# Supplementary material for: A Proteomic Analysis for the Red Seaweed Asparagopsis taxiformis
Source: Biology (Basel). 2023 Jan 20;12(2):167. doi: 10.3390/biology12020167 (PMC9952816; doi:10.3390/biology12020167)
Supplement: Supplementary file 1 [file biology-12-00167-s001.zip]

Archive with 6 entries (6 files):
- biology-2096170-supplementary.xlsx
- File S1.xlsx
- File S2.xlsx
- File S3.xlsx
- File S4.xlsx
- File S5.xlsx
