# Supplementary material for: A Proteomic Analysis for the Red Seaweed Asparagopsis taxiformis
Source: Biology (Basel). 2023 Jan 20;12(2):167. doi: 10.3390/biology12020167 (PMC9952816; doi:10.3390/biology12020167)
Supplement: Supplementary file 1 [file biology-12-00167-s001.zip › biology-2096170-supplementary.xlsx]

## Sheet: 1. Photosysnthesis
Table 1. Summary of photosynthesis-related proteins identified in this study, divided by groups, listed in chronological order and corresponding gene expression. Red font indicates not identified in proteomics analysis, while blue, brown and green font indicates isolated from Tris-HCl, urea or both, respectively.
Gene IDs	Protein description	E-value	Protein length	Average TPM (Transcripts Per Kilobase Million)
				Sporophyte	Male	Female
Carbonic anhydrases
Ata03476	Carbonic anhydrase	6.6e-45	194	208.75	271.22	424.69
Ata08026	Malate dehydrogenase	0	352	78.57	23.43	118
Ata08482	Phosphoenolpyruvate carboxylase	0	964	37.1	82.93	79.15
Mitochondrial respiration
Ata07515	1-phosphatidylinositol 4,5-bisphosphate phosphodiesterase delta-4	0	780	38.81	59.59	38.45
Ata01431	ADP,ATP carrier protein	0	351	312.37	120.25	356.44
Ata09394	ATP synthase gamma chain, chloroplastic	0	428	19.26	13.12	58.97
Ata06882	ATP synthase subunit alpha, mitochondrial	0	548	104.09	36.87	168.89
Ata03242	ATP synthase subunit beta, mitochondrial	0	510	117.29	38.71	117.72
Ata02413	ATP synthase subunit d, mitochondrial	5.86e-49	194	86.06	34.33	112.55
Ata06189	Hypothetical protein	0	1687	59.98	21.13	31.37
Ata09348	Mitochondrial F-type ATPase F1 subunit gamma	0	345	51.77	41.36	136.79
Light harvesting proteins
Ata02171	Allophycocyanin beta 18 subunit	9.47e-117	169	0.82	0.56	0.23
Ata02861	Gamma 31 kDa subunit of phycoerythrin	1.49e-109	279	297.36	380.98	901.71
Ata01792	Light-harvest protein	4.03e-86	220	42.4	306	756.04
Ata01818	Light-harvesting Chl a protein 14	7.15e-112	213	26.61	199.19	495.95
Ata08292	Light-harvesting Chl a protein 14	7.15e-112	213	27.67	208.4	499.01
Ata09181	Light-harvesting complex I polypeptide	6.99e-108	203	97.78	639.11	1246.36
Ata00179	Light-harvesting protein	2.87e-95	173	165.53	1593.8	2613.97
Ata09108	Low molecular mass early light-inducible protein HV90, chloroplastic	1.67e-95	181	74.89	426.57	1136.75
Ata03711	PD40 domain-containing protein	0	876	0	0	0
Ata01367	Photosystem II 12 kDa extrinsic protein, chloroplastic	1.9e-59	151	295.68	703.91	1214.23
Ata08507	Photosystem II 12 kDa extrinsic protein, chloroplastic	6.52e-41	129	30.63	28.45	0.63
Ata02187	Photosystem II CP47 protein	0	845	4.57	1.57	4.29
Ata06293	Photosystem II oxygen-evolving enhancer protein	1.39e-83	211	80.88	217.42	615.4
Ata02160	Photosystem II reaction center protein D2	0	409	2.24	2.6	7.55
Ata02193	Photosystem II reaction center protein D2	0	409	1.87	2.4	6.28
Ata10075	Photosystem II stability/assembly factor HCF136	0	356	41.04	19.08	68.85
Ata02163	Photosystem Q(B) protein	0	324	71.45	64.72	107.27
Ata00225	Phycobilisome 27.9 kDa linker polypeptide, phycoerythrin-associated, rod	2.33e-150	321	3.68	0.69	0
Ata00634	Phycobilisome 27.9 kDa linker polypeptide, phycoerythrin-associated, rod	2.93e-150	321	37.03	136.89	205.35
Ata01418	Phycobilisome 27.9 kDa linker polypeptide, phycoerythrin-associated, rod	1.81e-138	272	72.88	118.93	231.47
Ata02429	Phycobilisome 27.9 kDa linker polypeptide, phycoerythrin-associated, rod	0	487	78.9	220.8	348.38
Ata05872	Phycobilisome 32.1 kDa linker polypeptide, phycocyanin-associated, rod	0	470	114.95	161.22	322.41
Ata09810	Phycobilisome 32.1 kDa linker polypeptide, phycocyanin-associated, rod	0	496	96.79	85.35	281.2
Ata01561	Phycobilisome 39 kDa linker polypeptide, phycocyanin-associated, rod	9.26e-107	274	59.85	136.5	330.6
Ata02170	R-phycoerythrin class I beta subunit	2.09e-119	305	24.13	16.42	79.89
Ata00182	R-phycoerythrin gamma chain, chloroplastic	5.76e-125	299	101.54	46.65	380.98
Ata01821	R-phycoerythrin gamma chain, chloroplastic	3.67e-90	253	19.85	15.73	355.77
Ata08295	R-phycoerythrin gamma chain, chloroplastic	3.67e-90	253	26.89	3.47	14.41
Ata09207	R-phycoerythrin gamma chain, chloroplastic	2.28e-104	354	50.42	26.01	87.22
Ata00975	R-phycoerythrin gamma subunit	0	317	304.5	398.72	673.06
Photoreceptors
Ata03719	Hypothetical protein	0.000295	331	0	0	0
Ata01134	Myb-like protein I	3.3e-50	809	30.5	11.25	19.01
Ata00713	Nuclear receptor corepressor SMRTER	1.22e-118	1648	35.79	19.03	12.87

## Sheet: 2. Stress
Table 2. Summary of stress-related proteins identified in this study, divided by groups, listed in chronological order and corresponding gene expression. Red font indicates not identified in proteomics analysis while blue, brown and green font indicates isolated from Tris-HCl, urea or both, respectively.
Gene ID	Protein description	E-value	Protein length	Average TPM (Transcripts Per Kilobase Million)
				Sporophyte	Male	Female
Potential pathogen receptor
Ata02212	ABC transporter F family member 2	0	624	223.36	4.03	2.32
Ata03019	ABC transporter F family member 2	0	601	242.16	52.67	110.23
Ata02331	Chaperone protein dnaJ 10	0	919	52.53	19.1	38.68
Ata05701	Chloroplast inner membrane import protein Tic22, putative	0	813	34.57	156.7	27.42
Ata01872	Complex I NDUFA9 subunit family protein	0	1116	27.68	61.4	37.73
Ata05538	DmX-like protein 1	0	2356	19.85	7.85	4.68
Ata03769	Hypothetical protein PPERSA_12327	1.1e-06	875	0	0	0
Ata00860	Membrane glycoprotein spo14	0	2349	21.11	13.91	9.93
Ata02449	Rab3 GTPase-activating protein catalytic subunit	0	1016	291.15	43.87	91.57
Ata07965	Receptor for activated protein kinase C	0	320	319.08	35.62	143.31
Ata06470	Sel1 repeat family protein	0	1794	40.18	31.08	24.21
Ata02086	Sel1-repeat containing protein	1.6e-74	819	86.94	73.36	94.01
Ata02097	Sel1-repeat containing protein	3.2e-50	505	15.65	6.71	6.29
Ata03386	Sel1-repeat containing protein	1.95e-96	2072	7.46	0.56	0.28
Ata10820	Sel1-repeat containing protein	8.41e-126	2222	9.04	3.68	4.71
Ata01683	TPR repeat-containing protein	0	965	25.09	104.34	2.99
Ata02364	TPR repeat-containing protein	0	1108	112.71	15.9	25.65
Ata08308	TPR repeat-containing protein	0	881	0	0.09	0
Ata08311	TPR repeat-containing protein	0	903	3.92	3.88	1.11
Ata08327	TPR repeat-containing protein	0	1099	70.77	21.69	36.02
Ata08650	UMP-CMP kinase	9.1e-49	628	29.38	8.7	11.27
Ata00054	WD40-repeat containing protein	2.31e-173	599	10.85	88.62	6.1
Ata01652	WD40-repeat containing protein	0	1102	26.45	20.83	17.4
Ata02036	WD40-repeat containing protein	2.52e-60	2345	53.53	1.91	3.42
Potential defence effector
Ata03244	Cytoplasmic 60S subunit biogenesis factor REI1-like 1	2.17e-140	320	272.49	626.09	423.85
Ata08856	Metacaspase type II, MCP1	7.76e-162	396	190.43	71.45	102.4
Stress genes (ROS scavenging)
Ata01985	AhpC/TSA family protein	4.51e-136	228	566.81	580.55	796.98
Ata07842	Ascorbate Peroxidase, APX2	1.54e-132	239	83.52	287.82	507.38
Ata08860	Glutathione reductase	0	468	100.97	51.69	76.63
Ata07460	Manganese superoxide dismutase	4.27e-148	224	148.76	59.66	275.21
Ata02530	Monodehydroascorbate reductase	0	429	30.89	9.65	24.21
Ata02685	Monodehydroascorbate reductase	0	450	281.93	67.4	114.22
Ata00971	Peroxiredoxin (alkyl hydroperoxide reductase subunit C)	1.23e-74	188	203.5	157.2	808.59
Ata00682	Peroxiredoxin Q/BCP	4.43e-59	460	107.29	59.05	69.78
Ata00112	Phospholipid hydroperoxide glutathione peroxidase 1, chloroplastic	3.23e-76	155	34.03	46.14	62.49
Ata10017	Phospholipid hydroperoxide glutathione peroxidase 1, chloroplastic	3.23e-76	155	36.53	46.69	41.26
Ata02183	Thiol-specific antioxidant protein	1.5e-141	231	0	0.15	0.3
Heat shock proteins
Ata02331	Chaperone protein dnaJ 10	0	919	52.53	19.1	38.68
Ata02185	Chaperone protein DnaK	0	624	2.91	1.89	2.99
Ata07864	Chaperonine 60	0	588	44.15	258	305.9
Ata09909	Heat Shock Protein 20, HSP20	9.11e-16	176	459.19	3816.74	1875.32
Ata01778	Heat Shock Protein 70, HSP70	0	543	1327.49	4669.35	3077.4
Ata03136	Heat Shock Protein 70, HSP70	0	526	2444.5	3978.29	851.59
Ata03187	Molecular chaperone DnaK	0	649	12.98	16.74	0.47
Ata09397	Molecular chaperone DnaK	0	670	275.19	541.94	721.68
Stress related genes
Ata01230	Calnexin	0	606	253.54	207.6	224.78
Ata08642	Peptidyl-prolyl cis-trans isomerase Mip	0	513	88	18.83	57.81
Ata09154	Probable thylakoid lumen rotamase	0	425	3.65	5.49	15.7
Ata02684	Peptidyl-prolyl cis-trans isomerase CYP20-3, chloroplastic	1.5e-101	222	42.24	43.78	125.43
Ata01866	Peptidyl-prolyl cis-trans isomerase FKBP16-4, chloroplastic	6.95e-88	173	6	21.82	29.75
Halogen metabolism
Ata00650	Animal heme peroxidase homologue	8.8e-146	558	327.41	636.4	627.88
Ata03164	Animal heme peroxidase homologue	3.8e-164	554	31.13	30.82	57.26
Ata08433	Animal heme peroxidase homologue	3.8e-164	554	32.74	30.75	58.51
Ata01934	Vanadium-dependent haloperoxidase	6.78e-49	502	224.61	63.63	356.89
Ata07479	Vanadium-dependent haloperoxidase	6.78e-49	502	226.96	65.4	354.06
Ata08999	Vanadium-dependent haloperoxidase	0	586	202.22	61.92	135.77
Ata09003	Vanadium-dependent haloperoxidase	0	590	3351.32	1411.75	3523.11
Ata10244	Vanadium-dependent haloperoxidase	9.16e-46	502	258.66	3.57	0.12

## Sheet: 3. Secretome
Table 3. Summary of putative secreted proteins identified in this study and corresponding gene expression. Red font indicates not identified in proteomics analysis while blue, brown and green font indicates isolated from Tris-HCl, urea or both, respectively.
Gene ID	Protein description	E-value	Protein length	Average TPM (Transcripts Per Kilobase Million)
				Sporophyte	Male	Female
Ata04731	ABC transporter substrate-binding protein	0	558	0.4	0	0
Ata00650	Animal heme peroxidase homologue	8.8e-146	502	327.4	636.4	627.9
Ata10422	Collagen alpha-1(XXVIII) chain	9.1e-41	179	20.8	7.8	8.2
Ata10426	Collagen alpha-1(XXVIII) chain	9.1e-41	648	22.3	6.2	9.9
Ata10851	Collagen alpha-1(XXVIII) chain	9.1e-41	389	18.4	8.3	6.9
Ata10856	Collagen alpha-1(XXVIII) chain	9.1e-41	529	24	7.2	6.7
Ata10860	Collagen alpha-1(XXVIII) chain	9.1e-41	173	22	6.9	8.2
Ata02399	Collagen alpha-6(VI) chain	2.55e-40	502	591.2	79.4	84.1
Ata02400	Collagen alpha-6(VI) chain	2.55e-40	242	308.8	133.9	161.2
Ata02738	Collagen alpha-6(VI) chain	4.22e-13	242	3.6	1.5	4.1
Ata06706	Collagen alpha-6(VI) chain	5.89e-28	389	304.1	570.6	1044.6
Ata09078	Collagen alpha-6(VI) chain	9.92e-41	226	667.3	4.8	13.5
Ata06018	Cycloartenol synthase	0	328	23.2	62.8	27.3
Ata03362	Desert hedgehog protein A	2.41e-89	529	75.3	130	95.5
Ata01812	Disulfide-isomerase, PDIA-3 Endoplasmic reticulum lumen	0	459	210.8	45.9	166.3
Ata03103	Disulfide-isomerase, PDIA-3 Endoplasmic reticulum lumen	0	403	198.8	45.4	166.1
Ata07620	Gal-2,6-Sulfurylases II	5.18e-33	345	152.9	0.1	0.1
Ata01028	Hypothetical protein	3.48e-179	298	9.4	10.5	12.6
Ata01679	Hypothetical protein	3.77e-96	1562	2306.6	1.2	2.8
Ata02734	Hypothetical protein	1.3e-93	243	3.9	9	3.2
Ata08062	Hypothetical protein	5.8e-73	445	17.3	11.8	18.9
Ata08072	Hypothetical protein	3.77e-96	502	2016.8	1940.4	5032.6
Ata07579	Indian hedgehog B protein	3.39e-87	437	159.1	0.1	0
Ata08208	Indian hedgehog B protein	1.34e-87	312	107.8	330.6	285.5
Ata01412	Luminal-binding protein 5	0	506	681.2	240.2	242
Ata08224	Novel	-	329	2772.2	636	1278
Ata01866	Peptidyl-prolyl cis-trans isomerase FKBP16-4, chloroplastic	6.95e-88	389	6	21.8	29.8
Ata08507	Photosystem II 12 kDa extrinsic protein, chloroplastic	6.52e-41	437	30.6	28.5	0.6
Ata07843	Protein disulfide-isomerase	0	384	1317.9	407.5	535.7
Ata07222	Protein kinase	1.09e-39	214	29.6	20.3	37
Ata09892	Protein Skeletor, isoforms D/E	1.37e-30	129	17.7	36.9	40.2
Ata05860	PsbP-like protein 1, chloroplastic	2.91e-71	234	71.3	35	69.6
Ata10817	Putative ATP-dependent helicase	0	298	7.2	7.9	6.5
Ata02763	Tandem-95 repeat protein	9.59e-44	502	20.1	15.5	4.1
Ata08223	Tandem-95 repeat protein	4.77e-81	179	50.7	34.9	27.5
Ata03363	Uncharacterized protein	1.5e-44	179	30.1	23.6	76.1
Ata01170	Unnamed protein product	6.49e-48	2247	0.9	17.7	10.9
Ata01934	Vanadium-dependent haloperoxidase	6.78e-49	179	224.6	63.6	356.9
Ata07479	Vanadium-dependent haloperoxidase	6.78e-49	179	227	65.4	354.1
Ata10244	Vanadium-dependent haloperoxidase	9.16e-46	179	258.7	3.6	0.1
