# Supplementary material for: A Proteomic Analysis for the Red Seaweed Asparagopsis taxiformis
Source: Biology (Basel). 2023 Jan 20;12(2):167. doi: 10.3390/biology12020167 (PMC9952816; doi:10.3390/biology12020167)
Supplement: Supplementary file 1 [file biology-12-00167-s001.zip › File S1.xlsx]

## Sheet: 1. Genome-derived proteins
Gene IDs	Protein Description	Protein Length	Hits Count	eValue	Sim Mean	Enzyme Codes	Enzyme Names	InterPro IDs	GO Count	GO IDs	GO Names	Female_Extraction	Tris_Female Extraction	Urea_Female Extraction	Male Extraction	Tris_Male Extraction	Urea_Male Extraction	Sporophyte Extraction	Tris_Sporophyte Extraction	Urea_Sporophyte Extarction	S1_TPM	S2_TPM	S3_TPM	S4_TPM	S5_TPM	M1_T_TPM	M2_T_TPM	M3_T_TPM	M4_T_TPM	M5_T_TPM	M1_M_TPM	M2_M_TPM	M3_M_TPM	M4_M_TPM	M5_M_TPM	M1_R_TPM	M2_R_TPM	M3_R_TPM	M4_R_TPM	M5_R_TPM	F1_T_TPM	F2_T_TPM	F3_T_TPM	F4_T_TPM	F5_T_TPM	F1_M_TPM	F2_M_TPM	F3_M_TPM	F4_M_TPM
Ata00011	5prime-3prime exoribonuclease;XRN1;5prime-3prime exoribonuclease activity	1337	5	0	56.33	EC:3.1; EC:3.1.13; EC:3; EC:3.1.15	Acting on ester bonds; Acting on ester bonds; Hydrolases; Acting on ester bonds	G3DSA:2.30.30.750 (GENE3D); IPR041412 (PFAM); G3DSA:3.40.50.12390 (GENE3D); IPR040992 (PFAM); IPR004859 (PFAM); IPR017151 (PIRSF); IPR041385 (PFAM); G3DSA:2.170.260.40 (GENE3D); G3DSA:1.25.40.1050 (GENE3D); mobidb-lite (MOBIDB_LITE); mobidb-lite (MOBIDB_LITE); IPR027073 (PANTHER); cd18673 (CDD)	51	P:GO:0040029#P:GO:0031334#P:GO:0060249#P:GO:0070651#C:GO:0045202#C:GO:0005829#C:GO:0010494#P:GO:0034428#F:GO:0051880#P:GO:0010628#P:GO:0007089#P:GO:0090503#P:GO:0000184#P:GO:0007569#P:GO:2000026#P:GO:0051321#P:GO:0007391#P:GO:0046529#P:GO:0032968#F:GO:0070034#P:GO:0008340#P:GO:0071028#C:GO:1990904#C:GO:0000932#P:GO:0006364#P:GO:0007283#C:GO:0090512#P:GO:0070481#F:GO:0003682#F:GO:0004534#P:GO:0043…	P:cell aging#F:telomerase RNA binding#F:exonuclease activity#C:neuronal cell body#C:dendrite#P:nonfunctional rRNA decay#C:ribonucleoprotein complex#F:5prime-3prime exoribonuclease activity#P:RNA phosphodiester bond hydrolysis, exonucleolytic#F:nucleic acid binding#P:positive regulation of imaginal disc growth#P:histone mRNA catabolic process#F:magnesium ion binding#P:positive regulation of gene e…	Y	Y	N	N	N	N	N	N	N	28.21	27.285	30.747	16.497	31.492	15.821	23.167	8.193	19.485	23.761	8.699	13.891	9.725	16.329	15.21	9.529	9.918	9.918	12.012	6.111	7.857	3.474	14.677	6.512	18.035	34.564	6.579	16.187	23.046
Ata00022	Pre-rRNA-processing protein TSR1-like;TSR1;U3 snoRNA binding	706	5	0	61.92	EC:3.6.1; EC:3.6; EC:3; EC:1.2.4.1	Acting on acid anhydrides; Acting on acid anhydrides; Hydrolases; Pyruvate dehydrogenase (acetyl-transferring)	IPR012948 (PFAM); IPR007034 (PFAM); mobidb-lite (MOBIDB_LITE); mobidb-lite (MOBIDB_LITE); mobidb-lite (MOBIDB_LITE); PTHR12858:SF1 (PANTHER); IPR039761 (PANTHER); PTHR12858:SF1 (PANTHER); IPR039761 (PANTHER)	13	C:GO:0030686#F:GO:0043021#C:GO:0005634#F:GO:0032550#F:GO:0005525#P:GO:0042254#F:GO:0034511#C:GO:0005654#P:GO:0000461#C:GO:0030688#C:GO:0005730#F:GO:0003924#C:GO:0005829	C:90S preribosome#P:ribosome biogenesis#F:purine ribonucleoside binding#F:GTPase activity#C:preribosome, small subunit precursor#C:nucleolus#F:ribonucleoprotein complex binding#C:cytosol#C:nucleus#F:GTP binding#P:endonucleolytic cleavage to generate mature 3prime-end of SSU-rRNA from (SSU-rRNA, 5.8S rRNA, LSU-rRNA)#F:U3 snoRNA binding#C:nucleoplasm	Y	Y	N	N	N	N	N	N	N	7.364	6.455	17.96	5.587	4.926	9.827	3.243	7.999	10.779	0	4.312	21.662	12.108	6.836	3.742	8.077	3.606	3.606	9.742	0.521	0.551	3.497	15.309	11.004	9.398	4.564	5.058	38.904	10.379
Ata00038	fumarate hydratase precursor;Fumarase C C-terminus	506	5	0	82.52	EC:4.2.1; EC:4.2.1.2; EC:4.2; EC:4	Carbon-oxygen lyases; Fumarate hydratase; Carbon-oxygen lyases; Lyases	IPR000362 (PRINTS); PR00145 (PRINTS); IPR018951 (PFAM); IPR024083 (G3DSA:1.10.275.GENE3D); G3DSA:1.10.40.30 (GENE3D); IPR005677 (TIGRFAM); G3DSA:1.20.200.10 (GENE3D); IPR022761 (PFAM); mobidb-lite (MOBIDB_LITE); PTHR11444:SF1 (PANTHER); IPR005677 (PANTHER); IPR020557 (PROSITE_PATTERNS); IPR005677 (HAMAP); IPR005677 (CDD); IPR008948 (SUPERFAMILY)	6	P:GO:0006106#F:GO:0004333#C:GO:0045239#F:GO:0016829#P:GO:0006099#F:GO:0003824	P:tricarboxylic acid cycle#F:lyase activity#P:fumarate metabolic process#C:tricarboxylic acid cycle enzyme complex#F:fumarate hydratase activity#F:catalytic activity	N	N	N	N	N	N	Y	N	Y	15.403	36.003	73.129	7.791	19.232	7.922	12.228	6.006	4.747	6.252	30.501	41.937	2.026	1.986	17.661	10.609	4.686	4.686	20.439	6.392	5.184	2.731	52.378	29.053	17.244	4.243	15.952	47.429	16.587
Ata00046	Short transient receptor potential channel 4-associated protein;TRPC4AP;hair follicle maturation	928	5	1.18e-102	54.53	EC:7	Translocases	IPR022162 (PFAM); mobidb-lite (MOBIDB_LITE); mobidb-lite (MOBIDB_LITE); mobidb-lite (MOBIDB_LITE); IPR022162 (PANTHER)	9	F:GO:0005262#P:GO:0048820#P:GO:0016567#C:GO:0031464#C:GO:0005622#C:GO:0005886#P:GO:0070588#F:GO:0019902#P:GO:0006511	F:calcium channel activity#P:protein ubiquitination#P:hair follicle maturation#F:phosphatase binding#P:calcium ion transmembrane transport#C:plasma membrane#C:intracellular anatomical structure#C:Cul4A-RING E3 ubiquitin ligase complex#P:ubiquitin-dependent protein catabolic process	N	N	N	Y	Y	N	N	N	N	16.112	17.193	27.062	9.754	13.495	9.348	8.684	5.432	9.282	8.029	23.925	14.725	3.409	14.198	18.182	12.223	7.547	7.547	16.164	14.272	5.134	8.942	10.569	10.942	12.046	15.05	8.824	14.981	18.194
Ata00049	Kinetochore protein NDC80-like;NDC80;Phage-related minor tail protein	522	5	1.54e-129	56.35	No Enzyme Code	No Enzyme Name	IPR005550 (PFAM); IPR040967 (PFAM); G3DSA:6.10.250.1950 (GENE3D); IPR038273 (G3DSA:1.10.418.GENE3D); IPR005550 (PANTHER)	17	C:GO:0000940#P:GO:1905342#P:GO:0045931#P:GO:0007020#C:GO:0031262#P:GO:0051383#P:GO:0090268#C:GO:0005829#C:GO:0000794#F:GO:0005200#P:GO:0000132#P:GO:0007052#F:GO:0042802#P:GO:0051315#P:GO:0051455#C:GO:0005654#C:GO:0005813	P:attachment of mitotic spindle microtubules to kinetochore#P:kinetochore organization#P:establishment of mitotic spindle orientation#C:cytosol#P:positive regulation of protein localization to kinetochore#P:positive regulation of mitotic cell cycle#C:condensed nuclear chromosome#P:monopolar spindle attachment to meiosis I kinetochore#P:mitotic spindle organization#C:nucleoplasm#C:Ndc80 complex#P:…	N	N	N	Y	Y	N	N	N	N	0.622	0	1.942	1.777	2.663	22.625	54.235	1.996	75.156	195.375	0.53	2.843	1.964	0	2.335	1.143	0.665	0.665	1.661	0.141	0.745	0.756	11.734	4.165	3.678	0	0.21	3.622	4.099
Ata00054	WD40-repeat containing protein;GNB2L1;positive regulation of Golgi to plasma membrane protein transport	599	5	2.31e-173	57.79	No Enzyme Code	No Enzyme Name	IPR020472 (PRINTS); IPR001680 (PFAM); IPR015943 (G3DSA:2.130.10.GENE3D); IPR015943 (G3DSA:2.130.10.GENE3D); mobidb-lite (MOBIDB_LITE); mobidb-lite (MOBIDB_LITE); PTHR42968 (PANTHER); PTHR42968 (PANTHER); PTHR42968:SF10 (PANTHER); PTHR42968:SF10 (PANTHER); IPR019775 (PROSITE_PATTERNS); IPR019775 (PROSITE_PATTERNS); IPR001680 (PROSITE_PROFILES); PS50294 (PROSITE_PROFILES); IPR001680 (PROSITE_PROFIL…	91	P:GO:0030178#P:GO:0071363#P:GO:0016243#P:GO:0007626#F:GO:0038023#C:GO:0048471#P:GO:1900408#P:GO:0009792#F:GO:0019903#P:GO:0001525#C:GO:0005829#F:GO:0008047#P:GO:0016567#P:GO:0045806#P:GO:2000304#P:GO:2000543#P:GO:1900102#F:GO:0004857#C:GO:0005813#P:GO:0072344#P:GO:0048477#P:GO:0045725#P:GO:0009267#P:GO:0043473#P:GO:0044829#P:GO:0035220#P:GO:0033137#P:GO:0032464#C:GO:0005739#P:GO:0010803#F:GO:0030…	P:regulation of biological process involved in symbiotic interaction#F:cysteine-type endopeptidase activator activity involved in apoptotic process#P:regulation of peptide transport#C:neuronal cell body#C:dendrite#P:regulation of establishment of cell polarity#C:phagocytic cup#P:negative regulation of translation#C:nuclear envelope#C:IRE1-RACK1-PP2A complex#P:positive regulation of gastrulation#P…	Y	N	Y	N	N	N	N	N	N	8.677	1.901	21.586	6.971	15.09	32.386	97.38	10.295	133.362	169.68	18.568	12.886	2.711	4.699	12.55	4.427	2.221	2.221	11.066	4.542	1.136	2.143	14.133	8.126	4.954	3.585	4.31	11.529	8.657
Ata00083	acetoacetate--CoA ligase;synthetase	1332	5	0	64.39	EC:6.2; EC:6; EC:6.2.1; EC:6.2.1.16	Forming carbon-sulfur bonds; Ligases; Forming carbon-sulfur bonds; Acetoacetate--CoA ligase	IPR002921 (PFAM); G3DSA:3.30.300.30 (GENE3D); IPR000873 (PFAM); IPR042099 (G3DSA:3.40.50.GENE3D); IPR005914 (TIGRFAM); IPR029058 (G3DSA:3.40.50.GENE3D); PTHR42921 (PANTHER); IPR029058 (SUPERFAMILY); SSF56801 (SUPERFAMILY)	2	F:GO:0030729#P:GO:0006629	F:acetoacetate-CoA ligase activity#P:lipid metabolic process	N	N	N	Y	Y	N	N	N	N	10.588	5.095	10.046	2.965	8.887	25.212	41.017	7.827	74.212	66.146	5.764	13.186	12.78	17.088	9.089	8.728	7.21	7.21	10.452	5.921	6.273	7.256	19.933	12.575	4.351	19.9	5.125	9.3	25.566
Ata00101	Chloride transport protein 6;Chloride Channel	875	5	0	58.06	EC:7	Translocases	IPR001807 (PRINTS); IPR001807 (PFAM); G3DSA:1.10.3080.10 (GENE3D); mobidb-lite (MOBIDB_LITE); PTHR11689 (PANTHER); IPR014743 (SUPERFAMILY); SSF54631 (SUPERFAMILY)	4	P:GO:0006821#P:GO:0055085#C:GO:0016020#F:GO:0005247	P:chloride transport#C:membrane#P:transmembrane transport#F:voltage-gated chloride channel activity	N	N	N	Y	Y	N	N	N	N	29.716	6.512	16.234	13.527	29.417	27.511	25.303	16.487	26.785	38.846	8.352	4.922	16.026	11.264	19.05	16.677	14.421	14.421	11.546	9.838	14.557	8.918	14.138	9.236	12.775	4.911	7.223	11.845	9.13
Ata00105	glycine cleavage system protein GcvH;gcvH;The glycine cleavage system catalyzes the degradation of glycine. The H protein shuttles the methylamine group of glycine from the P protein to the T protein	108	5	6.52e-31	81.56	No Enzyme Code	No Enzyme Name	IPR033753 (PFAM); G3DSA:2.40.50.100 (GENE3D); PTHR11715:SF3 (PANTHER); IPR002930 (PANTHER); IPR003016 (PROSITE_PATTERNS); IPR033753 (CDD); IPR011053 (SUPERFAMILY)	6	P:GO:0042178#P:GO:0019464#C:GO:0005960#P:GO:0042135#F:GO:0031405#C:GO:0005829	C:cytosol#P:neurotransmitter catabolic process#F:lipoic acid binding#C:glycine cleavage complex#P:glycine decarboxylation via glycine cleavage system#P:xenobiotic catabolic process	N	N	N	N	N	N	Y	Y	N	53.342	87.279	31.917	88.877	41.864	121.608	72.395	112.677	62.464	39.738	21.504	21.937	107.121	54.469	11.121	96.159	91.196	91.196	48.489	29.382	162.773	209.136	768.246	413.786	107.018	0	37.883	0.9	19.373
Ata00112	Phospholipid hydroperoxide glutathione peroxidase 1, chloroplastic;Glutathione peroxidase	155	5	3.23e-76	70.29	EC:1.11; EC:1; EC:1.11.1; EC:1.11.1.9	Acting on a peroxide as acceptor; Oxidoreductases; Acting on a peroxide as acceptor; Glutathione peroxidase	IPR000889 (PRINTS); IPR000889 (PIRSF); G3DSA:3.40.30.10 (GENE3D); IPR000889 (PFAM); IPR000889 (PANTHER); IPR000889 (PROSITE_PROFILES); IPR000889 (CDD); IPR036249 (SUPERFAMILY)	5	F:GO:0004602#C:GO:0009941#P:GO:0006979#C:GO:0009570#C:GO:0009535	C:chloroplast thylakoid membrane#F:glutathione peroxidase activity#P:response to oxidative stress#C:chloroplast envelope#C:chloroplast stroma	N	N	N	N	N	N	Y	Y	Y	39.63	51.192	30.93	32.767	15.626	93.248	26.131	49.637	26.996	34.663	375.905	239.234	318.27	167.164	727.931	74.492	105.122	105.122	315.829	386.701	68.641	48.179	52.213	85.112	58.286	179.249	464.847	451.347	237.832
Ata00130	Dopey protein;Golgi to endosome transport	2020	5	0	60.6	No Enzyme Code	No Enzyme Name	IPR007249 (PFAM); mobidb-lite (MOBIDB_LITE); mobidb-lite (MOBIDB_LITE); IPR040314 (PANTHER); IPR016024 (SUPERFAMILY)	12	P:GO:0007029#P:GO:0000902#C:GO:0005739#C:GO:0005768#C:GO:0005802#P:GO:2000026#P:GO:0070798#P:GO:0032989#P:GO:0006895#C:GO:0000139#P:GO:0075307#C:GO:0005829	P:cellular component morphogenesis#C:trans-Golgi network#P:regulation of multicellular organismal development#C:mitochondrion#P:positive regulation of cleistothecium development#C:endosome#P:endoplasmic reticulum organization#C:Golgi membrane#C:cytosol#P:cell morphogenesis#P:positive regulation of conidium formation#P:Golgi to endosome transport	N	N	N	N	N	N	Y	Y	N	9.66	11.855	16.838	3.564	7.237	4.888	2.521	1.378	5.358	2.814	8.365	7.21	1.271	5.58	8.257	3.286	1.892	1.892	6.663	2.077	3.227	2.006	4.693	4.003	2.336	2.661	2.287	17.847	6.079
Ata00139	UDP-glucose pyrophosphorylase;UGP2;Utp--glucose-1-phosphate uridylyltransferase	141	5	6.55e-47	80.77	EC:2.7; EC:2; EC:2.7.7.64; EC:2.7.7.9; EC:2.7.7	Transferring phosphorus-containing groups; Transferases; UTP-monosaccharide-1-phosphate uridylyltransferase; UTP--glucose-1-phosphate uridylyltransferase; Transferring phosphorus-containing groups	IPR029044 (G3DSA:3.90.550.GENE3D); IPR002618 (PFAM); mobidb-lite (MOBIDB_LITE); mobidb-lite (MOBIDB_LITE); IPR029044 (SUPERFAMILY)	31	P:GO:0055093#P:GO:0030244#P:GO:0006486#P:GO:0005978#C:GO:0005886#P:GO:0046686#P:GO:0006011#C:GO:0009986#P:GO:0051704#P:GO:0010942#P:GO:0009555#C:GO:0005829#P:GO:0005992#C:GO:0010494#P:GO:0006078#P:GO:0005985#P:GO:0052543#F:GO:0005536#P:GO:0006065#C:GO:0030445#F:GO:0032557#P:GO:0000045#P:GO:0009651#F:GO:0042802#F:GO:0070569#P:GO:0019255#P:GO:0031154#P:GO:0016036#C:GO:0090406#F:GO:0003983#C:GO:1990…	P:cellulose biosynthetic process#P:glycogen biosynthetic process#P:autophagosome assembly#C:plasma membrane#P:response to cadmium ion#P:trehalose biosynthetic process#P:cellular response to phosphate starvation#C:ribonucleoprotein complex#F:glucose binding#C:cytosol#P:multi-organism process#F:pyrimidine ribonucleotide binding#C:cytoplasmic stress granule#P:culmination involved in sorocarp develop…	Y	Y	N	N	N	N	N	N	N	22.812	23.328	30.043	14.253	26.957	51.848	31.258	23.382	32.513	24.102	24.286	18.242	42.51	27.059	32.696	30.842	38.848	38.848	37.612	36.9	28.009	39.432	251.296	92.266	30.392	47.125	34.555	20.207	36.126
Ata00140	Pentatricopeptide repeat-containing protein;endonuclease activity	566	5	5.3e-155	50.59	No Enzyme Code	No Enzyme Name	IPR011990 (G3DSA:1.25.40.GENE3D); IPR011990 (G3DSA:1.25.40.GENE3D); IPR033443 (PFAM); IPR011990 (G3DSA:1.25.40.GENE3D); IPR002885 (TIGRFAM); IPR002885 (PFAM); PTHR47941:SF5 (PANTHER); PTHR47941 (PANTHER); IPR002885 (PROSITE_PROFILES); IPR002885 (PROSITE_PROFILES); IPR002885 (PROSITE_PROFILES); IPR002885 (PROSITE_PROFILES); IPR002885 (PROSITE_PROFILES)	1	F:GO:0005515	F:protein binding	N	N	N	Y	Y	Y	N	N	N	8.034	8.048	2.687	0.82	2.457	10.53	16.026	5.984	13.794	10.852	1.955	2.098	32.611	18.645	0.718	3.045	4.088	4.088	4.268	5.196	3.262	14.651	14.562	10.428	9.252	3.794	4.464	1.598	6.834
Ata00151	No description	419	0	NA	NA	No Enzyme Code	No Enzyme Name	mobidb-lite (MOBIDB_LITE); mobidb-lite (MOBIDB_LITE); mobidb-lite (MOBIDB_LITE)	0	No GOIDs	No GO Names	Y	N	Y	N	N	N	N	N	N	9.297	5.433	13.302	4.426	2.487	21.453	10.11	6.629	9.072	185.13	1.188	5.664	14.063	7.911	6.299	3.32	2.759	2.759	2.216	2.28	4.404	12.009	40.115	26.92	9.576	5.121	4.978	17.255	11.778
Ata00154	Golgin candidate 4;golgin candidate	2064	3	0	62.7	No Enzyme Code	No Enzyme Name	G3DSA:1.10.287.1490 (GENE3D); mobidb-lite (MOBIDB_LITE); mobidb-lite (MOBIDB_LITE); mobidb-lite (MOBIDB_LITE); mobidb-lite (MOBIDB_LITE); mobidb-lite (MOBIDB_LITE); mobidb-lite (MOBIDB_LITE); mobidb-lite (MOBIDB_LITE); mobidb-lite (MOBIDB_LITE); mobidb-lite (MOBIDB_LITE); mobidb-lite (MOBIDB_LITE); mobidb-lite (MOBIDB_LITE); mobidb-lite (MOBIDB_LITE); mobidb-lite (MOBIDB_LITE); mobidb-lite (MOBID…	0	No GOIDs	No GO Names	Y	Y	N	N	N	N	N	N	N	47.114	37.016	41.935	20.703	43.846	12.512	10.076	11.713	23.211	12.19	23.11	37.73	8.291	24.867	48.389	20.677	12.908	12.908	28.667	16.051	8.202	8.333	12.32	12.859	17.782	55.207	13.002	37.247	48.711
Ata00157	chloroplast sedoheptulose-1,7-bisphosphatase;SBPASE;fructose 1,6-bisphosphate 1-phosphatase activity	317	5	0	89.54	EC:3.1; EC:3.1.3.37; EC:3.1.3.23; EC:3; EC:3.1.3.11; EC:3.1.3	Acting on ester bonds; Sedoheptulose-bisphosphatase; Sugar-phosphatase; Hydrolases; Fructose-bisphosphatase; Acting on ester bonds	IPR023079 (PRINTS); IPR044015 (PFAM); G3DSA:3.30.540.10 (GENE3D); IPR000146 (PIRSF); IPR033391 (PFAM); G3DSA:3.40.190.80 (GENE3D); IPR028343 (PIRSF); PTHR11556:SF35 (PANTHER); IPR000146 (PANTHER); IPR020548 (PROSITE_PATTERNS); IPR000146 (HAMAP); IPR000146 (CDD); SSF56655 (SUPERFAMILY)	19	P:GO:0019253#F:GO:0042132#F:GO:0042578#P:GO:0042742#P:GO:0030388#P:GO:0019252#P:GO:0051704#P:GO:0006002#C:GO:0048046#C:GO:0009941#P:GO:0006000#P:GO:0006094#C:GO:0009579#P:GO:0016311#F:GO:0050278#P:GO:0005975#P:GO:0005986#C:GO:0009570#F:GO:0016791	P:fructose 6-phosphate metabolic process#F:fructose 1,6-bisphosphate 1-phosphatase activity#F:phosphatase activity#P:multi-organism process#P:dephosphorylation#P:fructose metabolic process#P:sucrose biosynthetic process#F:phosphoric ester hydrolase activity#F:sedoheptulose-bisphosphatase activity#P:starch biosynthetic process#P:reductive pentose-phosphate cycle#P:gluconeogenesis#C:chloroplast env…	Y	Y	Y	Y	Y	N	Y	Y	N	26.961	45.634	47.162	33.857	18.904	77.541	44.646	28.836	60.736	67.126	5.543	16.143	25.926	13.521	0.581	15.747	12.252	12.252	12.942	5.893	49.785	115.847	444.401	168.635	40.967	39.947	11.318	5.176	15.783
Ata00163	D-lactate dehydrogenase [cytochrome, mitochondrial;FAD linked oxidases, C-terminal domain	442	5	0	79.32	EC:1.1; EC:1.1.2.4; EC:1; EC:1.1.3.15; EC:1.1.99.14; EC:1.1.1; EC:1.1.1.28; EC:1.1.3; EC:1.1.2	Acting on the CH-OH group of donors; D-lactate dehydrogenase (cytochrome); Oxidoreductases; (S)-2-hydroxy-acid oxidase; Glycolate dehydrogenase; Acting on the CH-OH group of donors; D-lactate dehydrogenase; Acting on the CH-OH group of donors; Acting on the CH-OH group of donors	IPR016169 (G3DSA:3.30.465.GENE3D); IPR006094 (PFAM); IPR016171 (G3DSA:1.10.45.GENE3D); IPR004113 (PFAM); G3DSA:3.30.70.2740 (GENE3D); PTHR11748 (PANTHER); IPR016166 (PROSITE_PROFILES); IPR036318 (SUPERFAMILY); IPR016164 (SUPERFAMILY)	12	F:GO:0050660#F:GO:0003973#C:GO:0005739#F:GO:0004458#F:GO:0042802#F:GO:0019154#F:GO:0016491#P:GO:0051596#F:GO:0003824#F:GO:0005524#F:GO:0071949#F:GO:0008720	F:identical protein binding#F:oxidoreductase activity#F:ATP binding#C:mitochondrion#P:methylglyoxal catabolic process#F:flavin adenine dinucleotide binding#F:(S)-2-hydroxy-acid oxidase activity#F:D-lactate dehydrogenase (cytochrome) activity#F:D-lactate dehydrogenase activity#F:glycolate dehydrogenase activity#F:catalytic activity#F:FAD binding	Y	N	Y	N	N	N	Y	Y	N	43.259	16.852	43.651	47.739	0	57.729	55.767	40.659	40.396	0	0	24.959	60.697	54.219	45.092	54.841	67.389	67.389	61.58	0	57.649	113.015	65.029	79.399	47.198	46.217	52.311	12.828	117.805
Ata00167	D-lactate dehydrogenase [cytochrome, mitochondrial;FAD linked oxidases, C-terminal domain	570	5	0	75.77	EC:1.1; EC:1.1.2.4; EC:1; EC:1.1.3.15; EC:1.1.99.14; EC:1.1.1; EC:1.1.1.28; EC:1.1.3; EC:1.1.2	Acting on the CH-OH group of donors; D-lactate dehydrogenase (cytochrome); Oxidoreductases; (S)-2-hydroxy-acid oxidase; Glycolate dehydrogenase; Acting on the CH-OH group of donors; D-lactate dehydrogenase; Acting on the CH-OH group of donors; Acting on the CH-OH group of donors	IPR004113 (PFAM); G3DSA:3.30.70.2740 (GENE3D); IPR006094 (PFAM); IPR016171 (G3DSA:1.10.45.GENE3D); IPR016169 (G3DSA:3.30.465.GENE3D); mobidb-lite (MOBIDB_LITE); PTHR11748 (PANTHER); IPR016166 (PROSITE_PROFILES); IPR036318 (SUPERFAMILY); IPR016164 (SUPERFAMILY)	12	F:GO:0050660#F:GO:0003973#C:GO:0005739#F:GO:0004458#F:GO:0042802#F:GO:0019154#F:GO:0016491#P:GO:0051596#F:GO:0003824#F:GO:0005524#F:GO:0071949#F:GO:0008720	F:identical protein binding#F:oxidoreductase activity#F:ATP binding#C:mitochondrion#P:methylglyoxal catabolic process#F:flavin adenine dinucleotide binding#F:(S)-2-hydroxy-acid oxidase activity#F:D-lactate dehydrogenase (cytochrome) activity#F:D-lactate dehydrogenase activity#F:glycolate dehydrogenase activity#F:catalytic activity#F:FAD binding	Y	N	Y	N	N	N	Y	Y	N	38.854	45.92	45.997	109.733	66.345	65.688	60.047	48.444	56.504	10.632	18.442	27.53	85.565	136.439	53.516	64.414	88.787	88.787	41.044	32.414	44.275	59.442	91.319	61.793	140.998	15.873	64.813	28.838	57.19
Ata00171	No description	228	0	NA	NA	No Enzyme Code	No Enzyme Name	mobidb-lite (MOBIDB_LITE); mobidb-lite (MOBIDB_LITE); mobidb-lite (MOBIDB_LITE); mobidb-lite (MOBIDB_LITE); mobidb-lite (MOBIDB_LITE)	0	No GOIDs	No GO Names	N	N	N	N	N	N	Y	N	Y	0.976	0	12.189	5.576	0	1.954	1.019	3.132	3.61	3.636	0.333	1.784	2.568	0	0	1.394	0.869	0.869	2.792	0.221	0	1.187	1.004	1.867	1.049	0	0.165	0	4.7
Ata00179	light-harvesting protein;LHCQ;The light-harvesting complex (LHC) functions as a light receptor, it captures and delivers excitation energy to photosystems with which it is closely associated	173	5	2.87e-95	80.14	No Enzyme Code	No Enzyme Name	IPR022796 (PFAM); IPR023329 (G3DSA:1.10.3460.GENE3D); IPR001344 (PANTHER); PTHR21649:SF125 (PANTHER); SSF103511 (SUPERFAMILY)	11	C:GO:0010287#P:GO:0009637#C:GO:0009941#P:GO:0009765#P:GO:0009768#C:GO:0016020#C:GO:0009535#F:GO:0043168#F:GO:0031409#P:GO:0010218#F:GO:0016168	C:chloroplast thylakoid membrane#P:photosynthesis, light harvesting in photosystem I#P:response to blue light#C:plastoglobule#C:membrane#P:response to far red light#C:chloroplast envelope#F:anion binding#P:photosynthesis, light harvesting#F:chlorophyll binding#F:pigment binding	Y	N	Y	N	N	N	Y	N	Y	209.444	98.35	46.703	223.003	250.169	1215.35	1566.22	4248.7	885.158	53.581	23.891	13.672	849.64	328.675	19.883	183.565	197.154	197.154	103.064	49.952	3217.41	3451.04	2923.49	1917.21	1560.67	43.267	158.419	3.786	135.045
Ata00182	R-phycoerythrin gamma chain, chloroplastic;	299	5	5.76e-125	68.99	No Enzyme Code	No Enzyme Name	No IinterPro match	0	No GOIDs	No GO Names	Y	Y	Y	Y	Y	Y	Y	Y	Y	100.87	68.452	99.886	145.606	92.863	39.804	41.047	128.476	22.06	1.865	3.141	8.921	20.83	19.466	14.924	26.562	18.35	18.35	15.72	16.941	142.123	201.084	1019.83	415.957	125.899	10.755	8.803	4.392	16.765
Ata00186	ATP-dependent Clp protease proteolytic subunit;CLPP4;serine-type endopeptidase activity	212	5	2.07e-141	92.62	EC:3.4.21; EC:3.4; EC:3.4.21.92; EC:3	Acting on peptide bonds (peptidases); Acting on peptide bonds (peptidases); Endopeptidase Clp; Hydrolases	IPR001907 (PRINTS); IPR023562 (PFAM); G3DSA:3.90.226.10 (GENE3D); IPR023562 (PANTHER); PTHR10381:SF24 (PANTHER); IPR018215 (PROSITE_PATTERNS); IPR033135 (PROSITE_PATTERNS); IPR001907 (HAMAP); IPR001907 (CDD); IPR029045 (SUPERFAMILY)	8	C:GO:0009941#C:GO:0009840#C:GO:0009535#F:GO:0004252#P:GO:0009658#P:GO:0048510#F:GO:0004176#P:GO:0006508	F:ATP-dependent peptidase activity#F:serine-type endopeptidase activity#C:chloroplast thylakoid membrane#C:chloroplast envelope#P:proteolysis#P:chloroplast organization#P:regulation of timing of transition from vegetative to reproductive phase#C:chloroplastic endopeptidase Clp complex	N	N	N	N	N	N	Y	Y	Y	9.166	21.425	22.653	18.544	24.524	79.507	13.556	31.452	3.766	2.189	11.71	15.357	43.405	7.563	22.93	2.806	3.537	3.537	11.653	5.187	33.819	40.393	209.013	74.51	14.777	0	8.266	0	8.129
Ata00223	tubulin isoform 2;structural constituent of cytoskeleton	452	5	0	87.93	EC:3.6.1; EC:3.6; EC:3	Acting on acid anhydrides; Acting on acid anhydrides; Hydrolases	IPR002453 (PRINTS); IPR000217 (PRINTS); IPR018316 (PFAM); IPR037103 (G3DSA:3.30.1330.GENE3D); IPR023123 (G3DSA:1.10.287.GENE3D); IPR036525 (G3DSA:3.40.50.GENE3D); IPR003008 (PFAM); mobidb-lite (MOBIDB_LITE); mobidb-lite (MOBIDB_LITE); IPR000217 (PANTHER); PTHR11588:SF306 (PANTHER); IPR017975 (PROSITE_PATTERNS); cd02187 (CDD); IPR008280 (SUPERFAMILY); IPR036525 (SUPERFAMILY)	7	C:GO:0005874#C:GO:0005813#P:GO:0007017#F:GO:0005200#F:GO:0005525#P:GO:0007010#F:GO:0003924	P:microtubule-based process#P:cytoskeleton organization#F:GTPase activity#C:centrosome#F:GTP binding#C:microtubule#F:structural constituent of cytoskeleton	Y	N	Y	N	N	N	Y	N	Y	14.366	95.701	29.151	31.801	24.599	39.541	40.494	5.57	61.535	98.17	2.447	8.206	2.457	4.89	3.145	3.665	2.047	2.047	7.397	1.138	12.678	4.148	46.553	20.38	16.984	2.374	2.794	10.726	4.186
Ata00225	Phycobilisome 27.9 kDa linker polypeptide, phycoerythrin-associated, rod;coaE;CpcD/allophycocyanin linker domain	321	5	2.33e-150	73.2	EC:2.7.1.24	Dephospho-CoA kinase	IPR001297 (PFAM); IPR038255 (G3DSA:1.10.3130.GENE3D); PTHR34011:SF5 (PANTHER); PTHR34011 (PANTHER); IPR001297 (PROSITE_PROFILES)	2	P:GO:0015979#C:GO:0030089	C:phycobilisome#P:photosynthesis	Y	N	Y	N	N	N	Y	Y	N	0	0	0	0	18.385	0	0	0	0	3.474	0	0	0	7.505	6.952	1.237	0	0	0.964	0	0	0	0	0	0	0	0.513	0	0
Ata00270	transferase, transferring glycosyl groups;Protein of unknown function (DUF563)	1765	5	6.36e-158	51.18	EC:2.4; EC:2	Glycosyltransferases; Transferases	IPR007657 (PFAM); IPR007015 (PFAM); mobidb-lite (MOBIDB_LITE); mobidb-lite (MOBIDB_LITE); mobidb-lite (MOBIDB_LITE); mobidb-lite (MOBIDB_LITE); mobidb-lite (MOBIDB_LITE); IPR007015 (PANTHER); IPR016024 (SUPERFAMILY)	5	F:GO:0016757#F:GO:0008134#F:GO:0003677#C:GO:0005730#P:GO:0006355	P:regulation of transcription, DNA-templated#F:glycosyltransferase activity#F:DNA binding#C:nucleolus#F:transcription factor binding	Y	Y	N	N	N	N	N	N	N	16.2	24.614	33.997	6.812	8.091	20.418	21.611	4.909	30.731	64.366	4.538	13.078	6.346	13.034	4.841	4.592	5.738	5.738	6.213	2.608	8.078	3.556	22.962	14.977	8.609	11.899	9.77	31.024	9.031
Ata00282	AAA family ATPase, CDC48 subfamily;cdc48-1;Cell division protein 48 (CDC48), domain 2	774	5	0	64.27	EC:3.6.1; EC:3.6; EC:3	Acting on acid anhydrides; Acting on acid anhydrides; Hydrolases	IPR027417 (G3DSA:3.40.50.GENE3D); G3DSA:1.10.8.60 (GENE3D); IPR041569 (PFAM); IPR004201 (PFAM); IPR027417 (G3DSA:3.40.50.GENE3D); G3DSA:1.10.8.60 (GENE3D); IPR003959 (PFAM); mobidb-lite (MOBIDB_LITE); mobidb-lite (MOBIDB_LITE); PTHR23077:SF27 (PANTHER); PTHR23077 (PANTHER); IPR003960 (PROSITE_PATTERNS); cd00009 (CDD); cd00009 (CDD); IPR027417 (SUPERFAMILY); IPR027417 (SUPERFAMILY)	2	F:GO:0016887#F:GO:0005524	F:ATP hydrolysis activity#F:ATP binding	N	N	N	Y	Y	N	N	N	N	7.138	7.36	8.192	3.298	2.247	5.323	12.163	2.133	23.806	17.443	5.292	0.767	3.866	4.027	4.201	5.741	3.439	3.439	2.802	2.281	2.135	1.276	8.494	2.677	6.317	2.775	3.834	3.825	6.064
Ata00292	Argininosuccinate synthase;ASS1;argininosuccinate synthase activity	437	5	0	88.09	EC:6.3.4.5; EC:6.3; EC:6	Argininosuccinate synthase; Forming carbon-nitrogen bonds; Ligases	IPR001518 (PFAM); IPR014729 (G3DSA:3.40.50.GENE3D); IPR024074 (G3DSA:3.90.1260.GENE3D); IPR001518 (TIGRFAM); IPR001518 (PANTHER); PTHR11587:SF2 (PANTHER); IPR018223 (PROSITE_PATTERNS); IPR018223 (PROSITE_PATTERNS); IPR023434 (HAMAP); IPR023434 (CDD); SSF52402 (SUPERFAMILY); IPR024074 (SUPERFAMILY)	49	P:GO:0071377#C:GO:0005764#P:GO:0060416#P:GO:0000052#C:GO:0005741#F:GO:0015643#P:GO:0071549#P:GO:0007623#P:GO:0007494#C:GO:0005829#P:GO:0006526#P:GO:0071356#P:GO:0010043#P:GO:1903038#P:GO:0001505#P:GO:0032355#P:GO:0071499#P:GO:0071242#C:GO:0005783#P:GO:0071346#P:GO:0006953#P:GO:0001822#C:GO:0070852#F:GO:0004055#F:GO:0031406#P:GO:0000053#P:GO:0071320#P:GO:0071466#P:GO:0000050#P:GO:0071400#P:GO:1903…	P:response to antineoplastic agent#F:amino acid binding#P:cellular response to interferon-gamma#F:carboxylic acid binding#F:ATP binding#P:cellular response to amino acid stimulus#P:arginine biosynthetic process#P:multi-organism process#P:cellular response to tumor necrosis factor#C:cell body fiber#P:cellular response to dexamethasone stimulus#P:regulation of neurotransmitter levels#P:aspartate me…	N	N	N	N	N	N	Y	N	Y	20.801	28.652	19.133	27.585	16.696	42.134	30.247	22.446	70.511	31.928	74.535	86.904	115.311	16.551	65.048	96.119	135.475	135.475	170.431	146.978	84.677	49.221	362.248	150.148	54.693	24.555	209.779	96.076	159.627
Ata00299	14-3-3 protein;BMH1;protein domain specific binding	230	5	9.44e-141	91.72	No Enzyme Code	No Enzyme Name	IPR000308 (PRINTS); IPR000308 (PIRSF); IPR036815 (G3DSA:1.20.190.GENE3D); IPR023410 (PFAM); PTHR18860:SF39 (PANTHER); IPR000308 (PANTHER); IPR023409 (PROSITE_PATTERNS); IPR036815 (SUPERFAMILY)	55	P:GO:0034221#P:GO:0010515#C:GO:0005886#P:GO:0001402#P:GO:0045931#P:GO:0006805#C:GO:0010494#P:GO:0031991#C:GO:0120106#F:GO:0003688#P:GO:0006469#C:GO:0042470#P:GO:0006270#C:GO:0030445#F:GO:0061629#F:GO:0004857#P:GO:0070842#P:GO:0044419#P:GO:0006267#P:GO:0051220#P:GO:0034605#C:GO:1990904#P:GO:1903438#P:GO:0032515#C:GO:1990023#P:GO:0033314#F:GO:0004860#P:GO:0031578#P:GO:0043066#C:GO:0009986#F:GO:0050…	P:pre-replicative complex assembly involved in nuclear cell cycle DNA replication#P:mitotic spindle orientation checkpoint signaling#P:regulation of peptide transport#P:DNA replication initiation#P:negative regulation of protein kinase activity#C:plasma membrane#P:signal transduction involved in filamentous growth#P:regulation of carbohydrate metabolic process#C:ribonucleoprotein complex#P:regula…	Y	Y	Y	N	N	N	Y	Y	Y	336.655	508.696	536.478	330.923	342.206	202.547	82.719	205.269	189.258	115.429	1017.11	620.495	164.907	137.299	509.21	288.038	237.559	237.559	501.789	509.543	207.332	149.839	428.925	252.365	204.381	405.057	438.73	772.175	335.505
Ata00308	unnamed protein product;	1585	5	0	59.87	No Enzyme Code	No Enzyme Name	IPR015943 (G3DSA:2.130.10.GENE3D); mobidb-lite (MOBIDB_LITE); mobidb-lite (MOBIDB_LITE); mobidb-lite (MOBIDB_LITE); mobidb-lite (MOBIDB_LITE); mobidb-lite (MOBIDB_LITE); mobidb-lite (MOBIDB_LITE); mobidb-lite (MOBIDB_LITE); mobidb-lite (MOBIDB_LITE); mobidb-lite (MOBIDB_LITE); mobidb-lite (MOBIDB_LITE); mobidb-lite (MOBIDB_LITE); mobidb-lite (MOBIDB_LITE); IPR036322 (SUPERFAMILY)	1	F:GO:0005515	F:protein binding	N	N	N	Y	Y	Y	N	N	N	30.722	45.391	43.43	22.49	37.636	12.506	15.18	27.486	20.364	13.287	16.358	14.569	31.517	40.777	34.804	21.806	27.907	27.907	22.072	17.627	19.018	10.923	14.577	13.305	27.101	41.513	25.386	20.245	47.883
Ata00319	pyruvate kinase;PYK1;pyruvate kinase activity	502	5	0	91.16	EC:2.7.1; EC:2.7; EC:2; EC:2.7.1.40	Transferring phosphorus-containing groups; Transferring phosphorus-containing groups; Transferases; Pyruvate kinase	IPR001697 (PRINTS); IPR015806 (G3DSA:2.40.33.GENE3D); IPR015795 (PFAM); IPR036918 (G3DSA:3.40.1380.GENE3D); IPR001697 (TIGRFAM); IPR015793 (PFAM); IPR040442 (G3DSA:3.20.20.GENE3D); IPR001697 (PANTHER); PTHR11817:SF3 (PANTHER); IPR018209 (PROSITE_PATTERNS); IPR015813 (SUPERFAMILY); IPR036918 (SUPERFAMILY); IPR011037 (SUPERFAMILY)	24	C:GO:0030446#P:GO:0009168#P:GO:0009166#C:GO:0005739#P:GO:0036180#C:GO:0005886#P:GO:0006754#F:GO:0030955#P:GO:0006096#P:GO:0006805#F:GO:0004743#C:GO:0009986#P:GO:0051704#F:GO:0003824#P:GO:0044416#C:GO:0005829#P:GO:0042866#P:GO:0036170#F:GO:0000287#P:GO:0009435#C:GO:0030445#P:GO:0034404#P:GO:0061621#P:GO:0009267	P:nucleobase-containing small molecule biosynthetic process#P:induction by symbiont of host defense response#C:plasma membrane#P:pyruvate biosynthetic process#C:cytosol#P:multi-organism process#P:glycolytic process#P:filamentous growth of a population of unicellular organisms in response to biotic stimulus#P:cellular response to starvation#P:ATP biosynthetic process#F:catalytic activity#F:magnesi…	N	N	N	Y	Y	N	N	N	N	31.051	49.898	29.282	21.711	36.001	47.48	28.871	15.394	47.445	41.889	89.916	35.768	11.232	30.226	103.979	46.338	60.482	60.482	52.923	63.553	25.159	18.284	124.001	61.042	48.669	42.763	65.63	53.045	54.747
Ata00339	glutamate N-acetyltransferase;response to UV-B	508	5	0	69.13	No Enzyme Code	No Enzyme Name	IPR006968 (PFAM); IPR006968 (PANTHER)	5	C:GO:0016021#C:GO:0016020#F:GO:0016746#F:GO:0016740#F:GO:0004358	F:glutamate N-acetyltransferase activity#F:acyltransferase activity#C:membrane#C:integral component of membrane#F:transferase activity	Y	N	Y	N	N	N	N	N	N	1.918	17.931	8.98	3.652	3.421	4.479	1.168	0.171	2.364	2.381	3.267	6.134	0.168	0	5.597	0.13	0.797	0.797	1.951	0.434	0.382	0.971	10.084	6.318	1.031	0	0.216	9.06	0
Ata00348	hypothetical protein BWQ96_06006;Flagellar associated protein	186	5	1.12e-75	66.37	No Enzyme Code	No Enzyme Name	No IinterPro match	0	No GOIDs	No GO Names	N	N	N	Y	N	Y	N	N	N	910.038	921.23	1436.77	611.318	718.818	279.811	297.463	222.395	204.833	472.138	1427.75	953.347	266.882	237.446	352.601	888.11	536.71	536.71	494.757	1509.78	390.42	213.124	780.453	549.713	576.007	511.867	569.323	1053.83	438.256
Ata00373	myo-inositol 2-dehydrogenase;D-xylose 1-dehydrogenase (NADP+) activity	484	5	2.65e-117	69.4	EC:1.1.1.369; EC:1.1.1.18	D-chiro-inositol 1-dehydrogenase; Inositol 2-dehydrogenase	G3DSA:3.30.360.10 (GENE3D); IPR000683 (PFAM); IPR004104 (PFAM); IPR023329 (G3DSA:1.10.3460.GENE3D); G3DSA:3.40.50.720 (GENE3D); IPR022796 (PFAM); PTHR42840 (PANTHER); PTHR42840:SF3 (PANTHER); SSF103511 (SUPERFAMILY); IPR036291 (SUPERFAMILY); SSF55347 (SUPERFAMILY)	1	F:GO:0000166	F:nucleotide binding	N	N	N	N	N	N	Y	N	Y	36.189	23.07	13.205	33.56	53.317	216.383	169.522	539.115	95.589	13.332	5.364	1.074	160.986	64.862	10.876	21.101	15.484	15.484	9.411	14.256	372.882	440.664	832.568	437.943	238.674	6.214	30.358	7.969	27.748
Ata00383	hypothetical protein BWQ96_02980;	255	2	5.85e-41	58.39	No Enzyme Code	No Enzyme Name	mobidb-lite (MOBIDB_LITE); mobidb-lite (MOBIDB_LITE); mobidb-lite (MOBIDB_LITE)	2	C:GO:0016021#C:GO:0016020	C:membrane#C:integral component of membrane	N	N	N	N	N	N	Y	Y	N	153.796	396.627	192.445	188.785	235.331	228.564	106.156	374.865	137.09	37.511	503.168	990.861	387.223	97.933	385.552	262.503	288.605	288.605	333.772	267.008	319.793	181.949	167.804	200.571	212.427	113.431	372.029	187.22	276.654
Ata00426	Methyl-CpG-binding domain-containing protein 9;KDM5A;negative regulation of histone deacetylase activity	923	5	6.25e-123	54.11	No Enzyme Code	No Enzyme Name	IPR019787 (PFAM); IPR013083 (G3DSA:3.30.40.GENE3D); mobidb-lite (MOBIDB_LITE); mobidb-lite (MOBIDB_LITE); mobidb-lite (MOBIDB_LITE); mobidb-lite (MOBIDB_LITE); mobidb-lite (MOBIDB_LITE); mobidb-lite (MOBIDB_LITE); mobidb-lite (MOBIDB_LITE); mobidb-lite (MOBIDB_LITE); mobidb-lite (MOBIDB_LITE); mobidb-lite (MOBIDB_LITE); mobidb-lite (MOBIDB_LITE); mobidb-lite (MOBIDB_LITE); mobidb-lite (MOBIDB_LIT…	48	P:GO:2001251#F:GO:0008270#P:GO:0045475#P:GO:0045893#P:GO:0033601#F:GO:0003713#P:GO:0051090#F:GO:0050681#F:GO:0001046#P:GO:2000864#P:GO:0043970#C:GO:0005829#P:GO:0061038#P:GO:0010628#P:GO:0007338#F:GO:0051427#P:GO:2000026#C:GO:0032993#P:GO:0060763#F:GO:0003714#P:GO:0070193#P:GO:0002457#F:GO:0031490#F:GO:0034647#P:GO:0060444#P:GO:0032259#C:GO:0001650#F:GO:0003682#F:GO:0008168#F:GO:0046872#P:GO:0032…	P:negative regulation of chromatin organization#P:positive regulation of transcription, DNA-templated#F:hormone receptor binding#P:histone H3-K9 acetylation#F:DNA-binding transcription factor activity, RNA polymerase II-specific#P:methylation#C:fibrillar center#C:protein-DNA complex#P:histone H3-K4 demethylation, trimethyl-H3-K4-specific#P:uterus morphogenesis#P:single fertilization#P:positive re…	Y	Y	N	N	N	N	N	N	N	15.847	13.582	24.735	5.784	7.161	23.615	49.264	4.52	67.933	129.252	8.578	6.115	1.204	6.538	12.995	5.39	2.697	2.697	6.581	5.421	2.212	1.926	11.834	7.072	3.785	16.295	1.965	11.051	10.083
Ata00429	Phosphatidylinositol-binding clathrin assembly protein;Clathrin assembly protein	738	5	0	67.23	No Enzyme Code	No Enzyme Name	IPR011417 (PFAM); IPR014712 (G3DSA:1.20.58.GENE3D); IPR008942 (G3DSA:1.25.40.GENE3D); mobidb-lite (MOBIDB_LITE); mobidb-lite (MOBIDB_LITE); mobidb-lite (MOBIDB_LITE); mobidb-lite (MOBIDB_LITE); mobidb-lite (MOBIDB_LITE); mobidb-lite (MOBIDB_LITE); mobidb-lite (MOBIDB_LITE); mobidb-lite (MOBIDB_LITE); mobidb-lite (MOBIDB_LITE); mobidb-lite (MOBIDB_LITE); PTHR22951 (PANTHER); PTHR22951:SF5 (PANTHER…	5	P:GO:0048268#F:GO:0005543#F:GO:0030276#F:GO:0005545#C:GO:0030136	P:clathrin coat assembly#F:clathrin binding#C:clathrin-coated vesicle#F:phospholipid binding#F:1-phosphatidylinositol binding	N	N	N	Y	N	Y	N	N	N	141.338	137.397	141.578	66.655	126.288	61.844	32.522	42.266	64.315	56.393	119.178	137.018	32.203	72.755	138.517	44.659	18.662	18.662	118.058	60.999	54.139	43.492	44.39	45.619	74.061	132.436	46.309	167.377	109.448
Ata00442	hypothetical protein BWQ96_00246;RWP-RK domain-containing protein	612	1	7.35e-15	46.15	No Enzyme Code	No Enzyme Name	mobidb-lite (MOBIDB_LITE); IPR003035 (PROSITE_PROFILES)	2	F:GO:0003700#P:GO:0006355	P:regulation of transcription, DNA-templated#F:DNA-binding transcription factor activity	N	N	N	Y	Y	Y	N	N	N	1.592	0	0.829	1.516	0.568	26.564	59.987	1.135	122.355	149.2	0.181	0	1.955	1.971	1.328	0	0.284	0.284	0.304	0.721	0	1.291	7.463	2.877	2.282	0	1.077	0	2.018
Ata00473	probable ATP-dependent RNA helicase DDX46-like;helicase activity	984	5	0	69.93	EC:3.6.1; EC:3.6.4.13; EC:3.6; EC:3	Acting on acid anhydrides; RNA helicase; Acting on acid anhydrides; Hydrolases	IPR011545 (PFAM); IPR001650 (PFAM); IPR027417 (G3DSA:3.40.50.GENE3D); IPR027417 (G3DSA:3.40.50.GENE3D); mobidb-lite (MOBIDB_LITE); mobidb-lite (MOBIDB_LITE); mobidb-lite (MOBIDB_LITE); mobidb-lite (MOBIDB_LITE); mobidb-lite (MOBIDB_LITE); mobidb-lite (MOBIDB_LITE); PTHR47958 (PANTHER); PTHR47958:SF35 (PANTHER); IPR000629 (PROSITE_PATTERNS); IPR014001 (PROSITE_PROFILES); IPR001650 (PROSITE_PROFILE…	9	F:GO:0003724#C:GO:0005737#P:GO:0010468#P:GO:0010501#F:GO:0016887#P:GO:0000398#C:GO:0005730#F:GO:0003676#F:GO:0005524	P:RNA secondary structure unwinding#C:cytoplasm#F:ATP binding#C:nucleolus#P:regulation of gene expression#P:mRNA splicing, via spliceosome#F:RNA helicase activity#F:ATP hydrolysis activity#F:nucleic acid binding	N	N	N	N	N	N	Y	N	Y	7.928	5.791	13.664	5.425	6.717	7.825	6.294	2.65	6.922	4.922	4.502	7.548	2.694	10.835	12.81	6.472	3.412	3.412	9.009	5.758	3.36	5.723	37.382	22.431	9.941	7.643	3.519	12.624	9.375
Ata00490	Nucleoporin AMO1;NUP214;Nuclear pore complex protein Nup214	1727	5	6.1e-74	48.48	No Enzyme Code	No Enzyme Name	IPR015943 (G3DSA:2.130.10.GENE3D); mobidb-lite (MOBIDB_LITE); mobidb-lite (MOBIDB_LITE); mobidb-lite (MOBIDB_LITE); mobidb-lite (MOBIDB_LITE); mobidb-lite (MOBIDB_LITE); mobidb-lite (MOBIDB_LITE); mobidb-lite (MOBIDB_LITE); mobidb-lite (MOBIDB_LITE); mobidb-lite (MOBIDB_LITE); mobidb-lite (MOBIDB_LITE); mobidb-lite (MOBIDB_LITE); mobidb-lite (MOBIDB_LITE); mobidb-lite (MOBIDB_LITE); mobidb-lite (…	26	P:GO:0016032#F:GO:0005515#C:GO:0044613#C:GO:0005912#F:GO:0008139#P:GO:0090204#P:GO:0051726#P:GO:0006606#P:GO:0046833#P:GO:1990001#P:GO:0090087#P:GO:0051704#C:GO:0044615#C:GO:0005829#P:GO:0044403#P:GO:0000278#F:GO:0017056#F:GO:0089720#P:GO:0006406#P:GO:0043488#C:GO:0005654#P:GO:1900118#P:GO:0046826#C:GO:0005925#C:GO:1990876#F:GO:0005049	F:nuclear export signal receptor activity#F:caspase binding#P:negative regulation of execution phase of apoptosis#C:adherens junction#P:regulation of peptide transport#C:nuclear pore central transport channel#F:protein binding#C:cytoplasmic side of nuclear pore#P:viral process#C:cytosol#P:multi-organism process#P:mitotic cell cycle#C:focal adhesion#P:negative regulation of protein export from nuc…	Y	Y	Y	N	N	N	N	N	N	3.954	13.204	10.287	3.899	6.65	7.287	7.47	4.431	6.731	13.92	2.887	0.602	6.589	2.913	5.182	2.921	2.683	2.683	3.591	1.705	4.169	3.491	8.975	7.384	3.441	1.245	2.101	1.954	5.296
Ata00491	26S proteasome non-ATPase regulatory subunit 13;PSMD13;motif in proteasome subunits, Int-6, Nip-1 and TRIP-15	389	5	0	70.22	EC:3.4; EC:3	Acting on peptide bonds (peptidases); Hydrolases	IPR000717 (PFAM); PTHR10539:SF0 (PANTHER); IPR035298 (PANTHER); IPR000717 (PROSITE_PROFILES); IPR036390 (SUPERFAMILY)	20	C:GO:0034515#F:GO:0005515#C:GO:0000502#C:GO:1904813#P:GO:0007127#C:GO:0034774#P:GO:0051781#P:GO:0045842#F:GO:0004175#P:GO:0016579#C:GO:0008541#F:GO:0005198#P:GO:0062033#C:GO:0031597#P:GO:0043248#P:GO:0043687#C:GO:0005576#C:GO:0005654#P:GO:0032436#P:GO:0043312	P:post-translational protein modification#F:protein binding#P:positive regulation of proteasomal ubiquitin-dependent protein catabolic process#P:positive regulation of cell division#P:meiosis I#C:extracellular region#C:secretory granule lumen#P:neutrophil degranulation#C:nucleoplasm#F:structural molecule activity#P:protein deubiquitination#C:proteasome storage granule#P:proteasome assembly#P:posi…	Y	N	Y	N	N	N	N	N	N	75.089	61.431	52.743	22.639	35.716	52.33	22.211	10.485	12.855	16.734	70.349	46.894	6.804	13.683	67.836	16.686	5.795	5.795	39.3	24.741	27.955	9.382	27.179	27.927	30.04	46.881	8.747	58.068	35.305
Ata00512	putative ubiquitin carboxyl-terminal hydrolase ubh-4;monoubiquitinated histone deubiquitination	457	5	1.24e-94	50.95	EC:3.4; EC:3; EC:3.4.19; EC:3.4.19.12	Acting on peptide bonds (peptidases); Hydrolases; Acting on peptide bonds (peptidases); Ubiquitinyl hydrolase 1	IPR001578 (PFAM); IPR036959 (G3DSA:3.40.532.GENE3D); mobidb-lite (MOBIDB_LITE); mobidb-lite (MOBIDB_LITE); mobidb-lite (MOBIDB_LITE); mobidb-lite (MOBIDB_LITE); mobidb-lite (MOBIDB_LITE); mobidb-lite (MOBIDB_LITE); mobidb-lite (MOBIDB_LITE); PTHR10589:SF16 (PANTHER); IPR001578 (PANTHER); IPR038765 (SUPERFAMILY)	14	P:GO:0061136#C:GO:0005739#F:GO:0004866#F:GO:0070628#F:GO:0004857#C:GO:0031011#C:GO:0005654#P:GO:0010016#C:GO:0033202#F:GO:0004843#P:GO:0010951#C:GO:0005829#P:GO:0016579#P:GO:0006511	P:regulation of proteasomal protein catabolic process#P:negative regulation of endopeptidase activity#P:protein deubiquitination#F:enzyme inhibitor activity#P:shoot system morphogenesis#F:proteasome binding#F:endopeptidase inhibitor activity#C:mitochondrion#C:DNA helicase complex#C:cytosol#F:thiol-dependent deubiquitinase#P:ubiquitin-dependent protein catabolic process#C:Ino80 complex#C:nucleopla…	N	N	N	Y	Y	N	N	N	N	28.418	27.401	69.309	31.961	15.967	15.407	11.496	15.577	30.651	15.064	21.662	30.517	8.785	9.453	30.215	20.733	7.718	7.718	18.968	10.454	7.652	20.081	23.144	12.004	19.471	18.786	7.688	54.301	20.882
Ata00515	glyceraldehyde 3-phosphate dehydrogenase;TDH3;glyceraldehyde-3-phosphate dehydrogenase (NAD(P)+) (phosphorylating) activity	363	5	0	93.42	EC:1.2; EC:1.2.1.59; EC:1.2.1.12; EC:1; EC:6.1.1.4; EC:1.2.1	Acting on the aldehyde or oxo group of donors; Glyceraldehyde-3-phosphate dehydrogenase (NAD(P)(+)) (phosphorylating); Glyceraldehyde-3-phosphate dehydrogenase (phosphorylating); Oxidoreductases; Leucine--tRNA ligase; Acting on the aldehyde or oxo group of donors	IPR020831 (PRINTS); IPR020831 (PIRSF); G3DSA:3.40.50.720 (GENE3D); G3DSA:3.30.360.10 (GENE3D); IPR006424 (TIGRFAM); IPR020829 (PFAM); IPR020828 (PFAM); PTHR10836:SF76 (PANTHER); IPR020831 (PANTHER); IPR020830 (PROSITE_PATTERNS); IPR036291 (SUPERFAMILY); SSF55347 (SUPERFAMILY)	30	P:GO:0009168#P:GO:0009166#C:GO:0005739#C:GO:0005886#C:GO:1990315#C:GO:0005811#P:GO:0006754#P:GO:0034599#P:GO:0006805#F:GO:0051287#F:GO:0003723#F:GO:1990841#C:GO:0005829#C:GO:0009277#P:GO:0042866#P:GO:0015886#C:GO:0005634#F:GO:0016620#P:GO:0009435#P:GO:0006915#F:GO:0050661#P:GO:0006094#P:GO:0034404#P:GO:0001934#P:GO:0006006#P:GO:0032874#P:GO:0072593#P:GO:0070994#P:GO:0061621#F:GO:0004365	P:glucose metabolic process#F:oxidoreductase activity, acting on the aldehyde or oxo group of donors, NAD or NADP as acceptor#P:nucleobase-containing small molecule biosynthetic process#P:cellular response to oxidative stress#F:promoter-specific chromatin binding#F:glyceraldehyde-3-phosphate dehydrogenase (NAD+) (phosphorylating) activity#C:plasma membrane#P:apoptotic process#F:RNA binding#P:pyru…	Y	Y	Y	Y	Y	Y	Y	N	Y	1287.14	719.689	1143.07	2878.02	1503.06	922.696	1308.31	1535.33	1138.11	950.293	6572.31	3192.95	2191.52	5006.03	7278.98	6232.27	7981.75	7981.75	5773.49	6275.08	3090.49	2171.75	1217.48	2029.74	2405.59	4483.93	5987.29	1808.47	4301.86
Ata00518	Translation elongation factor eEF1, subunit alpha;regulation of response to stimulus	465	5	0	91.21	EC:3.6.1; EC:3.6; EC:3	Acting on acid anhydrides; Acting on acid anhydrides; Hydrolases	IPR000795 (PRINTS); G3DSA:2.40.30.10 (GENE3D); G3DSA:2.40.30.10 (GENE3D); IPR027417 (G3DSA:3.40.50.GENE3D); IPR000795 (PFAM); IPR004160 (PFAM); IPR004161 (PFAM); PTHR23115 (PANTHER); PTHR23115:SF224 (PANTHER); IPR031157 (PROSITE_PATTERNS); IPR000795 (PROSITE_PROFILES); cd01883 (CDD); cd03693 (CDD); cd03705 (CDD); IPR009001 (SUPERFAMILY); IPR009000 (SUPERFAMILY); IPR027417 (SUPERFAMILY)	2	F:GO:0005525#F:GO:0003924	F:GTPase activity#F:GTP binding	Y	Y	Y	Y	Y	Y	Y	Y	Y	1670.92	2085.87	2785.25	1392.61	1653	954.421	507.725	1043.3	447.135	245.682	4208.25	4417.54	1560.15	1135.63	1787.46	3146.64	3266.69	3266.69	2540.54	1680.84	1174.82	890.042	2057.5	1502.08	1884.8	4191.2	4547.05	3111.14	3586.16
Ata00519	40S ribosomal protein S11;RPS11;rRNA binding	153	5	3.21e-102	89.99	No Enzyme Code	No Enzyme Name	IPR000266 (PRINTS); IPR028333 (TIGRFAM); G3DSA:2.40.50.1000 (GENE3D); IPR032440 (PFAM); IPR000266 (PFAM); PTHR10744:SF37 (PANTHER); IPR000266 (PANTHER); IPR012340 (SUPERFAMILY)	4	C:GO:0022627#C:GO:0005840#P:GO:0006412#F:GO:0003735	C:ribosome#C:cytosolic small ribosomal subunit#P:translation#F:structural constituent of ribosome	Y	N	Y	N	N	N	Y	Y	N	291.58	466.716	611.783	233.859	303.01	158.607	47.977	62.146	145.85	82.334	512.515	781.091	71.151	64.073	351.513	176.359	85.416	85.416	380.774	298.456	158.659	55.226	411.536	321.293	180.536	426.008	267.239	803.191	231.284
Ata00520	40S ribosomal protein S14-like;Belongs to the universal ribosomal protein uS11 family	148	5	3.94e-89	93.18	No Enzyme Code	No Enzyme Name	IPR001971 (PFAM); IPR001971 (PIRSF); IPR036967 (G3DSA:3.30.420.GENE3D); mobidb-lite (MOBIDB_LITE); PTHR11759:SF37 (PANTHER); IPR001971 (PANTHER); IPR018102 (PROSITE_PATTERNS); IPR001971 (HAMAP); SSF53137 (SUPERFAMILY)	10	C:GO:0022627#P:GO:0000462#F:GO:0070181#P:GO:0006412#F:GO:0048027#C:GO:0005840#C:GO:0005730#C:GO:0042788#F:GO:0003735#P:GO:0000028	P:ribosomal small subunit assembly#C:ribosome#C:nucleolus#F:structural constituent of ribosome#F:small ribosomal subunit rRNA binding#P:maturation of SSU-rRNA from tricistronic rRNA transcript (SSU-rRNA, 5.8S rRNA, LSU-rRNA)#C:polysomal ribosome#F:mRNA 5prime-UTR binding#C:cytosolic small ribosomal subunit#P:translation	N	N	N	N	N	N	Y	N	Y	598.362	1255.71	1118.05	272.895	486.128	188.701	100.314	116.784	92.869	45.051	571.004	1046.8	98.818	98.658	356.48	369.902	224.011	224.011	399.382	559.103	352.14	126.77	1079.09	554.154	205.372	310.378	375.907	1427.6	276.673
Ata00527	fructose-1,6-biphosphate aldolase;FBA2;fructose-bisphosphate aldolase	171	5	2.97e-108	89.01	EC:4.1.2; EC:4.1; EC:4.1.2.13; EC:4	Carbon-carbon lyases; Carbon-carbon lyases; Fructose-bisphosphate aldolase; Lyases	IPR013785 (G3DSA:3.20.20.GENE3D); IPR000741 (PFAM); IPR000741 (PANTHER); IPR029768 (PROSITE_PATTERNS); SSF51569 (SUPERFAMILY)	24	C:GO:0010287#P:GO:0009168#P:GO:0009166#C:GO:0005739#P:GO:0046686#P:GO:0019359#C:GO:0016020#P:GO:0006754#C:GO:0009534#P:GO:0006096#P:GO:0006805#F:GO:0003824#C:GO:0022626#C:GO:0048046#P:GO:0042866#C:GO:0009941#P:GO:0006979#P:GO:0006094#P:GO:0034404#P:GO:0009737#F:GO:0004332#C:GO:0031977#P:GO:0001101#C:GO:1990904	P:nucleobase-containing small molecule biosynthetic process#P:nicotinamide nucleotide biosynthetic process#F:fructose-bisphosphate aldolase activity#C:plastoglobule#P:response to oxidative stress#P:response to cadmium ion#P:pyruvate biosynthetic process#C:ribonucleoprotein complex#P:glycolytic process#P:ATP biosynthetic process#F:catalytic activity#C:thylakoid lumen#C:chloroplast thylakoid#P:gluc…	Y	Y	N	Y	Y	Y	Y	N	Y	28.377	72.962	19.194	25.667	8.099	130.648	20.737	12.14	2.332	0.542	0.322	1.729	0	0	11.832	7.721	5.39	5.39	1.804	0.856	84.894	206.412	816.729	313.602	48.798	0	2.879	0	11.504
Ata00535	unnamed protein product;	885	1	3.58e-36	50.27	No Enzyme Code	No Enzyme Name	mobidb-lite (MOBIDB_LITE); mobidb-lite (MOBIDB_LITE); mobidb-lite (MOBIDB_LITE); mobidb-lite (MOBIDB_LITE); mobidb-lite (MOBIDB_LITE); mobidb-lite (MOBIDB_LITE); mobidb-lite (MOBIDB_LITE); mobidb-lite (MOBIDB_LITE); mobidb-lite (MOBIDB_LITE); mobidb-lite (MOBIDB_LITE); mobidb-lite (MOBIDB_LITE); mobidb-lite (MOBIDB_LITE); mobidb-lite (MOBIDB_LITE); mobidb-lite (MOBIDB_LITE); mobidb-lite (MOBIDB_L…	0	No GOIDs	No GO Names	N	N	N	N	N	N	Y	N	Y	11.385	6.438	14.904	3.934	16.115	20.584	33.74	12.275	32.141	18.204	12.449	9.062	3.865	11.478	8.499	13.041	9.941	9.941	17.019	7.732	10.548	7.925	6.423	7.844	10.46	21.85	8.135	18.311	22.241
Ata00565	Fructose-bisphosphate aldolase;FBA1;Fructose-bisphosphate aldolase class-II	839	5	0	85.74	EC:4.1.2; EC:4.1; EC:4.1.2.13; EC:4; EC:3.2.1.25	Carbon-carbon lyases; Carbon-carbon lyases; Fructose-bisphosphate aldolase; Lyases; Beta-mannosidase	IPR000771 (PFAM); IPR006411 (TIGRFAM); IPR000771 (TIGRFAM); IPR013785 (G3DSA:3.20.20.GENE3D); IPR004882 (PFAM); mobidb-lite (MOBIDB_LITE); mobidb-lite (MOBIDB_LITE); mobidb-lite (MOBIDB_LITE); mobidb-lite (MOBIDB_LITE); mobidb-lite (MOBIDB_LITE); mobidb-lite (MOBIDB_LITE); mobidb-lite (MOBIDB_LITE); mobidb-lite (MOBIDB_LITE); mobidb-lite (MOBIDB_LITE); mobidb-lite (MOBIDB_LITE); PTHR30559:SF3 (PA…	25	C:GO:0030446#P:GO:0009168#P:GO:0009166#C:GO:0005739#F:GO:0008270#C:GO:0005886#P:GO:0006754#P:GO:0006096#P:GO:0006805#C:GO:0009986#P:GO:0051704#F:GO:0016832#F:GO:0003824#P:GO:0044416#C:GO:0005829#P:GO:0042866#P:GO:0006376#P:GO:0009435#P:GO:0006094#P:GO:0034404#C:GO:0005685#F:GO:0003729#F:GO:0004332#P:GO:0005975#P:GO:0061621	F:aldehyde-lyase activity#P:nucleobase-containing small molecule biosynthetic process#P:induction by symbiont of host defense response#F:fructose-bisphosphate aldolase activity#P:mRNA splice site selection#C:plasma membrane#P:pyruvate biosynthetic process#C:cytosol#P:multi-organism process#P:glycolytic process#P:ATP biosynthetic process#F:catalytic activity#P:canonical glycolysis#P:gluconeogenesi…	Y	N	Y	N	N	N	Y	Y	N	233.678	154.235	166.498	459.375	367.648	247.287	243.492	300.446	181.79	254.922	1248.72	316.507	167.506	623.155	1714.68	1018.43	948.998	948.998	998.232	1143.6	477.038	381.535	426.027	494.872	489.733	437.034	1175.97	293.517	551.068
Ata00570	Arginyl-tRNA synthetase;arginyl-tRNA aminoacylation	595	5	0	78.43	EC:6.1; EC:6.1.1; EC:6; EC:6.1.1.19	Forming carbon-oxygen bonds; Forming carbon-oxygen bonds; Ligases; Arginine--tRNA ligase	IPR001278 (PRINTS); G3DSA:1.10.730.10 (GENE3D); IPR036695 (G3DSA:3.30.1360.GENE3D); IPR008909 (PFAM); IPR014729 (G3DSA:3.40.50.GENE3D); IPR001278 (TIGRFAM); IPR005148 (PFAM); IPR035684 (PFAM); IPR001278 (PANTHER); IPR001412 (PROSITE_PATTERNS); IPR001278 (HAMAP); IPR035684 (CDD); IPR036695 (SUPERFAMILY); SSF52374 (SUPERFAMILY); IPR009080 (SUPERFAMILY)	7	F:GO:0004812#C:GO:0005737#F:GO:0000166#P:GO:0006420#P:GO:0006418#F:GO:0004814#F:GO:0005524	P:arginyl-tRNA aminoacylation#F:arginine-tRNA ligase activity#C:cytoplasm#P:tRNA aminoacylation for protein translation#F:ATP binding#F:aminoacyl-tRNA ligase activity#F:nucleotide binding	Y	Y	N	N	N	N	N	N	N	91.72	200.991	145.722	65.495	122.701	34.425	30.921	50.655	45.425	14.704	49.289	81.828	55.585	32.942	72.73	68.967	82.935	82.935	66.945	28.548	32.993	30.697	127.117	77.797	59.558	95.64	71.544	108.742	66.817
Ata00601	Mercuric reductase;Glucose inhibited division protein A	421	5	1.35e-93	75.82	EC:1	Oxidoreductases	PR00945 (PRINTS); IPR036388 (G3DSA:1.10.10.GENE3D); IPR036188 (G3DSA:3.50.50.GENE3D); IPR039648 (PFAM); IPR016156 (G3DSA:3.30.390.GENE3D); IPR000591 (PFAM); IPR004099 (PFAM); PTHR43014:SF2 (PANTHER); PTHR43014 (PANTHER); PTHR43014 (PANTHER); IPR000591 (PROSITE_PROFILES); cd04371 (CDD); IPR036390 (SUPERFAMILY); IPR016156 (SUPERFAMILY); IPR036188 (SUPERFAMILY)	4	P:GO:0045454#F:GO:0050660#P:GO:0035556#F:GO:0016491	F:flavin adenine dinucleotide binding#P:intracellular signal transduction#P:cell redox homeostasis#F:oxidoreductase activity	N	N	N	N	N	N	Y	N	Y	212.586	145.354	171.556	210.32	146.517	122.549	127.576	156.865	106.362	102.623	229.671	420.289	128.342	205.1	329.23	194.392	180.881	180.881	280.383	114.578	227.57	167.606	167.616	199.008	297.649	358.499	175.574	104.311	341.52
Ata00612	Multidrug resistance-associated protein 1;ATPase activity, coupled to transmembrane movement of substances	2108	5	0	68.79	EC:7	Translocases	IPR036640 (G3DSA:1.20.1560.GENE3D); IPR027417 (G3DSA:3.40.50.GENE3D); IPR027417 (G3DSA:3.40.50.GENE3D); IPR003439 (PFAM); IPR003439 (PFAM); IPR011527 (PFAM); mobidb-lite (MOBIDB_LITE); mobidb-lite (MOBIDB_LITE); mobidb-lite (MOBIDB_LITE); mobidb-lite (MOBIDB_LITE); mobidb-lite (MOBIDB_LITE); mobidb-lite (MOBIDB_LITE); mobidb-lite (MOBIDB_LITE); mobidb-lite (MOBIDB_LITE); mobidb-lite (MOBIDB_LITE)…	5	F:GO:0005515#F:GO:0140359#C:GO:0016021#P:GO:0055085#F:GO:0005524	F:ABC-type transporter activity#F:protein binding#P:transmembrane transport#F:ATP binding#C:integral component of membrane	N	N	N	N	N	N	Y	Y	N	77.496	106.169	98.45	37.814	89.388	80.245	17.717	30.622	19.547	25.453	35.593	71.939	27.637	78.379	45.955	28.643	23.538	23.538	63.466	18.387	22.583	28.961	64.122	46.024	73.805	146.572	56.274	116.553	98.618
Ata00614	26S proteasome ATP-dependent regulatory subunit;Belongs to the AAA ATPase family	425	5	0	94.7	EC:3.6.1; EC:3.6; EC:3; EC:5.6.1.5	Acting on acid anhydrides; Acting on acid anhydrides; Hydrolases; Proteasome ATPase	IPR041569 (PFAM); IPR003959 (PFAM); IPR005937 (TIGRFAM); G3DSA:1.10.8.60 (GENE3D); G3DSA:2.40.50.140 (GENE3D); IPR027417 (G3DSA:3.40.50.GENE3D); PTHR23073 (PANTHER); PTHR23073:SF112 (PANTHER); IPR003960 (PROSITE_PATTERNS); cd00009 (CDD); IPR027417 (SUPERFAMILY)	13	C:GO:0005737#P:GO:0045899#P:GO:0010628#F:GO:0036402#P:GO:1901800#P:GO:0030163#C:GO:0008540#F:GO:0016887#C:GO:0031597#F:GO:0017025#P:GO:0030433#F:GO:0005524#C:GO:0031595	P:positive regulation of gene expression#C:proteasome regulatory particle, base subcomplex#P:protein catabolic process#C:cytoplasm#F:ATP binding#F:TBP-class protein binding#F:ATP hydrolysis activity#F:proteasome-activating activity#P:ubiquitin-dependent ERAD pathway#P:positive regulation of proteasomal protein catabolic process#C:cytosolic proteasome complex#C:nuclear proteasome complex#P:positiv…	N	N	N	Y	N	Y	N	N	N	92.422	83.02	69.15	35.998	76.841	37.97	14.752	18.79	23.538	25.168	92.247	28.621	14.468	42.78	0	5.3	5.577	5.577	12.09	49.969	81.578	20.893	9.953	13.879	16.419	5.049	0	0	0
Ata00618	predicted protein;Aldo/keto reductase family	365	5	7.66e-167	77.24	EC:1.1; EC:1; EC:1.1.1; EC:1.1.1.122	Acting on the CH-OH group of donors; Oxidoreductases; Acting on the CH-OH group of donors; D-threo-aldose 1-dehydrogenase	IPR020471 (PRINTS); IPR023210 (PFAM); IPR036812 (G3DSA:3.20.20.GENE3D); PTHR43364 (PANTHER); PTHR43364:SF12 (PANTHER); cd19094 (CDD); IPR036812 (SUPERFAMILY)	2	F:GO:0047834#F:GO:0016491	F:oxidoreductase activity#F:D-threo-aldose 1-dehydrogenase activity	Y	Y	N	N	N	N	N	N	N	123.576	37.405	31.917	107.922	89.438	88.982	49.191	53.962	26.301	28.02	569.257	316.062	31.107	166.159	379.214	658.779	474.503	474.503	308.904	548.204	190.966	68.361	53.96	100.896	276.144	91.094	379.727	177.527	202.968
Ata00634	Phycobilisome 27.9 kDa linker polypeptide, phycoerythrin-associated, rod;coaE;CpcD/allophycocyanin linker domain	321	5	2.93e-150	73.2	EC:2.7.1.24	Dephospho-CoA kinase	IPR001297 (PFAM); IPR038255 (G3DSA:1.10.3130.GENE3D); PTHR34011:SF5 (PANTHER); PTHR34011 (PANTHER); IPR001297 (PROSITE_PROFILES)	2	P:GO:0015979#C:GO:0030089	C:phycobilisome#P:photosynthesis	Y	N	Y	N	N	N	Y	Y	Y	23.242	28.344	39.433	71.437	22.711	132.831	146.64	189.95	126.43	88.598	3.443	0	37.751	7.505	6.952	1.237	2.519	2.519	0.385	3.202	210.41	237.099	327.112	175.568	76.569	6.68	0.342	0	2.817
Ata00636	tubulin isoform 2;structural constituent of cytoskeleton	452	5	0	87.93	EC:3.6.1; EC:3.6; EC:3	Acting on acid anhydrides; Acting on acid anhydrides; Hydrolases	IPR002453 (PRINTS); IPR000217 (PRINTS); IPR018316 (PFAM); IPR037103 (G3DSA:3.30.1330.GENE3D); IPR023123 (G3DSA:1.10.287.GENE3D); IPR036525 (G3DSA:3.40.50.GENE3D); IPR003008 (PFAM); mobidb-lite (MOBIDB_LITE); mobidb-lite (MOBIDB_LITE); IPR000217 (PANTHER); PTHR11588:SF306 (PANTHER); IPR017975 (PROSITE_PATTERNS); cd02187 (CDD); IPR008280 (SUPERFAMILY); IPR036525 (SUPERFAMILY)	7	C:GO:0005874#C:GO:0005813#P:GO:0007017#F:GO:0005200#F:GO:0005525#P:GO:0007010#F:GO:0003924	P:microtubule-based process#P:cytoskeleton organization#F:GTPase activity#C:centrosome#F:GTP binding#C:microtubule#F:structural constituent of cytoskeleton	Y	N	Y	N	N	N	Y	N	Y	112.772	95.701	70.074	1.539	30.749	39.541	39.369	7.106	65.077	111.548	4.527	3.282	1.323	5.779	4.942	4.398	3.07	3.07	6.164	1.463	9.885	4.803	45.075	23.127	16.984	9.497	2.186	11.635	6.006
Ata00650	Animal heme peroxidase homologue;Animal haem peroxidase	558	5	8.8e-146	61.43	EC:1.6.3.1; EC:1.11; EC:1; EC:1.11.1; EC:1.11.1.7	NAD(P)H oxidase (H(2)O(2)-forming); Acting on a peroxide as acceptor; Oxidoreductases; Acting on a peroxide as acceptor; Peroxidase	IPR019791 (PRINTS); IPR019791 (PFAM); IPR037120 (G3DSA:1.10.640.GENE3D); PTHR11475:SF4 (PANTHER); PTHR11475 (PANTHER); IPR019791 (PROSITE_PROFILES); IPR010255 (SUPERFAMILY)	3	P:GO:0006979#F:GO:0020037#F:GO:0004601	F:peroxidase activity#P:response to oxidative stress#F:heme binding	Y	Y	Y	Y	Y	Y	N	N	N	471.49	306.134	194.436	359.125	305.874	423.161	313.719	676.733	759.842	1008.53	229.241	247.103	574.723	198.309	101.572	164.644	124.499	124.499	161.402	164.181	747.239	818.393	231.74	485.248	856.779	2062.49	118.209	498.379	335.989
Ata00662	alpha-dioxygenase 1-like;Alpha-dioxygenase	580	5	2.01e-143	60.42	EC:1.13.11; EC:1.13; EC:1.11; EC:1; EC:1.14; EC:1.14.99.1; EC:1.11.1	Acting on single donors with incorporation of molecular oxygen (oxygenases). The oxygen incorporated need not be derived from O(2); Acting on single donors with incorporation of molecular oxygen (oxygenases). The oxygen incorporated need not be derived from O(2); Acting on a peroxide as acceptor; Oxidoreductases; Acting on paired donors, with incorporation or reduction of molecular oxygen. The ox…	IPR037120 (G3DSA:1.10.640.GENE3D); IPR019791 (PFAM); mobidb-lite (MOBIDB_LITE); PTHR11903:SF11 (PANTHER); PTHR11903 (PANTHER); PS50084 (PROSITE_PROFILES); IPR019791 (PROSITE_PROFILES); IPR010255 (SUPERFAMILY)	29	P:GO:1901570#P:GO:0098869#F:GO:0016702#P:GO:0071446#P:GO:0045087#F:GO:0004666#P:GO:0071229#P:GO:0008219#P:GO:0042742#F:GO:0004601#P:GO:0006805#P:GO:0051704#P:GO:0034614#P:GO:0050832#P:GO:0001561#P:GO:0032870#P:GO:1902609#P:GO:0071236#P:GO:0009627#C:GO:0005794#P:GO:0006979#F:GO:0020037#P:GO:0008217#P:GO:0009737#C:GO:0012511#P:GO:0071732#C:GO:0005789#P:GO:0097366#P:GO:0019371	P:innate immune response#F:peroxidase activity#P:cellular response to hormone stimulus#P:cell death#P:defense response to fungus#P:cellular response to reactive oxygen species#P:response to oxidative stress#P:fatty acid derivative biosynthetic process#P:cellular response to salicylic acid stimulus#F:heme binding#C:monolayer-surrounded lipid storage body#F:oxidoreductase activity, acting on single…	Y	N	Y	Y	N	Y	Y	N	Y	199.936	86.399	133.749	149.968	198.992	49.888	61.099	145.107	34.172	11.393	56.762	53.486	13.113	58.748	163.577	67.09	41.989	41.989	91.209	22.947	159.17	123.915	121.181	119.263	136.035	7.404	48.77	78.241	29.801
Ata00669	INCE protein;INCENP;Inner centromere protein, ARK binding region	1413	5	2.61e-21	56.14	No Enzyme Code	No Enzyme Name	IPR005635 (PFAM); mobidb-lite (MOBIDB_LITE); mobidb-lite (MOBIDB_LITE); mobidb-lite (MOBIDB_LITE); mobidb-lite (MOBIDB_LITE); mobidb-lite (MOBIDB_LITE); mobidb-lite (MOBIDB_LITE); mobidb-lite (MOBIDB_LITE); mobidb-lite (MOBIDB_LITE); mobidb-lite (MOBIDB_LITE); mobidb-lite (MOBIDB_LITE); mobidb-lite (MOBIDB_LITE); mobidb-lite (MOBIDB_LITE); mobidb-lite (MOBIDB_LITE); mobidb-lite (MOBIDB_LITE); mob…	30	P:GO:0007080#P:GO:0007065#C:GO:1990023#C:GO:0000801#P:GO:0007056#P:GO:0006325#P:GO:0000281#P:GO:0071902#C:GO:0000800#P:GO:0008356#F:GO:0043539#F:GO:0008017#C:GO:0016604#C:GO:0000776#C:GO:0030496#P:GO:0010032#C:GO:0005829#F:GO:0008047#P:GO:0051257#P:GO:0032147#C:GO:0032133#F:GO:0019901#P:GO:0007079#P:GO:0016572#C:GO:0010369#P:GO:0009987#C:GO:0005721#C:GO:0043232#C:GO:1990385#P:GO:0008104	P:mitotic chromosome movement towards spindle pole#C:central element#C:pericentric heterochromatin#P:male meiosis sister chromatid cohesion#P:asymmetric cell division#C:chromocenter#C:intracellular non-membrane-bounded organelle#P:mitotic cytokinesis#C:cytosol#P:spindle assembly involved in female meiosis#F:microtubule binding#P:positive regulation of protein serine/threonine kinase activity#P:mi…	N	N	N	Y	Y	N	N	N	N	10.125	16.137	12.033	5.423	16.501	102.185	91.471	19.013	61.269	90.923	5.566	9.148	11.987	14.882	5.037	4.79	6.598	6.598	10.927	9.168	11.359	10.701	20.753	20.981	15.829	12.17	6.109	7.163	12.187
Ata00678	hypothetical protein BWQ96_04967;	1381	1	8.71e-162	66.04	No Enzyme Code	No Enzyme Name	mobidb-lite (MOBIDB_LITE); mobidb-lite (MOBIDB_LITE); mobidb-lite (MOBIDB_LITE); mobidb-lite (MOBIDB_LITE); mobidb-lite (MOBIDB_LITE); mobidb-lite (MOBIDB_LITE); mobidb-lite (MOBIDB_LITE); mobidb-lite (MOBIDB_LITE); mobidb-lite (MOBIDB_LITE); mobidb-lite (MOBIDB_LITE); mobidb-lite (MOBIDB_LITE)	0	No GOIDs	No GO Names	N	N	N	N	N	N	Y	Y	N	72.988	89.981	99.778	27.236	98.272	49.173	34.351	28.959	27.136	44.457	54.664	97.905	31.281	49.906	72.008	71.449	42.349	42.349	73.681	26.222	30.359	16.53	41.418	28.297	34.921	42.024	48.61	64.117	115.022
Ata00682	peroxiredoxin Q/BCP;Redoxin	460	5	4.43e-59	72.75	EC:1; EC:1.11.1.15	Oxidoreductases; Acting on a peroxide as acceptor	IPR000866 (PFAM); G3DSA:3.40.30.10 (GENE3D); mobidb-lite (MOBIDB_LITE); mobidb-lite (MOBIDB_LITE); PTHR42801:SF4 (PANTHER); PTHR42801 (PANTHER); IPR013766 (PROSITE_PROFILES); cd03017 (CDD); IPR036249 (SUPERFAMILY)	2	F:GO:0016491#F:GO:0016209	F:oxidoreductase activity#F:antioxidant activity	Y	N	Y	N	N	N	Y	Y	Y	127.406	136.448	82.44	85.022	105.115	73.11	64.933	39.27	50.255	67.7	64.634	66.899	32.299	69.386	46.651	60.605	42.409	42.409	73.862	107.707	48.788	53.929	97.704	81.527	66.973	68.909	65.099	52.061	81.118
Ata00691	Serine protease SPPA, chloroplastic;signal peptide processing	651	5	0	70.87	EC:3.4; EC:3	Acting on peptide bonds (peptidases); Hydrolases	G3DSA:3.90.226.10 (GENE3D); IPR004634 (PIRSF); G3DSA:3.90.226.10 (GENE3D); IPR004635 (TIGRFAM); G3DSA:6.20.330.10 (GENE3D); IPR002142 (PFAM); mobidb-lite (MOBIDB_LITE); mobidb-lite (MOBIDB_LITE); mobidb-lite (MOBIDB_LITE); PTHR33209 (PANTHER); cd07018 (CDD); IPR002142 (CDD); IPR029045 (SUPERFAMILY); IPR029045 (SUPERFAMILY)	4	P:GO:0006465#C:GO:0016021#P:GO:0006508#F:GO:0008233	P:signal peptide processing#P:proteolysis#C:integral component of membrane#F:peptidase activity	N	N	N	N	N	N	Y	Y	N	20.96	34.996	36.223	9.622	19.228	40.792	25.529	14.278	37.217	26.025	9.096	15.963	6.04	3.552	19.664	5.194	1.778	1.778	7.899	1.243	5.524	12.438	45.008	15.273	15.555	11.547	3.713	17.683	16.692
Ata00713	nuclear receptor corepressor SMRTER;SANT SWI3, ADA2, N-CoR and TFIIIBprimeprime DNA-binding domains	1648	5	1.22e-118	54.5	No Enzyme Code	No Enzyme Name	G3DSA:1.10.10.60 (GENE3D); G3DSA:1.10.10.60 (GENE3D); mobidb-lite (MOBIDB_LITE); mobidb-lite (MOBIDB_LITE); mobidb-lite (MOBIDB_LITE); mobidb-lite (MOBIDB_LITE); mobidb-lite (MOBIDB_LITE); mobidb-lite (MOBIDB_LITE); mobidb-lite (MOBIDB_LITE); mobidb-lite (MOBIDB_LITE); mobidb-lite (MOBIDB_LITE); mobidb-lite (MOBIDB_LITE); mobidb-lite (MOBIDB_LITE); mobidb-lite (MOBIDB_LITE); mobidb-lite (MOBIDB_L…	0	No GOIDs	No GO Names	N	N	N	Y	Y	N	N	N	N	32.953	29.75	54.362	27.899	34	13.956	17.819	12.61	37.093	17.696	15.025	17.402	6.281	39.566	30.113	14.497	8.75	8.75	20.019	12.239	13.637	5.817	15.495	17.865	11.558	27.393	9.242	29.614	22.55
Ata00726	centromere-associated protein E-like;	1629	5	0	52.84	No Enzyme Code	No Enzyme Name	G3DSA:1.10.287.1490 (GENE3D); G3DSA:1.20.5.170 (GENE3D); mobidb-lite (MOBIDB_LITE); mobidb-lite (MOBIDB_LITE); mobidb-lite (MOBIDB_LITE); mobidb-lite (MOBIDB_LITE); mobidb-lite (MOBIDB_LITE); mobidb-lite (MOBIDB_LITE); mobidb-lite (MOBIDB_LITE); mobidb-lite (MOBIDB_LITE); mobidb-lite (MOBIDB_LITE); mobidb-lite (MOBIDB_LITE); mobidb-lite (MOBIDB_LITE); mobidb-lite (MOBIDB_LITE); mobidb-lite (MOBID…	0	No GOIDs	No GO Names	N	N	N	N	N	N	Y	Y	N	37.928	25.897	50.322	27.084	18.16	18.382	17.245	21.671	16.609	14.299	15.03	22.714	10.714	26.808	32.836	15.644	11.696	11.696	20.024	14.144	16.841	25.3	20.262	24.119	27.57	34.31	11.477	31.728	42.034
Ata00734	MBL fold metallo-hydrolase;mpd;beta-lactamase	175	5	5.44e-30	55.65	EC:3.5.2; EC:3.5; EC:3; EC:3.5.2.6	Acting on carbon-nitrogen bonds, other than peptide bonds; Acting on carbon-nitrogen bonds, other than peptide bonds; Hydrolases; Beta-lactamase	IPR001279 (PFAM); IPR036866 (G3DSA:3.60.15.GENE3D); PTHR42978 (PANTHER); PTHR42978:SF6 (PANTHER); IPR001018 (PROSITE_PATTERNS); IPR036866 (SUPERFAMILY)	3	F:GO:0008800#P:GO:0017001#F:GO:0008270	P:antibiotic catabolic process#F:zinc ion binding#F:beta-lactamase activity	N	N	N	Y	Y	N	N	N	N	1366.25	479.68	601.683	444.898	1406.79	25.906	78.169	42.513	44.439	9.535	86.604	305.823	59.339	719.102	2640.97	78.855	56.301	56.301	92.373	135.596	66.925	42.704	57.691	116.696	202.678	342.203	40.327	399.59	58.557
Ata00740	unnamed protein product;Glycine-rich domain-containing protein-like	721	5	1.08e-95	49.5	No Enzyme Code	No Enzyme Name	IPR009836 (PFAM); IPR009836 (PANTHER)	0	No GOIDs	No GO Names	N	N	N	Y	N	Y	N	N	N	21.632	6.321	24.269	108.13	21.222	74.427	126.328	84.353	121.659	361.173	25.487	1.236	29.523	25.381	23.113	28.052	22.713	22.713	17.705	97.122	135.501	82.183	57.335	74.996	98.812	5.958	8.306	5.019	16.787
Ata00747	hypothetical protein AWC38_SpisGene4814;PTX3;Pentaxin family	424	5	3.33e-07	49.73	No Enzyme Code	No Enzyme Name	PF13385 (PFAM); G3DSA:2.60.120.200 (GENE3D); G3DSA:2.60.120.200 (GENE3D); IPR013320 (SUPERFAMILY); IPR013320 (SUPERFAMILY)	23	P:GO:0046597#P:GO:0050766#P:GO:0045087#P:GO:0045807#P:GO:0006954#F:GO:0005509#C:GO:0035580#F:GO:0001872#P:GO:1903428#P:GO:0051704#P:GO:0044869#F:GO:0046790#P:GO:0001878#P:GO:0001505#P:GO:0044871#P:GO:0098657#F:GO:0042802#P:GO:0043312#F:GO:0001849#C:GO:0005615#P:GO:0008228#P:GO:0045429#C:GO:1904724	P:innate immune response#P:positive regulation of phagocytosis#P:positive regulation of endocytosis#C:tertiary granule lumen#P:opsonization#P:multi-organism process#F:calcium ion binding#F:(1->3)-beta-D-glucan binding#P:regulation of neurotransmitter levels#P:positive regulation of nitric oxide biosynthetic process#P:neutrophil degranulation#P:import into cell#P:response to yeast#P:positive regul…	N	N	N	N	N	N	Y	N	Y	115.608	386.55	166.112	49.75	59.815	0	0	0	0	14.698	22.692	0	0	0	0	0.156	0	0	0.292	52.86	0	0	2.625	0.244	0	0	0	0	0
Ata00814	NAD(P)-binding protein;Flavin containing amine oxidoreductase	625	5	0	63.48	EC:1; EC:1.4.3.4	Oxidoreductases; Monoamine oxidase	IPR002937 (PFAM); G3DSA:3.90.660.10 (GENE3D); PF13450 (PFAM); G3DSA:1.20.1440.240 (GENE3D); IPR036188 (G3DSA:3.50.50.GENE3D); PTHR42923:SF10 (PANTHER); PTHR42923 (PANTHER); PTHR42923 (PANTHER); SSF54373 (SUPERFAMILY); IPR036188 (SUPERFAMILY)	1	F:GO:0016491	F:oxidoreductase activity	Y	Y	Y	Y	Y	Y	Y	Y	Y	10.396	0	4.057	11.877	8.901	34.163	34.051	83.668	34.919	17.276	118.91	42.754	41.845	62.245	29.583	8.168	7.591	7.591	59.772	90.836	98.9	168.561	42.778	94.119	100.279	72.158	11.69	22.364	60.454
Ata00826	unnamed protein product;	280	5	6.84e-16	44.74	No Enzyme Code	No Enzyme Name	No IinterPro match	0	No GOIDs	No GO Names	N	N	N	Y	N	Y	N	N	N	345.072	142.1	84.047	449.817	167.302	252.657	530.4	170.293	707.969	1372.92	38.858	11.112	60.928	73.812	0	51.516	35.057	35.057	29.149	184.536	387.647	357.917	117.932	266.892	168.636	15.31	18.993	18.17	18.778
Ata00837	hypothetical protein BWQ96_01472;	371	2	2.74e-52	61.24	No Enzyme Code	No Enzyme Name	mobidb-lite (MOBIDB_LITE); mobidb-lite (MOBIDB_LITE); mobidb-lite (MOBIDB_LITE); mobidb-lite (MOBIDB_LITE)	0	No GOIDs	No GO Names	N	N	N	N	N	N	Y	Y	N	102.339	174.809	93.524	109.929	146.97	110.6	107.982	256.569	81.403	87.467	353.865	140.693	112.527	143.991	293.773	504.1	389.742	389.742	281.736	214.438	248.857	117.237	116.977	104.845	251.948	182.141	384.695	196.801	375.673
Ata00838	hypothetical protein BWQ96_01473;F-box domain	524	5	4.95e-77	53.1	No Enzyme Code	No Enzyme Name	IPR015943 (G3DSA:2.130.10.GENE3D); mobidb-lite (MOBIDB_LITE); mobidb-lite (MOBIDB_LITE); mobidb-lite (MOBIDB_LITE); mobidb-lite (MOBIDB_LITE); mobidb-lite (MOBIDB_LITE); mobidb-lite (MOBIDB_LITE); IPR019775 (PROSITE_PATTERNS); IPR001680 (PROSITE_PROFILES); IPR036322 (SUPERFAMILY)	1	F:GO:0005515	F:protein binding	Y	N	Y	N	N	N	Y	Y	Y	154.946	115.173	180.907	97.366	82.913	35.979	21.191	49.219	19.099	8.346	179.054	47.863	9.294	39.315	72.875	101.187	70.089	70.089	119.022	64.959	35.23	26.56	22.528	20.944	80.602	51.214	65.395	103.998	105.691
Ata00840	single subunit mitochondrial RNA polymerase;rpom-1;dna-directed rna polymerase	1246	5	0	66.41	EC:2.7; EC:2; EC:2.7.7; EC:2.7.7.6	Transferring phosphorus-containing groups; Transferases; Transferring phosphorus-containing groups; DNA-directed RNA polymerase	IPR037159 (G3DSA:1.10.1320.GENE3D); IPR002092 (PFAM); G3DSA:3.90.70.80 (GENE3D); IPR029262 (PFAM); IPR003323 (PFAM); G3DSA:1.10.150.20 (GENE3D); G3DSA:1.10.287.280 (GENE3D); mobidb-lite (MOBIDB_LITE); mobidb-lite (MOBIDB_LITE); mobidb-lite (MOBIDB_LITE); mobidb-lite (MOBIDB_LITE); mobidb-lite (MOBIDB_LITE); mobidb-lite (MOBIDB_LITE); mobidb-lite (MOBIDB_LITE); mobidb-lite (MOBIDB_LITE); IPR002092…	6	C:GO:0009507#F:GO:0003677#P:GO:0006390#P:GO:0006351#C:GO:0034245#F:GO:0003899	F:DNA-directed 5prime-3prime RNA polymerase activity#F:DNA binding#C:mitochondrial DNA-directed RNA polymerase complex#C:chloroplast#P:transcription, DNA-templated#P:mitochondrial transcription	Y	N	Y	N	N	N	Y	N	Y	79.092	93.241	102.7	43.054	73.115	33.806	34.105	36.105	36.737	44.995	37.606	59.608	26.538	40.222	52.765	28.586	23.435	23.435	39.435	23.716	31.412	28.288	30.502	30.33	32.524	53.042	22.6	81.287	52.339
Ata00860	Membrane glycoprotein spo14;WD domain, G-beta repeat	2349	5	0	58.87	No Enzyme Code	No Enzyme Name	IPR015943 (G3DSA:2.130.10.GENE3D); G3DSA:1.20.5.170 (GENE3D); IPR001680 (PFAM); IPR015943 (G3DSA:2.130.10.GENE3D); IPR004827 (PFAM); mobidb-lite (MOBIDB_LITE); mobidb-lite (MOBIDB_LITE); mobidb-lite (MOBIDB_LITE); mobidb-lite (MOBIDB_LITE); mobidb-lite (MOBIDB_LITE); mobidb-lite (MOBIDB_LITE); mobidb-lite (MOBIDB_LITE); mobidb-lite (MOBIDB_LITE); mobidb-lite (MOBIDB_LITE); mobidb-lite (MOBIDB_LIT…	3	F:GO:0005515#F:GO:0003700#P:GO:0006355	P:regulation of transcription, DNA-templated#F:protein binding#F:DNA-binding transcription factor activity	Y	N	Y	N	N	N	N	N	N	21.454	22.406	28.589	10.023	23.083	13.706	13.224	7.415	19.623	15.597	12.888	13.402	6.425	8.228	20.484	7.965	4.512	4.512	10.838	9.403	6.691	8.22	12.914	11.423	10.425	16.596	4.708	23.163	17.581
Ata00864	unnamed protein product;	304	5	1.25e-51	49.1	No Enzyme Code	No Enzyme Name	No IinterPro match	0	No GOIDs	No GO Names	N	N	N	N	N	N	Y	N	Y	562.225	456.344	439.621	1071.86	551.468	584.431	548.25	1364.39	534.564	234.147	708.732	584.511	1184.14	799.543	855.399	446.975	912.338	912.338	464.068	724.498	1034.09	1465.57	697.64	1013.49	1909.12	726.401	618.387	527.047	750.958
Ata00872	cell surface glycoprotein 1-like;protein ubiquitination	797	5	4.36e-109	55.3	No Enzyme Code	No Enzyme Name	G3DSA:2.60.120.430 (GENE3D); IPR021720 (PFAM); mobidb-lite (MOBIDB_LITE); mobidb-lite (MOBIDB_LITE); mobidb-lite (MOBIDB_LITE); mobidb-lite (MOBIDB_LITE); cd12087 (CDD)	2	C:GO:0016021#C:GO:0016020	C:membrane#C:integral component of membrane	N	N	N	Y	Y	N	Y	N	Y	185.935	117.231	107.88	112.972	145.316	111.278	88.969	135.412	98.01	60.168	30.353	68.568	21.24	77.344	35.193	38.611	28.247	28.247	68.584	17.261	76.485	75.967	48.518	43.936	160.397	47.171	47.022	73.476	72.943
Ata00875	Histone H3;protein heterodimerization activity	464	5	8.54e-123	86.53	EC:3.1; EC:3; EC:3.1.3.33; EC:3.1.3	Acting on ester bonds; Hydrolases; Polynucleotide 5prime-phosphatase; Acting on ester bonds	IPR000164 (PRINTS); IPR007125 (PFAM); IPR009072 (G3DSA:1.10.20.GENE3D); IPR004206 (PFAM); IPR037009 (G3DSA:3.20.100.GENE3D); mobidb-lite (MOBIDB_LITE); mobidb-lite (MOBIDB_LITE); IPR000164 (PANTHER); PTHR11426:SF198 (PANTHER); IPR000164 (PROSITE_PATTERNS); IPR004206 (CDD); IPR033469 (SUPERFAMILY); IPR009072 (SUPERFAMILY)	4	F:GO:0004651#F:GO:0003677#C:GO:0000786#F:GO:0046982	F:protein heterodimerization activity#F:DNA binding#F:polynucleotide 5prime-phosphatase activity#C:nucleosome	Y	N	Y	N	N	N	Y	N	Y	21.616	43.936	26.405	12.527	26.486	30.31	43.907	5.193	22.976	36.084	8.645	23.62	7.253	8.724	10.58	8.887	7.811	7.811	13.502	8.51	8.529	6.57	28.897	13.083	18.35	249.546	3.337	27.195	11.589
Ata00885	No description	141	0	NA	NA	No Enzyme Code	No Enzyme Name	mobidb-lite (MOBIDB_LITE); mobidb-lite (MOBIDB_LITE); mobidb-lite (MOBIDB_LITE)	0	No GOIDs	No GO Names	N	N	N	Y	Y	N	Y	N	Y	497.245	361.54	577.641	723.231	686.662	344.785	332.521	909.254	183.596	81.413	887.214	80.626	303.23	424.014	126.117	264.681	240.767	240.767	290.596	387.998	814.406	791.148	249.087	582.202	515.958	75.739	508.352	58.574	247.926
Ata00897	DUF1772 domain-containing protein;Source PGD	157	5	1.2e-25	48.96	No Enzyme Code	No Enzyme Name	PF08592 (PFAM)	2	C:GO:0016021#C:GO:0016020	C:membrane#C:integral component of membrane	N	N	N	N	N	N	Y	N	Y	152.396	137.192	168.763	145.587	200.566	107.87	178.986	121.145	168.812	128.045	156.457	96.929	122.987	186.715	172.595	173.995	269.565	269.565	90.329	188.805	190.377	236.593	97.455	258.012	100.71	6.807	224.258	112.581	85.058
Ata00898	Cytosolic endo-beta-N-acetylglucosaminidase;mannosyl-glycoprotein endo-beta-N-acetylglucosaminidase activity	1009	5	0	57.91	EC:3.2; EC:3.2.1.96; EC:3; EC:3.2.1	Glycosylases; Mannosyl-glycoprotein endo-beta-N-acetylglucosaminidase; Hydrolases; Glycosylases	G3DSA:2.60.120.260 (GENE3D); IPR005201 (PFAM); G3DSA:3.20.20.80 (GENE3D); mobidb-lite (MOBIDB_LITE); mobidb-lite (MOBIDB_LITE); mobidb-lite (MOBIDB_LITE); mobidb-lite (MOBIDB_LITE); mobidb-lite (MOBIDB_LITE); mobidb-lite (MOBIDB_LITE); mobidb-lite (MOBIDB_LITE); mobidb-lite (MOBIDB_LITE); IPR032979 (PANTHER); PTHR13246:SF1 (PANTHER)	2	C:GO:0005737#F:GO:0033925	C:cytoplasm#F:mannosyl-glycoprotein endo-beta-N-acetylglucosaminidase activity	N	N	N	N	N	N	Y	N	Y	27.706	70.033	40.984	10.812	27.928	11.608	14.546	5.427	24.621	26.769	14.433	12.219	8.391	7.676	21.157	10.98	11.073	11.073	12.103	23.775	4.434	4.994	10.716	7.6	8.83	10.648	7.409	17.123	18.531
Ata00905	Mitochondrial-processing peptidase subunit alpha;PMPCA;protein processing involved in protein targeting to mitochondrion	504	5	0	62.28	EC:3.4.24; EC:3.4; EC:3; EC:3.4.24.64	Acting on peptide bonds (peptidases); Acting on peptide bonds (peptidases); Hydrolases; Mitochondrial processing peptidase	IPR011765 (PFAM); G3DSA:3.30.830.10 (GENE3D); IPR007863 (PFAM); G3DSA:3.30.830.10 (GENE3D); mobidb-lite (MOBIDB_LITE); PTHR11851 (PANTHER); IPR011249 (SUPERFAMILY); IPR011249 (SUPERFAMILY)	9	F:GO:0005515#F:GO:0008270#P:GO:0015833#P:GO:0006851#F:GO:0046872#F:GO:0004222#P:GO:0006627#C:GO:0005743#C:GO:0017087	P:peptide transport#F:protein binding#F:metal ion binding#P:protein processing involved in protein targeting to mitochondrion#F:zinc ion binding#F:metalloendopeptidase activity#P:mitochondrial calcium ion transmembrane transport#C:mitochondrial processing peptidase complex#C:mitochondrial inner membrane	N	N	N	N	N	N	Y	N	Y	60.524	66.193	77.571	38.461	60.614	25.194	21.593	28.655	27.378	13.841	56.089	69.015	45.285	15.292	59.733	48.613	38.664	38.664	52.098	45.627	40.2	32.064	130.429	65.495	31.63	18.353	49.105	101.042	42.35
Ata00913	acid-thiol ligase;4-coumarate--CoA ligase-like	894	5	0	61.29	EC:6.2.1.8; EC:6.2; EC:6; EC:6.2.1	Oxalate--CoA ligase; Forming carbon-sulfur bonds; Ligases; Forming carbon-sulfur bonds	IPR014722 (G3DSA:2.30.30.GENE3D); IPR042099 (G3DSA:3.40.50.GENE3D); G3DSA:6.10.250.2270 (GENE3D); IPR000873 (PFAM); IPR002784 (PFAM); mobidb-lite (MOBIDB_LITE); mobidb-lite (MOBIDB_LITE); mobidb-lite (MOBIDB_LITE); PTHR43767 (PANTHER); PTHR43767:SF1 (PANTHER); IPR041985 (CDD); IPR008991 (SUPERFAMILY); SSF56801 (SUPERFAMILY)	14	P:GO:0010030#P:GO:0010214#P:GO:0046686#P:GO:0009735#P:GO:0006412#C:GO:0005840#F:GO:0050203#P:GO:0051704#P:GO:0033611#C:GO:0009506#C:GO:0009570#C:GO:0048046#P:GO:0050832#F:GO:0003735	C:ribosome#F:oxalate-CoA ligase activity#P:defense response to fungus#P:response to cytokinin#P:response to cadmium ion#P:positive regulation of seed germination#C:plasmodesma#F:structural constituent of ribosome#C:chloroplast stroma#C:apoplast#P:multi-organism process#P:oxalate catabolic process#P:seed coat development#P:translation	Y	N	Y	N	N	N	Y	Y	Y	72.251	86.238	78.734	34.441	58.816	48.274	36.11	35.863	51.281	64.803	46.251	109.935	23.002	16.47	66.46	45.45	32.647	32.647	54.564	53.286	40.873	30.836	105.494	71.365	36.865	45.095	44.774	104.9	45.184
Ata00915	Cysteine synthase;OASTL1;cysteine biosynthetic process from serine	362	5	0	90.51	EC:2.5.1; EC:4.4.1.9; EC:2.5.1.47; EC:2; EC:4.4; EC:4; EC:4.4.1.1	Transferring alkyl or aryl groups, other than methyl groups; L-3-cyanoalanine synthase; Cysteine synthase; Transferases; Carbon-sulfur lyases; Lyases; Cystathionine gamma-lyase	IPR036052 (G3DSA:3.40.50.GENE3D); IPR005859 (TIGRFAM); IPR005856 (TIGRFAM); IPR036052 (G3DSA:3.40.50.GENE3D); IPR001926 (PFAM); PTHR10314:SF218 (PANTHER); PTHR10314 (PANTHER); IPR001216 (PROSITE_PATTERNS); cd01561 (CDD); IPR036052 (SUPERFAMILY)	38	P:GO:0015979#C:GO:0005886#P:GO:0046686#F:GO:0030170#P:GO:0009860#P:GO:0032989#C:GO:0005829#P:GO:0019500#F:GO:0004124#P:GO:0010043#P:GO:0051410#P:GO:0006535#P:GO:0001666#F:GO:0005507#P:GO:0009735#P:GO:0010310#P:GO:0009567#F:GO:0050017#C:GO:0005739#F:GO:0080146#P:GO:0006955#C:GO:0005802#C:GO:0005774#P:GO:0009643#P:GO:0080147#P:GO:0090322#C:GO:0048046#P:GO:0080145#C:GO:0009941#C:GO:0009509#C:GO:0005…	C:plasma membrane#P:response to cadmium ion#P:photosynthesis#P:detoxification of nitrogen compound#P:cysteine homeostasis#C:thylakoid lumen#P:pollen tube growth#P:response to cytokinin#F:pyridoxal phosphate binding#C:chloroplast envelope#C:chromoplast#C:chloroplast stroma#C:endosome#P:immune response#F:copper ion binding#P:root hair cell development#C:peroxisome#F:cysteine synthase activity#C:nuc…	Y	Y	Y	N	N	N	Y	Y	Y	110.255	232.572	121.727	106.254	132.387	80.147	66.442	52.25	106.073	104.275	133.146	117.557	38.911	71.284	143.521	107.564	91.471	91.471	132.309	65.338	149.637	73.012	296.313	174.598	113.683	50.368	110.04	107.76	195.56
Ata00917	putative phospholipid-transporting ATPase 7;phospholipid-translocating ATPase activity	1552	5	0	74.31	EC:3.6.3.1; EC:7.6.2.1; EC:7	Acting on acid anhydrides; P-type phospholipid transporter; Translocases	PR00119 (PRINTS); IPR006539 (TIGRFAM); PF00122 (PFAM); PF13246 (PFAM); G3DSA:2.70.150.10 (GENE3D); IPR032630 (PFAM); IPR023299 (G3DSA:3.40.1110.GENE3D); IPR023214 (G3DSA:3.40.50.GENE3D); IPR032631 (PFAM); IPR001757 (TIGRFAM); IPR044492 (SFLD); SFLDG00002 (SFLD); mobidb-lite (MOBIDB_LITE); mobidb-lite (MOBIDB_LITE); mobidb-lite (MOBIDB_LITE); mobidb-lite (MOBIDB_LITE); mobidb-lite (MOBIDB_LITE); m…	8	F:GO:0000166#F:GO:0000287#P:GO:0015914#F:GO:0005215#C:GO:0016021#F:GO:0140326#F:GO:0005524#F:GO:0140603	F:transporter activity#F:ATP binding#C:integral component of membrane#P:phospholipid transport#F:ATPase-coupled intramembrane lipid transporter activity#F:nucleotide binding#F:magnesium ion binding#F:obsolete ATP hydrolysis activity	Y	N	Y	N	N	N	N	N	N	144.989	110.927	129.181	77.799	169.745	74.026	126.266	29.748	180.786	152.784	118.134	94.689	22.49	82.014	131.697	64.309	45.597	45.597	85.107	48.235	22.879	18.212	37.145	32.261	38.732	170.362	42.691	95.237	141.697
Ata00937	2-oxoglutarate dehydrogenase E2 component (dihydrolipoamide succinyltransferase);dihydrolipoyllysine-residue succinyltransferase activity	811	5	0	78.25	EC:2.3; EC:2.3.1.61; EC:2; EC:2.3.1	Acyltransferases; Dihydrolipoyllysine-residue succinyltransferase; Transferases; Acyltransferases	IPR000089 (PFAM); IPR023213 (G3DSA:3.30.559.GENE3D); IPR003788 (PFAM); IPR001078 (PFAM); IPR038375 (G3DSA:3.40.50.GENE3D); G3DSA:2.40.50.100 (GENE3D); IPR006255 (TIGRFAM); mobidb-lite (MOBIDB_LITE); PTHR43416 (PANTHER); PTHR43416:SF31 (PANTHER); IPR003016 (PROSITE_PATTERNS); IPR000089 (PROSITE_PROFILES); cd06849 (CDD); SSF52777 (SUPERFAMILY); IPR029063 (SUPERFAMILY); IPR011053 (SUPERFAMILY)	10	C:GO:0005739#P:GO:0006099#F:GO:0008270#P:GO:0006979#C:GO:0016020#C:GO:0045252#F:GO:0004149#C:GO:0022626#F:GO:0016746#C:GO:1990904	P:tricarboxylic acid cycle#F:dihydrolipoyllysine-residue succinyltransferase activity#F:acyltransferase activity#C:membrane#P:response to oxidative stress#C:oxoglutarate dehydrogenase complex#C:mitochondrion#C:ribonucleoprotein complex#F:zinc ion binding#C:cytosolic ribosome	Y	Y	N	N	N	N	N	N	N	79.2	71.444	66.612	38.161	66.246	35.53	28.498	33.924	48.102	28.421	86.84	93.464	20.735	18.202	49.053	49.98	30.263	30.263	59.095	32.114	39.337	26.057	58.404	35.911	29.958	50.831	46.547	65.68	49.781
Ata00971	peroxiredoxin (alkyl hydroperoxide reductase subunit C);peroxiredoxin activity	188	5	1.23e-74	70.11	EC:1	Oxidoreductases	IPR013740 (PFAM); G3DSA:3.40.30.10 (GENE3D); IPR037944 (PANTHER); PTHR10430:SF16 (PANTHER); IPR037944 (CDD); IPR036249 (SUPERFAMILY)	1	F:GO:0016491	F:oxidoreductase activity	Y	Y	Y	N	N	N	Y	Y	Y	103.297	277.67	137.051	206.534	292.96	190.119	210.289	170.786	115.657	99.15	140.179	49.562	56.163	37.824	99.062	219.239	178.747	178.747	117.538	104.835	427.493	307.146	2133.57	943.448	231.295	28.452	114.697	30.065	29.664
Ata00975	R-phycoerythrin gamma subunit;	317	5	0	81.65	No Enzyme Code	No Enzyme Name	No IinterPro match	4	C:GO:0030076#C:GO:0009507#P:GO:0044237#C:GO:0042651	C:thylakoid membrane#C:light-harvesting complex#C:chloroplast#P:cellular metabolic process	Y	Y	Y	Y	Y	Y	Y	Y	Y	105.392	243.958	219.609	556.033	397.514	266.273	276.405	1156.22	188.562	106.131	27.016	14.027	117.368	29.446	24.958	10.232	14.76	14.76	23.611	29.417	616.211	604.246	1271.22	473.308	400.307	16.91	31.143	9.841	20.483
Ata00977	fructose-1,6-biphosphate aldolase, chloroplast precursor;Belongs to the class I fructose-bisphosphate aldolase family	216	5	2.31e-149	84.46	EC:4.1.2; EC:4.1; EC:4.1.2.13; EC:4	Carbon-carbon lyases; Carbon-carbon lyases; Fructose-bisphosphate aldolase; Lyases	IPR013785 (G3DSA:3.20.20.GENE3D); IPR000741 (PFAM); IPR000741 (PANTHER); PTHR11627:SF70 (PANTHER); SSF51569 (SUPERFAMILY)	3	P:GO:0006096#F:GO:0004332#F:GO:0003824	P:glycolytic process#F:fructose-bisphosphate aldolase activity#F:catalytic activity	Y	Y	Y	N	N	N	Y	Y	Y	1.499	0	15.213	7.495	1.605	132.07	55.964	34.481	47.132	14.178	2.299	6.167	26.036	12.064	20.632	37.333	54.209	54.209	23.162	6.449	66.84	109.375	339.877	140.537	10.475	9.912	20.537	4.174	18.617
Ata00979	hypothetical protein BWQ96_04067;	870	1	2.22e-32	50.43	No Enzyme Code	No Enzyme Name	mobidb-lite (MOBIDB_LITE); mobidb-lite (MOBIDB_LITE); mobidb-lite (MOBIDB_LITE); mobidb-lite (MOBIDB_LITE); mobidb-lite (MOBIDB_LITE); mobidb-lite (MOBIDB_LITE); mobidb-lite (MOBIDB_LITE); mobidb-lite (MOBIDB_LITE); mobidb-lite (MOBIDB_LITE)	0	No GOIDs	No GO Names	Y	Y	N	N	N	N	N	N	N	152.046	140.152	103.503	81.896	129.139	412.543	316.785	177.205	326.718	299.709	29.145	79.892	182.608	294.081	87.151	64.651	66.729	66.729	58.989	73.065	146.185	251.719	116.446	194.121	153.579	200.035	86.415	81.5	102.611
Ata00994	hypothetical protein BWQ96_08332;	653	5	0	54.66	No Enzyme Code	No Enzyme Name	IPR011993 (G3DSA:2.30.29.GENE3D); IPR001849 (PFAM); mobidb-lite (MOBIDB_LITE); mobidb-lite (MOBIDB_LITE); mobidb-lite (MOBIDB_LITE); mobidb-lite (MOBIDB_LITE); mobidb-lite (MOBIDB_LITE); mobidb-lite (MOBIDB_LITE); IPR001849 (PROSITE_PROFILES); cd00821 (CDD); SSF50729 (SUPERFAMILY)	0	No GOIDs	No GO Names	N	N	N	Y	Y	N	N	N	N	14.428	20.933	8.931	9.948	9.584	6.474	12.726	10.51	24.225	8.838	11.102	6.593	23.561	4.311	3.423	30.968	22.417	22.417	17.173	9.348	11.461	6.049	19.791	10.151	13.903	1.644	9.675	4.533	13.994
Ata01006	leucyl aminopeptidase;pepA;Presumably involved in the processing and regular turnover of intracellular proteins. Catalyzes the removal of unsubstituted N-terminal amino acids from various peptides	522	5	0	72.48	EC:3.4.11; EC:3.4; EC:3.4.11.1; EC:3	Acting on peptide bonds (peptidases); Acting on peptide bonds (peptidases); Leucyl aminopeptidase; Hydrolases	IPR011356 (PRINTS); IPR043472 (G3DSA:3.40.220.GENE3D); G3DSA:3.40.630.10 (GENE3D); IPR008283 (PFAM); IPR000819 (PFAM); PTHR11963:SF23 (PANTHER); IPR011356 (PANTHER); IPR000819 (PROSITE_PATTERNS); IPR023042 (HAMAP); IPR011356 (CDD); SSF53187 (SUPERFAMILY); IPR043472 (SUPERFAMILY)	5	F:GO:0030145#C:GO:0005737#F:GO:0070006#P:GO:0019538#P:GO:0006508	P:proteolysis#F:manganese ion binding#C:cytoplasm#P:protein metabolic process#F:metalloaminopeptidase activity	Y	Y	Y	Y	Y	Y	Y	Y	N	47.284	104.706	103.424	42.649	93.218	89.046	48.551	24.454	63.269	38.861	107.038	171.147	44.029	8.086	37.355	68.943	75.232	75.232	84.002	28.449	54.722	32.523	342.629	162.239	75.561	74.03	90.578	98.254	88.124
Ata01028	hypothetical protein BWQ96_05767;fitD;calcium- and calmodulin-responsive adenylate cyclase activity	502	5	3.48e-179	59.91	No Enzyme Code	No Enzyme Name	G3DSA:1.10.606.20 (GENE3D); PTHR34599 (PANTHER); IPR036938 (SUPERFAMILY)	2	P:GO:0098869#F:GO:0004601	F:peroxidase activity#P:cellular oxidant detoxification	N	N	N	Y	Y	Y	N	N	N	4.528	9.072	20.7	8.315	4.154	9.712	11.481	8.649	5.183	17.608	5.179	11.824	4.425	3.203	12.138	13.334	16.013	16.013	11.966	7.029	17.805	10.027	11.313	10.311	13.558	4.276	23.846	15.39	6.72
Ata01032	40S ribosomal protein S4;RPS4X;rRNA binding	177	5	1.71e-107	87.6	EC:2.3.2.27	RING-type E3 ubiquitin transferase	IPR013845 (PFAM); IPR036986 (G3DSA:3.10.290.GENE3D); IPR032277 (PFAM); IPR014722 (G3DSA:2.30.30.GENE3D); IPR038237 (G3DSA:2.40.50.GENE3D); IPR000876 (PANTHER); IPR041982 (CDD)	30	C:GO:0030686#C:GO:0022627#C:GO:0005886#P:GO:0006413#P:GO:0006614#C:GO:0005774#P:GO:0043009#P:GO:0006412#P:GO:0007420#C:GO:0009507#C:GO:0005840#P:GO:0045471#P:GO:0030036#P:GO:0002181#F:GO:0003723#C:GO:0005730#P:GO:0009410#F:GO:0003735#P:GO:0008284#P:GO:0000184#P:GO:0009636#C:GO:0005844#F:GO:0000822#P:GO:0045727#F:GO:0003729#P:GO:0015833#C:GO:0005654#C:GO:0005856#P:GO:0046677#C:GO:0036464	P:translational initiation#P:peptide transport#C:plasma membrane#C:nucleolus#C:chloroplast#P:response to ethanol#F:RNA binding#P:SRP-dependent cotranslational protein targeting to membrane#C:cytoplasmic ribonucleoprotein granule#P:response to xenobiotic stimulus#C:cytoskeleton#P:cytoplasmic translation#C:cytosolic small ribosomal subunit#F:inositol hexakisphosphate binding#C:polysome#C:nucleoplas…	N	N	N	N	N	N	Y	Y	N	561.2	1083.18	1038.62	345.915	545.83	325.063	188.933	143.215	290.676	217.364	503.82	974.82	192.849	136.887	377.289	537.947	335.313	335.313	446.566	406.357	323.753	118.339	953.432	477.274	278.006	308.148	619.128	1396.73	334.426
Ata01033	aldo/keto reductase;AKR1A1;oxidoreductase activity	314	5	2.93e-121	67.12	EC:1.1.1.21; EC:1.1.1.307; EC:1.1; EC:1; EC:1.1.1.200; EC:1.1.1; EC:1.1.1.122; EC:1.1.1.19; EC:1.1.1.2	Aldose reductase; D-xylose reductase; Acting on the CH-OH group of donors; Oxidoreductases; Aldose-6-phosphate reductase (NADPH); Acting on the CH-OH group of donors; D-threo-aldose 1-dehydrogenase; Glucuronate reductase; Alcohol dehydrogenase (NADP(+))	IPR020471 (PRINTS); IPR023210 (PFAM); IPR020471 (PIRSF); IPR036812 (G3DSA:3.20.20.GENE3D); PTHR11732:SF482 (PANTHER); PTHR11732 (PANTHER); IPR018170 (PROSITE_PATTERNS); IPR018170 (PROSITE_PATTERNS); IPR018170 (PROSITE_PATTERNS); cd19071 (CDD); IPR036812 (SUPERFAMILY)	22	C:GO:0016324#F:GO:0047939#P:GO:0019640#P:GO:0019568#P:GO:0071470#P:GO:0034599#C:GO:0005829#F:GO:0009055#C:GO:0005634#P:GO:0046185#P:GO:1901687#F:GO:0032866#F:GO:0003729#C:GO:0005576#P:GO:0006006#P:GO:0042840#F:GO:0047834#F:GO:0016491#P:GO:0019388#P:GO:0022900#P:GO:0042843#P:GO:0019853	P:glucose metabolic process#P:arabinose catabolic process#P:cellular response to oxidative stress#P:D-xylose catabolic process#F:oxidoreductase activity#C:cytosol#C:extracellular region#P:D-glucuronate catabolic process#F:L-glucuronate reductase activity#P:glutathione derivative biosynthetic process#P:electron transport chain#F:D-xylose:NADP reductase activity#F:D-threo-aldose 1-dehydrogenase act…	Y	Y	N	N	N	N	Y	N	Y	97.099	105.032	50.79	63.435	113.868	351.175	299.797	383.37	307.5	280.285	316.371	106.205	466.064	243.563	61.375	467.78	334.071	334.071	353.795	149.653	421.209	248.333	494.488	306.909	176.524	61.457	712.463	31.11	184.004
Ata01043	Folate transporter 1, chloroplastic;SLC25A32;Belongs to the mitochondrial carrier (TC 2.A.29) family	197	5	2.49e-89	69.88	EC:7; EC:1.4.3.21	Translocases; Primary-amine oxidase	IPR002030 (PRINTS); IPR023395 (G3DSA:1.50.40.GENE3D); IPR018108 (PFAM); IPR044712 (PANTHER); IPR018108 (PROSITE_PROFILES); IPR018108 (PROSITE_PROFILES); IPR023395 (SUPERFAMILY)	19	C:GO:0032592#P:GO:0042133#P:GO:0046655#P:GO:1904947#F:GO:0008517#F:GO:0005310#C:GO:0031966#P:GO:0006805#F:GO:0015318#P:GO:0055085#P:GO:0006855#F:GO:0042910#C:GO:0005743#C:GO:0009941#P:GO:1990548#P:GO:0006862#F:GO:0015230#P:GO:0006839#P:GO:0006544	P:neurotransmitter metabolic process#P:folic acid metabolic process#P:xenobiotic transmembrane transport#C:integral component of mitochondrial membrane#P:mitochondrial FAD transmembrane transport#F:dicarboxylic acid transmembrane transporter activity#P:xenobiotic metabolic process#C:chloroplast envelope#F:folic acid transmembrane transporter activity#P:mitochondrial transport#C:mitochondrial memb…	N	N	N	Y	Y	Y	N	N	N	37.797	40.333	106.453	82.144	58.039	27.414	27.879	54.487	31.398	33.902	45.629	69.838	59.231	41.698	121.282	70.764	43.021	43.021	40.114	31.249	35.89	28.469	44.519	39.292	42.39	108.636	44.46	121.447	87.862
Ata01048	Vacuolar protein sorting-associated protein 35B;Plays a role in vesicular protein sorting	635	5	0	56.28	EC:7	Translocases	IPR005378 (PFAM); IPR042491 (G3DSA:1.25.40.GENE3D); mobidb-lite (MOBIDB_LITE); IPR005378 (PANTHER)	9	C:GO:0005771#C:GO:0030906#P:GO:0015031#C:GO:0010008#P:GO:0015833#P:GO:0042147#F:GO:0005215#P:GO:0006886#C:GO:0030904	F:transporter activity#P:peptide transport#C:retromer, cargo-selective complex#C:multivesicular body#C:endosome membrane#P:retrograde transport, endosome to Golgi#C:retromer complex#P:protein transport#P:intracellular protein transport	Y	Y	N	N	N	N	N	N	N	38.371	48.433	77.063	34.706	45.993	22.019	25.237	20.52	61.487	32.983	57.431	57.511	11.037	6.966	45.437	53.979	36.992	36.992	54.93	21.773	18.979	9.485	40.877	28.053	21.445	55.804	22.406	39.492	65.596
Ata01061	RNA polymerase II transcription elongation factor SPT5;SUPT5H;regulation of DNA-templated transcription, elongation	1589	5	0	64.37	No Enzyme Code	No Enzyme Name	IPR014722 (G3DSA:2.30.30.GENE3D); IPR014722 (G3DSA:2.30.30.GENE3D); IPR005100 (PFAM); IPR022581 (PFAM); IPR005824 (PFAM); IPR014722 (G3DSA:2.30.30.GENE3D); IPR036735 (G3DSA:3.30.70.GENE3D); mobidb-lite (MOBIDB_LITE); mobidb-lite (MOBIDB_LITE); mobidb-lite (MOBIDB_LITE); mobidb-lite (MOBIDB_LITE); mobidb-lite (MOBIDB_LITE); mobidb-lite (MOBIDB_LITE); mobidb-lite (MOBIDB_LITE); mobidb-lite (MOBIDB_…	48	P:GO:0006357#F:GO:0001181#F:GO:0000993#F:GO:0003677#P:GO:0008298#P:GO:2000232#P:GO:0034244#P:GO:0060195#P:GO:2001209#P:GO:0006355#C:GO:0000228#F:GO:0019843#F:GO:0044877#P:GO:1900364#P:GO:0021954#P:GO:0010628#P:GO:1902038#F:GO:0001179#F:GO:0046982#P:GO:0032784#P:GO:0090262#P:GO:0032968#P:GO:0009267#P:GO:0007549#P:GO:0040037#C:GO:0005739#P:GO:0006370#P:GO:0036180#P:GO:1903708#F:GO:0003682#P:GO:0046…	P:regulation of transcription, DNA-templated#P:negative regulation of transcription elongation by RNA polymerase I#C:nuclear chromosome#P:negative regulation of transcription elongation from RNA polymerase II promoter#P:filamentous growth of a population of unicellular organisms in response to biotic stimulus#P:positive regulation of hemopoiesis#F:RNA polymerase I general transcription initiation…	N	N	N	Y	Y	N	N	N	N	27.958	30.955	47.888	19.333	30.236	10.996	5.837	6.02	7.981	9.275	15.816	19.029	9.562	13.933	20.799	11.261	7.73	7.73	15.574	8.127	5.943	4.919	12.513	8.913	8.224	26.75	7.713	32.325	15.324
Ata01080	probable inositol 2-dehydrogenase;D-xylose 1-dehydrogenase (NADP+) activity	365	5	0	82.84	EC:1.1.1.369; EC:1.1.1.18	D-chiro-inositol 1-dehydrogenase; Inositol 2-dehydrogenase	IPR000683 (PFAM); IPR030827 (TIGRFAM); IPR004104 (PFAM); G3DSA:3.30.360.10 (GENE3D); G3DSA:3.40.50.720 (GENE3D); PTHR42840 (PANTHER); PTHR42840:SF12 (PANTHER); IPR036291 (SUPERFAMILY); SSF55347 (SUPERFAMILY)	1	F:GO:0000166	F:nucleotide binding	Y	N	Y	N	N	Y	Y	Y	Y	54.231	68.576	79.098	52.057	66.602	44.491	22.275	46.355	32.876	24.963	21.353	38.187	40.229	22.008	70.616	67.13	43.381	43.381	38.316	25.76	104.26	75.656	185.05	91.26	50.165	20.57	62.536	31.95	27.933
Ata01089	actin 2;cytoskeleton organization	553	5	7.38e-173	95.29	No Enzyme Code	No Enzyme Name	IPR004000 (PRINTS); IPR036589 (G3DSA:3.20.20.GENE3D); IPR003726 (PFAM); G3DSA:3.90.640.10 (GENE3D); G3DSA:3.30.420.40 (GENE3D); IPR004000 (PFAM); G3DSA:3.30.420.40 (GENE3D); PTHR11937:SF453 (PANTHER); IPR004000 (PANTHER); IPR020902 (PROSITE_PATTERNS); IPR003726 (PROSITE_PROFILES); cd00012 (CDD); IPR043129 (SUPERFAMILY); IPR036589 (SUPERFAMILY); IPR043129 (SUPERFAMILY)	0	No GOIDs	No GO Names	Y	Y	Y	N	N	N	N	N	N	8.857	4.05	11.721	10.449	7.418	112.412	254.774	12.253	301.172	376.565	8.593	2.112	22.389	5.719	6.021	10.923	22.699	22.699	6.242	29.55	15.783	16.736	255.772	147.063	14.072	7.637	9.051	1.364	7.611
Ata01090	Aminomethyltransferase, mitochondrial;AMT;aminomethyltransferase activity	382	5	0	80.22	EC:4.2.1.51; EC:2.1; EC:2.6.1; EC:2.1.2.10; EC:2; EC:2.6; EC:4.2.1.91; EC:2.1.1	Prephenate dehydratase; Transferring one-carbon groups; Transferring nitrogenous groups; Aminomethyltransferase; Transferases; Transferring nitrogenous groups; Arogenate dehydratase; Transferring one-carbon groups	IPR006222 (PFAM); G3DSA:3.30.70.1400 (GENE3D); IPR006223 (TIGRFAM); IPR027266 (G3DSA:3.30.1360.GENE3D); IPR028896 (PIRSF); G3DSA:4.10.1250.10 (GENE3D); IPR013977 (PFAM); G3DSA:2.40.30.110 (GENE3D); IPR028896 (PANTHER); PTHR43757:SF2 (PANTHER); IPR029043 (SUPERFAMILY); SSF103025 (SUPERFAMILY)	21	F:GO:0005515#C:GO:0005960#P:GO:0006546#P:GO:0046686#P:GO:0032259#C:GO:0009534#P:GO:0042135#F:GO:0031405#C:GO:0005759#F:GO:0008483#C:GO:0048046#C:GO:0022626#C:GO:0005743#P:GO:0019464#C:GO:0009941#P:GO:0006730#C:GO:0005654#P:GO:0042178#C:GO:0009570#F:GO:0004047#C:GO:1990904	P:one-carbon metabolic process#P:neurotransmitter catabolic process#F:protein binding#P:response to cadmium ion#C:mitochondrial matrix#P:xenobiotic catabolic process#P:methylation#C:ribonucleoprotein complex#P:glycine catabolic process#C:nucleoplasm#C:chloroplast thylakoid#C:glycine cleavage complex#F:lipoic acid binding#F:transaminase activity#C:chloroplast envelope#C:apoplast#C:chloroplast stro…	Y	N	Y	N	N	N	Y	N	Y	3.398	62.554	12.598	21.84	10.911	65.758	81.82	23.852	74.353	132.179	19.247	16.693	15.199	3.68	11.158	12.83	7.111	7.111	11.827	45.771	40.666	67.909	547.113	209.085	40.177	2.808	4.597	11.181	12.055
Ata01095	Bifunctional enolase 2/transcriptional activator;ENOL;phosphopyruvate hydratase activity	501	5	0	92.48	EC:4.2.1; EC:3.6.1; EC:4.2.1.11; EC:4.2; EC:3.6; EC:3; EC:4	Carbon-oxygen lyases; Acting on acid anhydrides; Phosphopyruvate hydratase; Carbon-oxygen lyases; Acting on acid anhydrides; Hydrolases; Lyases	IPR000941 (PRINTS); IPR029017 (G3DSA:3.30.390.GENE3D); IPR020811 (PFAM); IPR001806 (PFAM); IPR036849 (G3DSA:3.20.20.GENE3D); IPR027417 (G3DSA:3.40.50.GENE3D); IPR020810 (PFAM); IPR005225 (TIGRFAM); PTHR11902:SF47 (PANTHER); IPR000941 (PANTHER); PS51419 (PROSITE_PROFILES); IPR001806 (PROSITE_PROFILES); PS51417 (PROSITE_PROFILES); IPR000941 (CDD); IPR027417 (SUPERFAMILY); IPR029017 (SUPERFAMILY); I…	17	P:GO:0009168#P:GO:0009166#C:GO:0005886#P:GO:0006754#P:GO:0006096#P:GO:0006805#C:GO:0005829#P:GO:0042866#F:GO:0000287#F:GO:0005525#P:GO:0009435#P:GO:0006094#P:GO:0034404#F:GO:0004634#F:GO:0003924#P:GO:0061621#C:GO:0000015	P:nucleobase-containing small molecule biosynthetic process#F:GTPase activity#C:plasma membrane#P:pyruvate biosynthetic process#C:cytosol#P:glycolytic process#P:ATP biosynthetic process#F:GTP binding#F:magnesium ion binding#P:canonical glycolysis#C:phosphopyruvate hydratase complex#P:gluconeogenesis#P:xenobiotic metabolic process#P:NAD biosynthetic process#P:nucleotide catabolic process#F:phospho…	Y	Y	Y	y	Y	Y	Y	Y	Y	191.368	176.369	128.301	75.744	116.252	106.287	89.332	35.965	165.572	114.99	168.39	221.698	38.838	48.388	188.537	126.981	78.222	78.222	114.002	112.796	106.868	66.028	351.985	194.406	78.745	132.529	87.399	214.027	109.172
Ata01098	triose-phosphate isomerase;TPI1;triose-phosphate isomerase activity	578	5	3.47e-144	77.73	EC:5.3.1.1; EC:5.3; EC:5; EC:5.3.1	Triose-phosphate isomerase; Intramolecular oxidoreductases; Isomerases; Intramolecular oxidoreductases	IPR007474 (PFAM); IPR000652 (PFAM); IPR013785 (G3DSA:3.20.20.GENE3D); IPR036767 (G3DSA:2.60.40.GENE3D); IPR000652 (TIGRFAM); IPR001943 (PFAM); mobidb-lite (MOBIDB_LITE); mobidb-lite (MOBIDB_LITE); IPR000652 (PANTHER); IPR020861 (PROSITE_PATTERNS); IPR000652 (PROSITE_PROFILES); IPR007474 (PROSITE_PROFILES); IPR022896 (HAMAP); IPR000652 (CDD); IPR035990 (SUPERFAMILY); IPR036767 (SUPERFAMILY)	45	P:GO:0007520#C:GO:0030446#P:GO:0009168#C:GO:0005886#P:GO:0007525#P:GO:0006754#F:GO:0004807#P:GO:0006096#P:GO:0042593#P:GO:0006805#C:GO:0030018#F:GO:0003824#C:GO:0005829#P:GO:0046166#P:GO:0042866#P:GO:0071236#P:GO:0009435#P:GO:0006094#F:GO:0001968#P:GO:0034404#P:GO:2000535#C:GO:0005576#P:GO:0009612#P:GO:0097308#P:GO:0009267#P:GO:0008340#F:GO:0031625#C:GO:0005739#F:GO:0005515#P:GO:0009166#P:GO:0036…	P:induction by symbiont of host defense response#F:protein binding#C:plasma membrane#P:pyruvate biosynthetic process#P:glycerol catabolic process#P:multi-organism process#P:glycolytic process#P:filamentous growth of a population of unicellular organisms in response to biotic stimulus#P:adhesion of symbiont to host cell#P:glyceraldehyde-3-phosphate biosynthetic process#P:determination of adult lif…	N	N	N	Y	Y	Y	Y	Y	Y	60.302	72.368	65.066	66.179	59.339	153.115	101.402	49.454	59.864	153.53	79.279	50.672	49.616	28.302	171.615	101.506	57.947	57.947	89.991	132.656	120.47	114.023	70.361	63.864	62.636	18.728	72.812	79.278	44.096
Ata01106	Serine/threonine protein kinase;Calcium calmodulin-dependent protein kinase kinase	918	5	7.1e-167	66.39	EC:2.7.1; EC:2.7; EC:2; EC:2.7.11.17	Transferring phosphorus-containing groups; Transferring phosphorus-containing groups; Transferases; Calcium/calmodulin-dependent protein kinase	G3DSA:3.30.200.20 (GENE3D); G3DSA:1.10.510.10 (GENE3D); IPR000719 (PFAM); mobidb-lite (MOBIDB_LITE); mobidb-lite (MOBIDB_LITE); mobidb-lite (MOBIDB_LITE); mobidb-lite (MOBIDB_LITE); mobidb-lite (MOBIDB_LITE); mobidb-lite (MOBIDB_LITE); mobidb-lite (MOBIDB_LITE); PTHR43895 (PANTHER); PTHR43895:SF26 (PANTHER); IPR017441 (PROSITE_PATTERNS); IPR000719 (PROSITE_PROFILES); cd14008 (CDD); IPR011009 (SUP…	12	C:GO:0005737#P:GO:0018107#P:GO:0006468#C:GO:0005634#P:GO:0035556#F:GO:0004683#P:GO:0018105#F:GO:0005509#F:GO:0004672#P:GO:0045860#F:GO:0005516#F:GO:0005524	F:protein kinase activity#C:cytoplasm#F:ATP binding#P:peptidyl-serine phosphorylation#F:calmodulin-dependent protein kinase activity#P:intracellular signal transduction#P:protein phosphorylation#P:peptidyl-threonine phosphorylation#C:nucleus#F:calcium ion binding#P:positive regulation of protein kinase activity#F:calmodulin binding	Y	Y	N	N	N	N	N	N	N	48.153	52.139	54.713	25.536	49.261	58.827	58.033	23.573	90.343	92.521	23.22	20.548	15.463	27.171	25.909	38.73	25.852	25.852	22.687	26.61	29.235	17.54	27.682	23.365	21.881	24.576	11.555	39.787	29.965
Ata01113	glycine dehydrogenase (decarboxylating), mitochondrial precursor;GLDC;glycine dehydrogenase (decarboxylating) activity	740	5	0	85.82	EC:1.4; EC:1.4.4; EC:1; EC:1.4.1; EC:1.4.4.2; EC:1.4.1.10	Acting on the CH-NH(2) group of donors; Acting on the CH-NH(2) group of donors; Oxidoreductases; Acting on the CH-NH(2) group of donors; Glycine dehydrogenase (aminomethyl-transferring); Glycine dehydrogenase	IPR015421 (G3DSA:3.40.640.GENE3D); IPR003437 (TIGRFAM); IPR020581 (PFAM); IPR015422 (G3DSA:3.90.1150.GENE3D); IPR020581 (PANTHER); IPR020581 (CDD); IPR015424 (SUPERFAMILY); IPR015424 (SUPERFAMILY)	26	P:GO:0060359#F:GO:0004375#C:GO:0005960#P:GO:0006546#F:GO:0016594#C:GO:0005886#F:GO:0030170#P:GO:1903442#P:GO:0042135#C:GO:0005759#F:GO:0042803#F:GO:0070280#F:GO:0003824#F:GO:0009055#P:GO:0036255#P:GO:0019464#C:GO:0005634#F:GO:0042165#P:GO:0006730#F:GO:0047960#F:GO:0019899#P:GO:0042178#P:GO:0022900#P:GO:0001101#P:GO:1990830#P:GO:0006544	P:one-carbon metabolic process#P:neurotransmitter catabolic process#C:plasma membrane#C:mitochondrial matrix#P:xenobiotic catabolic process#F:glycine dehydrogenase (decarboxylating) activity#P:electron transport chain#F:glycine dehydrogenase activity#F:catalytic activity#P:glycine catabolic process#F:glycine binding#F:protein homodimerization activity#P:cellular response to leukemia inhibitory fa…	Y	N	Y	N	N	N	N	N	N	8.701	0	6.133	4.409	6.308	211.341	28.495	45.253	19.201	6.433	7.124	4.617	62.837	20.843	0.702	12.2	15.745	15.745	8.831	7.624	40.892	159.259	209.234	86.163	61.538	25.975	31.133	2.77	28.376
Ata01130	hypothetical protein BWQ96_09163;	874	2	9.38e-144	60.07	No Enzyme Code	No Enzyme Name	mobidb-lite (MOBIDB_LITE); mobidb-lite (MOBIDB_LITE); mobidb-lite (MOBIDB_LITE); mobidb-lite (MOBIDB_LITE)	0	No GOIDs	No GO Names	Y	N	Y	N	N	N	N	N	N	18.884	19.222	32.09	9.787	14.342	6.198	6.518	1.303	4.693	4.102	7.056	8.768	5.048	3.77	5.334	4.102	2.115	2.115	11.268	2.758	2.096	5.832	12.22	7.573	3.765	26.174	0.979	11.717	7.949
Ata01134	Myb-like protein I;ubiquitin modification-dependent histone binding	809	5	3.3e-50	66.24	No Enzyme Code	No Enzyme Name	IPR017930 (PFAM); G3DSA:1.10.10.60 (GENE3D); IPR006447 (TIGRFAM); mobidb-lite (MOBIDB_LITE); mobidb-lite (MOBIDB_LITE); mobidb-lite (MOBIDB_LITE); mobidb-lite (MOBIDB_LITE); mobidb-lite (MOBIDB_LITE); mobidb-lite (MOBIDB_LITE); mobidb-lite (MOBIDB_LITE); mobidb-lite (MOBIDB_LITE); mobidb-lite (MOBIDB_LITE); mobidb-lite (MOBIDB_LITE); mobidb-lite (MOBIDB_LITE); mobidb-lite (MOBIDB_LITE); mobidb-li…	1	F:GO:0003677	F:DNA binding	Y	Y	Y	N	N	N	N	N	N	32.539	28.169	35.427	27.538	28.805	11.928	13.944	22.342	9.656	3.798	5.816	5.874	24.202	23.618	16.08	18.528	15.095	15.095	14.402	19.46	13.941	10.988	19.836	17.032	33.245	18.589	8.898	8.235	27.279
Ata01141	ARF guanine-nucleotide exchange factor GNOM;regulation of ARF protein signal transduction	1511	5	0	59.28	No Enzyme Code	No Enzyme Name	IPR023394 (G3DSA:1.10.1000.GENE3D); IPR000904 (PFAM); G3DSA:1.10.220.20 (GENE3D); mobidb-lite (MOBIDB_LITE); mobidb-lite (MOBIDB_LITE); mobidb-lite (MOBIDB_LITE); mobidb-lite (MOBIDB_LITE); mobidb-lite (MOBIDB_LITE); mobidb-lite (MOBIDB_LITE); PTHR10663:SF316 (PANTHER); PTHR10663 (PANTHER); PTHR10663 (PANTHER); PTHR10663:SF316 (PANTHER); IPR000904 (PROSITE_PROFILES); IPR000904 (CDD); IPR035999 (S…	14	C:GO:0005798#P:GO:0006888#C:GO:0005802#P:GO:0065009#C:GO:0019898#P:GO:0030036#P:GO:0006891#F:GO:0005085#P:GO:0016236#P:GO:0006890#C:GO:0000137#C:GO:0005829#P:GO:0032012#F:GO:0051020	P:regulation of molecular function#F:guanyl-nucleotide exchange factor activity#P:retrograde vesicle-mediated transport, Golgi to endoplasmic reticulum#P:intra-Golgi vesicle-mediated transport#C:trans-Golgi network#P:endoplasmic reticulum to Golgi vesicle-mediated transport#F:GTPase binding#C:extrinsic component of membrane#P:macroautophagy#C:cytosol#C:Golgi cis cisterna#P:actin cytoskeleton orga…	N	N	N	Y	Y	N	N	N	N	32.993	32.556	34.384	13.966	26.641	11.535	6.858	3.645	10.837	12.68	22.312	16.069	2.963	6.297	16.557	13.507	6.439	6.439	13.789	12.477	4.551	4.443	10.501	10.455	8.069	13.713	7.483	31.35	17.321
Ata01143	AChain A, CaRSP2;	253	3	8.9e-80	57.96	No Enzyme Code	No Enzyme Name	mobidb-lite (MOBIDB_LITE)	0	No GOIDs	No GO Names	Y	Y	Y	N	N	N	Y	Y	Y	55.085	4.492	38.992	27.443	19.194	79.067	81.247	115.092	60.005	49.185	42.552	11.122	108.858	76.505	31.247	32.418	55.894	55.894	31.759	68.148	244.128	205.574	564.482	260.958	108.082	16.937	47.005	27.558	40.9
Ata01153	serine hydroxymethyltransferase, cytosolic (glycine hydroxymethyltransferase);Interconversion of serine and glycine	492	5	0	85.91	EC:2.1; EC:2; EC:2.1.2.1; EC:2.1.2	Transferring one-carbon groups; Transferases; Glycine hydroxymethyltransferase; Transferring one-carbon groups	IPR015421 (G3DSA:3.40.640.GENE3D); IPR015422 (G3DSA:3.90.1150.GENE3D); IPR039429 (PFAM); IPR001085 (PIRSF); IPR001085 (PANTHER); IPR001085 (HAMAP); IPR001085 (CDD); IPR015424 (SUPERFAMILY)	28	P:GO:0006563#P:GO:0042133#P:GO:0009853#F:GO:0008270#C:GO:0005886#P:GO:0046686#F:GO:0030170#P:GO:0009626#F:GO:0008266#C:GO:0009534#C:GO:0010319#F:GO:0004372#P:GO:0007623#P:GO:0006805#P:GO:0009409#C:GO:0005759#F:GO:0003824#C:GO:0048046#C:GO:0022626#C:GO:0005747#C:GO:0005634#P:GO:0009416#F:GO:0050897#P:GO:0035999#C:GO:0009570#P:GO:0019264#P:GO:0006544#C:GO:1990904	P:plant-type hypersensitive response#P:neurotransmitter metabolic process#P:circadian rhythm#C:plasma membrane#P:tetrahydrofolate interconversion#P:response to cadmium ion#C:mitochondrial matrix#P:response to light stimulus#P:glycine biosynthetic process from serine#C:ribonucleoprotein complex#F:glycine hydroxymethyltransferase activity#F:catalytic activity#F:poly(U) RNA binding#C:chloroplast thy…	Y	N	Y	Y	N	Y	Y	Y	Y	13.86	53.225	17.514	15.553	10.595	142.908	31.868	45.708	32.949	17.02	5.396	2.413	75.706	10.416	0.826	12.527	6.465	6.465	6.419	6.275	57.459	162.081	557.666	213.141	71.291	10.908	16.182	2.673	18.229
Ata01155	hypothetical protein BWQ96_03802;	212	5	4.07e-71	60.06	No Enzyme Code	No Enzyme Name	IPR006311 (PROSITE_PROFILES)	1	C:GO:0009579	C:thylakoid	Y	N	Y	Y	N	Y	Y	Y	Y	15.276	21.425	15.499	16.363	22.889	53.514	19.935	10.62	42.368	49.898	23.94	8.377	6.43	0	20.064	28.37	16.051	16.051	13.692	62.246	20.109	23.214	123.103	47.725	9.851	0	17.823	13.918	13.548
Ata01170	unnamed protein product;Metallo-beta-lactamase superfamily	179	5	6.49e-48	61.52	No Enzyme Code	No Enzyme Name	IPR001279 (PFAM); IPR036866 (G3DSA:3.60.15.GENE3D); PTHR42978:SF6 (PANTHER); PTHR42978 (PANTHER); IPR036866 (SUPERFAMILY)	0	No GOIDs	No GO Names	N	N	N	N	N	N	Y	N	Y	1.808	0	1.411	1.291	0	18.093	10.38	8.7	31.196	20.2	121.938	18.173	26.632	0	2.261	5.903	3.863	3.863	23.442	17.596	4.326	20.328	16.117	6.915	6.8	0	8.253	0	0.916
Ata01182	No description	1014	0	NA	NA	No Enzyme Code	No Enzyme Name	mobidb-lite (MOBIDB_LITE); mobidb-lite (MOBIDB_LITE); mobidb-lite (MOBIDB_LITE)	0	No GOIDs	No GO Names	N	N	N	Y	Y	N	N	N	N	2.994	0.656	1.168	0.802	0.2	196.764	208.478	39.074	413.888	346.708	0	0	0.492	0.405	0	0.115	0	0	0.357	0.466	0.224	1.137	9.111	4.653	1.91	0	0.158	0	0.095
Ata01197	Protein cbbX homolog, chloroplastic;ATP binding	368	5	0	86.54	EC:3.6.1; EC:3.6; EC:3	Acting on acid anhydrides; Acting on acid anhydrides; Hydrolases	IPR000470 (PRINTS); IPR000641 (PRINTS); IPR003959 (PFAM); IPR041627 (PFAM); G3DSA:1.10.8.60 (GENE3D); IPR027417 (G3DSA:3.40.50.GENE3D); mobidb-lite (MOBIDB_LITE); mobidb-lite (MOBIDB_LITE); PTHR43392 (PANTHER); PTHR43392:SF2 (PANTHER); cd00009 (CDD); IPR027417 (SUPERFAMILY)	3	C:GO:0009507#F:GO:0016887#F:GO:0005524	F:ATP hydrolysis activity#F:ATP binding#C:chloroplast	Y	Y	Y	Y	N	Y	Y	Y	Y	14.109	37.101	24.087	36.521	16.987	116.795	37.284	13.675	28.804	22.739	2.854	2.015	26.911	6.549	3.309	27.713	17.745	17.745	13.285	4.99	47.749	114.438	614.135	254.968	31.749	11.658	3.429	0	28.377
Ata01204	ketol-acid reductoisomerase;ketol-acid reductoisomerase activity	517	5	0	86.3	EC:1.1; EC:1.1.1.86; EC:1; EC:1.1.1	Acting on the CH-OH group of donors; Ketol-acid reductoisomerase (NADP(+)); Oxidoreductases; Acting on the CH-OH group of donors	IPR013116 (PFAM); G3DSA:3.40.50.720 (GENE3D); IPR013328 (G3DSA:1.10.1040.GENE3D); IPR000506 (PFAM); PTHR21371:SF20 (PANTHER); IPR013023 (PANTHER); IPR013116 (PROSITE_PROFILES); IPR000506 (PROSITE_PROFILES); IPR036291 (SUPERFAMILY); IPR008927 (SUPERFAMILY)	13	C:GO:0009941#C:GO:0005739#F:GO:0000287#F:GO:0005507#F:GO:0004455#P:GO:0046686#F:GO:0070402#C:GO:0005618#P:GO:0009082#F:GO:0016491#F:GO:0042803#C:GO:0009570#C:GO:0048046	F:protein homodimerization activity#C:cell wall#F:NADPH binding#F:oxidoreductase activity#P:response to cadmium ion#C:mitochondrion#C:chloroplast envelope#P:branched-chain amino acid biosynthetic process#C:chloroplast stroma#C:apoplast#F:copper ion binding#F:magnesium ion binding#F:ketol-acid reductoisomerase activity	Y	Y	Y	Y	N	Y	Y	Y	Y	32.036	72.68	85.793	16.148	54.454	7.545	10.329	12.597	15.486	10.439	62.168	74.918	28.259	6.026	54.609	15.511	13.088	13.088	43.844	34.411	23.866	21.955	189.123	97.322	14.515	8.305	60.543	86.167	21.488
Ata01211	Light-induced protein, chloroplastic;response to acid chemical	273	5	1.26e-110	68.25	No Enzyme Code	No Enzyme Name	IPR006843 (PFAM); mobidb-lite (MOBIDB_LITE); IPR039633 (PANTHER)	0	No GOIDs	No GO Names	N	N	N	N	N	N	Y	N	Y	10.688	41.637	37.073	18.656	19.064	42.393	11.468	16.829	4.391	5.784	8.698	7.597	6.873	0	19.311	5.816	3.384	3.384	7.7	5.108	17.408	32.844	63.526	35.586	13.402	0	2.811	9.017	12.337
Ata01212	DNA ligase (NAD(+)) LigA;ligA;DNA ligase that catalyzes the formation of phosphodiester linkages between 5prime-phosphoryl and 3prime-hydroxyl groups in double-stranded DNA using NAD as a coenzyme and as the energy source for the reaction. It is essential for DNA replication and repair of damaged DNA	996	5	0	58.5	EC:6.5.1.2; EC:6.5; EC:6	DNA ligase (NAD(+)); Forming phosphoric ester bonds; Ligases	IPR003010 (PFAM); G3DSA:2.40.50.140 (GENE3D); IPR004150 (PFAM); G3DSA:3.30.470.30 (GENE3D); IPR001357 (PFAM); G3DSA:1.10.287.610 (GENE3D); IPR036420 (G3DSA:3.40.50.GENE3D); IPR013839 (PFAM); G3DSA:1.10.150.20 (GENE3D); IPR041663 (PFAM); G3DSA:1.10.150.20 (GENE3D); IPR036526 (G3DSA:3.60.110.GENE3D); PTHR23389:SF9 (PANTHER); PTHR23389 (PANTHER); IPR003010 (PROSITE_PROFILES); IPR001357 (PROSITE_PROF…	6	P:GO:0006807#P:GO:0006260#F:GO:0003911#P:GO:0006281#C:GO:0005829#P:GO:0006288	P:base-excision repair, DNA ligation#C:cytosol#P:DNA repair#F:DNA ligase (NAD+) activity#P:nitrogen compound metabolic process#P:DNA replication	Y	N	Y	N	N	N	N	N	N	4.072	8.839	6.205	3.877	4.358	6.922	4.454	3.111	8.485	2	1.486	5.937	2.653	0.96	5.336	3.324	1.899	1.899	3.328	0.439	3.945	4.008	10.905	5.996	3.751	11.537	0.885	11.926	3.636
Ata01230	Calnexin;unfolded protein binding	606	5	0	66.89	No Enzyme Code	No Enzyme Name	IPR001580 (PRINTS); G3DSA:2.60.120.200 (GENE3D); IPR009033 (G3DSA:2.10.250.GENE3D); IPR001580 (PFAM); mobidb-lite (MOBIDB_LITE); mobidb-lite (MOBIDB_LITE); mobidb-lite (MOBIDB_LITE); mobidb-lite (MOBIDB_LITE); mobidb-lite (MOBIDB_LITE); mobidb-lite (MOBIDB_LITE); mobidb-lite (MOBIDB_LITE); mobidb-lite (MOBIDB_LITE); PTHR11073:SF1 (PANTHER); IPR001580 (PANTHER); IPR018124 (PROSITE_PATTERNS); IPR01…	13	F:GO:0005515#P:GO:0006915#C:GO:0030176#P:GO:0015833#F:GO:0005509#C:GO:0000324#C:GO:0005783#P:GO:0006457#P:GO:0030433#F:GO:0051082#P:GO:0006886#P:GO:0034605#P:GO:0009267	P:peptide transport#F:protein binding#P:apoptotic process#F:unfolded protein binding#P:cellular response to starvation#C:endoplasmic reticulum#P:protein folding#C:integral component of endoplasmic reticulum membrane#C:fungal-type vacuole#F:calcium ion binding#P:ubiquitin-dependent ERAD pathway#P:cellular response to heat#P:intracellular protein transport	N	N	N	N	N	N	Y	N	Y	227.288	302.601	277.376	158.09	302.34	268.264	142.007	116.818	292.06	218.87	212.301	214.335	99.988	241.347	582.025	242.424	158.09	158.09	269.472	129.355	153.154	188.826	313.229	231.897	236.794	327.787	203.854	392.355	518.598
Ata01231	Elongation factor 2;EEF2;translation elongation factor activity	829	5	0	93.77	EC:3.6.1; EC:6.1.1.3; EC:3.6; EC:3	Acting on acid anhydrides; Threonine--tRNA ligase; Acting on acid anhydrides; Hydrolases	IPR000795 (PRINTS); IPR014721 (G3DSA:3.30.230.GENE3D); IPR000795 (PFAM); G3DSA:3.30.70.240 (GENE3D); IPR027417 (G3DSA:3.40.50.GENE3D); G3DSA:2.40.30.10 (GENE3D); G3DSA:3.30.70.870 (GENE3D); IPR005517 (PFAM); IPR005225 (TIGRFAM); IPR000640 (PFAM); IPR004161 (PFAM); IPR041095 (PFAM); PTHR42908 (PANTHER); PTHR42908:SF19 (PANTHER); IPR031157 (PROSITE_PATTERNS); IPR000795 (PROSITE_PROFILES); cd04096 (…	46	P:GO:0003009#F:GO:0051015#P:GO:0045901#P:GO:0030587#C:GO:0005886#P:GO:0002244#C:GO:1904813#C:GO:0016235#C:GO:0045121#P:GO:0045471#C:GO:0005829#F:GO:0008097#F:GO:0003746#F:GO:0005525#F:GO:0019901#P:GO:0051593#P:GO:0050829#C:GO:0030445#P:GO:0032355#C:GO:0005576#P:GO:0002931#F:GO:0043022#F:GO:0003924#P:GO:0046677#P:GO:2000767#P:GO:0042542#P:GO:0034976#P:GO:0071466#F:GO:0002039#C:GO:0034774#C:GO:0009…	P:response to ischemia#F:5S rRNA binding#F:purine ribonucleoside binding#P:glial cell proliferation#C:plasma membrane#P:cytoplasmic translational elongation#P:response to hydrogen peroxide#P:multi-organism process#P:response to folic acid#F:GTP binding#C:secretory granule lumen#P:hematopoietic progenitor cell differentiation#F:ribosome binding#F:p53 binding#P:response to estradiol#C:membrane raft…	N	N	N	N	N	N	Y	N	Y	337.931	367	437.218	204.636	258.869	224.439	149.181	177.258	232.679	83.346	350.188	449.644	132.84	177.352	323.406	265.616	183.895	183.895	302.56	171.098	310.917	183.132	328.686	274.947	502.667	527.382	374.997	426.142	469.56
Ata01238	dynamin GTPase;mitochondrial fission	616	5	0	72.21	EC:3.6.1; EC:3.6; EC:3; EC:3.6.5.5	Acting on acid anhydrides; Acting on acid anhydrides; Hydrolases; Dynamin GTPase	IPR022812 (PRINTS); IPR027417 (G3DSA:3.40.50.GENE3D); G3DSA:1.20.120.1240 (GENE3D); IPR045063 (PFAM); IPR000375 (PFAM); IPR003130 (PFAM); mobidb-lite (MOBIDB_LITE); mobidb-lite (MOBIDB_LITE); PTHR11566:SF21 (PANTHER); IPR022812 (PANTHER); IPR020850 (PROSITE_PROFILES); IPR030381 (PROSITE_PROFILES); IPR001401 (CDD); IPR027417 (SUPERFAMILY)	2	F:GO:0005525#F:GO:0003924	F:GTPase activity#F:GTP binding	N	N	N	N	N	N	Y	N	Y	0	0	8.671	0	6.37	1.324	0.414	0.955	1.223	0	5.678	0	0.104	0	0	0.243	0	0	0.454	3.054	0	0	0	0.253	3.412	0	0.134	4.118	0.201
Ata01241	Arachidonate 15-lipoxygenase precursor;Lipoxygenase	608	5	7.63e-109	58.17	EC:1.13.11; EC:1.13; EC:1.13.11.33; EC:1	Acting on single donors with incorporation of molecular oxygen (oxygenases). The oxygen incorporated need not be derived from O(2); Acting on single donors with incorporation of molecular oxygen (oxygenases). The oxygen incorporated need not be derived from O(2); Arachidonate 15-lipoxygenase; Oxidoreductases	IPR013819 (PRINTS); IPR013819 (PFAM); G3DSA:1.20.245.10 (GENE3D); G3DSA:3.10.450.60 (GENE3D); PTHR11771:SF153 (PANTHER); IPR000907 (PANTHER); IPR013819 (PROSITE_PROFILES); IPR036226 (SUPERFAMILY)	2	F:GO:0046872#F:GO:0016702	F:oxidoreductase activity, acting on single donors with incorporation of molecular oxygen, incorporation of two atoms of oxygen#F:metal ion binding	Y	N	Y	N	N	N	Y	N	Y	94.57	170.473	113.839	307.893	91.491	488.954	199.133	317.158	267.062	66.747	88.464	166.51	173.316	550.547	181.453	700.786	500.402	500.402	272.968	112.965	2065.82	527.595	275.374	9.709	412.024	58.278	497.347	486.264	111.827
Ata01243	SWI/SNF chromatin-remodeling complex subunit snf22;	989	1	0.00073409	43.55	No Enzyme Code	No Enzyme Name	mobidb-lite (MOBIDB_LITE); mobidb-lite (MOBIDB_LITE); mobidb-lite (MOBIDB_LITE)	4	F:GO:0004888#P:GO:0006955#C:GO:0016021#P:GO:0002224	P:immune response#F:transmembrane signaling receptor activity#P:toll-like receptor signaling pathway#C:integral component of membrane	N	N	N	Y	Y	N	N	N	N	0	0	0	0	0	11.842	38.013	9.491	38.579	188.416	0	0	0	0	0	0	0	0	0	0	0	0	11.032	2.397	0	0	0	0	0
Ata01249	AChain A, CaRSP1;	258	3	6.96e-71	59.92	No Enzyme Code	No Enzyme Name	No IinterPro match	0	No GOIDs	No GO Names	N	N	N	N	N	N	Y	Y	Y	52.765	44.049	75.498	122.006	129.076	34.789	85.58	301.323	68.138	6.479	16.05	16.074	172.529	54.813	14.929	18.716	43.181	43.181	29.469	20.192	161.615	157.313	253.313	150.188	184.986	0	26.342	20.349	38.518
Ata01256	acid-thiol ligase;AMP-binding enzyme C-terminal domain	812	5	0	67.89	EC:6.2.1.8; EC:6.2; EC:6; EC:6.2.1	Oxalate--CoA ligase; Forming carbon-sulfur bonds; Ligases; Forming carbon-sulfur bonds	G3DSA:3.30.300.30 (GENE3D); IPR000873 (PFAM); IPR025110 (PFAM); IPR042099 (G3DSA:3.40.50.GENE3D); mobidb-lite (MOBIDB_LITE); mobidb-lite (MOBIDB_LITE); PTHR43201 (PANTHER); SSF56801 (SUPERFAMILY); SSF56801 (SUPERFAMILY)	12	P:GO:0010030#P:GO:0010214#P:GO:0046686#P:GO:0009735#F:GO:0016874#F:GO:0050203#P:GO:0051704#P:GO:0033611#C:GO:0009506#C:GO:0009570#C:GO:0048046#P:GO:0050832	F:ligase activity#F:oxalate-CoA ligase activity#P:defense response to fungus#P:response to cytokinin#P:response to cadmium ion#P:positive regulation of seed germination#C:plasmodesma#C:chloroplast stroma#C:apoplast#P:multi-organism process#P:oxalate catabolic process#P:seed coat development	N	N	N	Y	Y	Y	Y	Y	N	161.292	119.278	136.813	90.882	135.354	84.79	79.806	72.557	101.875	104.24	144.054	96.564	58.859	72.325	96.372	118.76	81.825	81.825	95.253	83.714	63.579	46.71	50.917	51.163	78.504	71.435	81.007	64.321	141.167
Ata01260	Thylakoid lumenal 17.4 kDa protein, chloroplastic;Pentapeptide repeats (9 copies)	220	5	1.26e-94	74.62	No Enzyme Code	No Enzyme Name	IPR001646 (PFAM); G3DSA:2.160.20.80 (GENE3D); mobidb-lite (MOBIDB_LITE); mobidb-lite (MOBIDB_LITE); IPR044195 (PANTHER); SSF141571 (SUPERFAMILY)	0	No GOIDs	No GO Names	N	N	N	N	N	N	Y	Y	Y	4.417	10.325	9.193	9.462	18.909	14.245	26.899	22.834	20.871	13.921	3.762	2.691	15.881	0	5.525	3.305	4.72	4.72	6.177	0.667	15.417	25.506	49.983	18.305	8.703	4.866	2.241	2.981	3.731
Ata01270	Beta-glucuronosyltransferase GlcAT14B;	953	5	6.08e-110	58.77	EC:2	Transferases	mobidb-lite (MOBIDB_LITE); mobidb-lite (MOBIDB_LITE); mobidb-lite (MOBIDB_LITE); mobidb-lite (MOBIDB_LITE); mobidb-lite (MOBIDB_LITE); mobidb-lite (MOBIDB_LITE); mobidb-lite (MOBIDB_LITE); mobidb-lite (MOBIDB_LITE); mobidb-lite (MOBIDB_LITE); mobidb-lite (MOBIDB_LITE); mobidb-lite (MOBIDB_LITE); mobidb-lite (MOBIDB_LITE); mobidb-lite (MOBIDB_LITE); mobidb-lite (MOBIDB_LITE); mobidb-lite (MOBIDB_L…	1	F:GO:0016740	F:transferase activity	N	N	N	Y	Y	N	N	N	N	13.643	20.33	18.101	8.768	13.871	10.469	12.196	3.283	15.766	10.652	8.831	7.793	2.423	8.338	14.292	8.422	5.588	5.588	9.236	2.934	6.53	2.799	20.936	10.003	11.914	6.764	4.383	14.588	12.272
Ata01282	DNA-(apurinic or apyrimidinic site) lyase 2;APEX2;Initiates repair of AP sites in DNA by catalyzing hydrolytic incision of the phosphodiester backbone immediately adjacent to the damage, generating a single-strand break with	518	5	2.76e-162	54.35	EC:4.2.99.18; EC:3.1; EC:3.1.11; EC:3; EC:3.1.15	DNA-(apurinic or apyrimidinic site) lyase; Acting on ester bonds; Acting on ester bonds; Hydrolases; Acting on ester bonds	IPR036691 (G3DSA:3.60.10.GENE3D); IPR010666 (PFAM); IPR005135 (PFAM); IPR004808 (TIGRFAM); mobidb-lite (MOBIDB_LITE); mobidb-lite (MOBIDB_LITE); mobidb-lite (MOBIDB_LITE); PTHR22748:SF4 (PANTHER); IPR004808 (PANTHER); IPR004808 (PROSITE_PROFILES); IPR036691 (SUPERFAMILY)	10	P:GO:0006284#P:GO:0090305#F:GO:0008270#C:GO:0001650#F:GO:0008311#F:GO:0004518#F:GO:0003906#P:GO:0006281#F:GO:0003824#C:GO:0005743	P:nucleic acid phosphodiester bond hydrolysis#F:double-stranded DNA 3prime-5prime exodeoxyribonuclease activity#P:base-excision repair#F:DNA-(apurinic or apyrimidinic site) endonuclease activity#F:nuclease activity#C:fibrillar center#F:zinc ion binding#P:DNA repair#F:catalytic activity#C:mitochondrial inner membrane	N	N	N	Y	Y	N	N	N	N	75.234	50.558	58.716	21.041	57.704	32.63	33.217	25.313	44.05	48.502	8.223	10.887	17.319	15.714	25.487	8.956	5.248	5.248	13.271	17.456	21.757	36.204	31.388	23.784	44.136	6.217	8.057	23.325	25.259
Ata01293	14-3-3-like protein;BMH1;protein domain specific binding	215	5	2.37e-129	90.93	No Enzyme Code	No Enzyme Name	IPR000308 (PRINTS); IPR023410 (PFAM); IPR000308 (PIRSF); IPR036815 (G3DSA:1.20.190.GENE3D); PTHR18860:SF39 (PANTHER); IPR000308 (PANTHER); IPR023409 (PROSITE_PATTERNS); IPR036815 (SUPERFAMILY)	55	P:GO:0034221#P:GO:0010515#C:GO:0005886#P:GO:0001402#P:GO:0045931#P:GO:0006805#C:GO:0010494#P:GO:0031991#C:GO:0120106#F:GO:0003688#P:GO:0006469#C:GO:0042470#P:GO:0006270#C:GO:0030445#F:GO:0061629#F:GO:0004857#P:GO:0070842#P:GO:0044419#P:GO:0006267#P:GO:0051220#P:GO:0034605#C:GO:1990904#P:GO:1903438#P:GO:0032515#C:GO:1990023#P:GO:0033314#F:GO:0004860#P:GO:0031578#P:GO:0043066#C:GO:0009986#F:GO:0050…	P:pre-replicative complex assembly involved in nuclear cell cycle DNA replication#P:mitotic spindle orientation checkpoint signaling#P:regulation of peptide transport#P:DNA replication initiation#P:negative regulation of protein kinase activity#C:plasma membrane#P:signal transduction involved in filamentous growth#P:regulation of carbohydrate metabolic process#C:ribonucleoprotein complex#P:regula…	Y	Y	Y	N	N	N	Y	Y	Y	197.341	121.481	397.381	163.506	161.22	124.64	89.249	168.772	130.91	56.543	276.106	294.621	143.862	99.753	162.052	273.917	206.035	206.035	243.899	158.227	140.609	125.906	237.621	172.403	171.621	169.291	210.145	279.46	206.503
Ata01298	No description	1012	0	NA	NA	No Enzyme Code	No Enzyme Name	mobidb-lite (MOBIDB_LITE); mobidb-lite (MOBIDB_LITE); mobidb-lite (MOBIDB_LITE); mobidb-lite (MOBIDB_LITE); mobidb-lite (MOBIDB_LITE); mobidb-lite (MOBIDB_LITE); mobidb-lite (MOBIDB_LITE); mobidb-lite (MOBIDB_LITE); mobidb-lite (MOBIDB_LITE); mobidb-lite (MOBIDB_LITE); mobidb-lite (MOBIDB_LITE); mobidb-lite (MOBIDB_LITE); mobidb-lite (MOBIDB_LITE); mobidb-lite (MOBIDB_LITE); mobidb-lite (MOBIDB_L…	0	No GOIDs	No GO Names	N	N	N	N	N	N	Y	N	Y	14.776	14.641	16.545	10.322	11.344	13.717	24.061	7.129	53.254	25.862	4.158	5.431	11.493	11.43	15.469	5.113	4.347	4.347	6.922	8.798	5.958	7.712	8.591	13.517	9.666	5.308	3.259	12.357	11.069
Ata01303	Mov34/MPN/PAD-1 family protein;Maintenance of mitochondrial structure and function	369	5	2.41e-150	59.95	EC:3.4; EC:3	Acting on peptide bonds (peptidases); Hydrolases	IPR024969 (PFAM); IPR000555 (PFAM); G3DSA:3.40.140.10 (GENE3D); mobidb-lite (MOBIDB_LITE); mobidb-lite (MOBIDB_LITE); PTHR10540:SF8 (PANTHER); PTHR10540 (PANTHER); IPR033859 (CDD)	9	F:GO:0005515#C:GO:0008180#C:GO:0005634#P:GO:0000338#P:GO:0010387#F:GO:0008237#P:GO:0007275#F:GO:0070122#P:GO:0006511	C:COP9 signalosome#P:COP9 signalosome assembly#F:protein binding#P:multicellular organism development#F:isopeptidase activity#C:nucleus#P:protein deneddylation#P:ubiquitin-dependent protein catabolic process#F:metallopeptidase activity	N	N	N	Y	N	Y	N	N	N	29.9	55.501	72.066	51.494	21.647	35.795	26.395	29.158	22.222	45.104	58.572	46.615	23.367	17.96	86.353	20.639	12.999	12.999	30.858	40.014	29.73	25.124	44.33	43.174	37.335	23.254	18.736	26.263	49.915
Ata01315	Porphobilinogen deaminase, chloroplastic;HEMC;porphobilinogen deaminase	373	5	0	82.84	EC:2.5.1; EC:2; EC:2.5.1.61	Transferring alkyl or aryl groups, other than methyl groups; Transferases; Hydroxymethylbilane synthase	IPR000860 (PRINTS); IPR022417 (PFAM); IPR022418 (PFAM); IPR000860 (PIRSF); IPR000860 (TIGRFAM); G3DSA:3.40.190.10 (GENE3D); G3DSA:3.40.190.10 (GENE3D); IPR036803 (G3DSA:3.30.160.GENE3D); PTHR11557:SF8 (PANTHER); IPR000860 (PANTHER); IPR022419 (PROSITE_PATTERNS); IPR000860 (HAMAP); cd13648 (CDD); SSF53850 (SUPERFAMILY); IPR036803 (SUPERFAMILY)	11	P:GO:0015995#P:GO:0033014#C:GO:0009941#F:GO:0004418#P:GO:0042742#P:GO:0006783#P:GO:0051704#C:GO:0009570#P:GO:0018160#C:GO:0048046#P:GO:1900865	F:hydroxymethylbilane synthase activity#P:chloroplast RNA modification#P:tetrapyrrole biosynthetic process#P:chlorophyll biosynthetic process#C:chloroplast envelope#P:heme biosynthetic process#C:chloroplast stroma#C:apoplast#P:multi-organism process#P:defense response to bacterium#P:peptidyl-pyrromethane cofactor linkage	N	N	N	N	N	N	Y	Y	N	0	0	0	8.076	0	8.708	9.991	23.961	3.217	5.983	4.594	1.193	13.275	1.615	0	1.598	0.62	0.62	1.659	2.56	35.138	44.158	236.284	74.608	21.974	2.876	1.177	0	0.441
Ata01320	putative glucose-6-phosphate 1-epimerase;YMR099C;glucose-6-phosphate 1-epimerase activity	361	5	9.43e-170	73.17	EC:5.1; EC:5.1.3.15; EC:5; EC:5.1.3	Racemases and epimerases; Glucose-6-phosphate 1-epimerase; Isomerases; Racemases and epimerases	IPR014718 (G3DSA:2.70.98.GENE3D); IPR008183 (PFAM); mobidb-lite (MOBIDB_LITE); PTHR11122 (PANTHER); PTHR11122:SF13 (PANTHER); IPR025532 (CDD); IPR011013 (SUPERFAMILY)	13	P:GO:0007030#F:GO:0030246#C:GO:0005737#C:GO:0005634#P:GO:0034389#P:GO:0044262#F:GO:0047938#P:GO:0005975#P:GO:0051704#F:GO:0016853#P:GO:0051607#F:GO:0003824#P:GO:0002252	C:cytoplasm#P:immune effector process#P:cellular carbohydrate metabolic process#F:carbohydrate binding#F:isomerase activity#P:multi-organism process#P:carbohydrate metabolic process#P:lipid droplet organization#P:defense response to virus#C:nucleus#F:glucose-6-phosphate 1-epimerase activity#F:catalytic activity#P:Golgi organization	N	N	N	N	N	N	Y	Y	N	4.494	28.364	10.523	8.986	1.924	14.994	8.446	19.468	6.648	17.513	6.124	4.518	28.14	6.119	8.995	2.935	2.401	2.401	3.085	4.476	17.748	21.035	94.01	43.842	10.144	2.971	2.128	15.242	5.011
Ata01341	No description	148	0	NA	NA	No Enzyme Code	No Enzyme Name	No IinterPro match	0	No GOIDs	No GO Names	Y	Y	N	N	N	N	Y	N	Y	72.065	22.97	73.287	24.95	58.429	34.243	27.928	13.43	47.108	3.754	85.186	58.876	23.555	5.406	23.219	95.372	64.559	64.559	62.885	25.706	30.053	13.274	105.588	65.44	41.074	36.09	56.128	43.663	56.995
Ata01349	small GTP-binding protein of Ran family;RAN;snRNA import into nucleus	176	5	6.43e-114	88.29	EC:3.6.1; EC:3.6; EC:3	Acting on acid anhydrides; Acting on acid anhydrides; Hydrolases	IPR002041 (PRINTS); IPR027417 (G3DSA:3.40.50.GENE3D); IPR005225 (TIGRFAM); IPR001806 (PFAM); IPR002041 (PANTHER); PTHR24071:SF19 (PANTHER); PS51419 (PROSITE_PROFILES); IPR002041 (PROSITE_PROFILES); cd00877 (CDD); IPR027417 (SUPERFAMILY)	68	P:GO:0006259#F:GO:0045505#P:GO:0009792#C:GO:0005829#P:GO:0044403#F:GO:0044877#P:GO:0035281#P:GO:0010628#P:GO:0075733#F:GO:0051427#C:GO:0001673#F:GO:0046982#P:GO:0071389#C:GO:0055037#P:GO:0030521#C:GO:0016442#P:GO:0048477#F:GO:0005049#F:GO:0019904#C:GO:1990498#P:GO:0046039#P:GO:0030036#C:GO:0005643#F:GO:0032550#P:GO:0006913#C:GO:0005654#C:GO:0005938#C:GO:0042272#F:GO:0061676#C:GO:0005814#C:GO:0002…	P:positive regulation of transcription, DNA-templated#P:regulation of peptide transport#P:nucleocytoplasmic transport#P:regulation of mitotic cell cycle#P:protein localization to nucleolus#C:nucleolus#P:establishment of mitotic spindle orientation#P:cellular response to mineralocorticoid stimulus#C:RISC complex#F:pre-miRNA binding#P:snRNA import into nucleus#C:nucleoplasm#P:miRNA metabolic proces…	Y	Y	Y	N	N	N	Y	N	Y	586.226	302.266	580.698	768.082	457.059	719.931	515.778	1116.04	726.698	117.425	576.33	1252.73	1255.79	1691.68	575.683	1174.16	2230.18	2230.18	1182.19	350.373	788.413	711.469	810.915	908.2	1240.17	946.905	2586.01	531.03	1039.46
Ata01360	lipoamide dehydrogenase;DLD;dihydrolipoyl dehydrogenase activity	494	5	0	85.16	EC:1.2.4; EC:1.2; EC:1.8.1; EC:1.4; EC:1.4.4; EC:1.6; EC:1; EC:1.8; EC:1.8.1.4; EC:1.2.4.2; EC:1.2.4.1; EC:1.4.4.2	Acting on the aldehyde or oxo group of donors; Acting on the aldehyde or oxo group of donors; Acting on a sulfur group of donors; Acting on the CH-NH(2) group of donors; Acting on the CH-NH(2) group of donors; Acting on NADH or NADPH; Oxidoreductases; Acting on a sulfur group of donors; Dihydrolipoyl dehydrogenase; Oxoglutarate dehydrogenase (succinyl-transferring); Pyruvate dehydrogenase (acetyl…	PR00411 (PRINTS); PR00368 (PRINTS); IPR036188 (G3DSA:3.50.50.GENE3D); IPR004099 (PFAM); IPR001100 (PIRSF); IPR016156 (G3DSA:3.30.390.GENE3D); IPR036188 (G3DSA:3.50.50.GENE3D); IPR006258 (TIGRFAM); IPR023753 (PFAM); PTHR22912:SF151 (PANTHER); PTHR22912 (PANTHER); IPR012999 (PROSITE_PATTERNS); IPR036188 (SUPERFAMILY); IPR016156 (SUPERFAMILY)	46	P:GO:0046496#F:GO:0004375#P:GO:0007369#C:GO:0042645#C:GO:0005960#C:GO:0009353#P:GO:0042391#P:GO:0006103#F:GO:0016668#C:GO:0043159#P:GO:0051068#P:GO:0042135#P:GO:0009106#P:GO:0042743#P:GO:0009167#P:GO:0006564#P:GO:0019464#P:GO:0006550#F:GO:0004148#P:GO:0006552#P:GO:0042178#P:GO:0061732#P:GO:0016999#P:GO:0006574#P:GO:0006101#P:GO:0006508#F:GO:0004591#C:GO:0005929#F:GO:0051287#P:GO:0006120#C:GO:0005…	F:oxidoreductase activity, acting on a sulfur group of donors, NAD(P) as acceptor#C:mitochondrial oxoglutarate dehydrogenase complex#P:lipoamide metabolic process#P:xenobiotic catabolic process#F:glycine dehydrogenase (decarboxylating) activity#F:flavin adenine dinucleotide binding#F:pyruvate dehydrogenase (acetyl-transferring) activity#F:NAD binding#P:purine ribonucleoside triphosphate metabolic…	N	N	N	N	N	N	Y	N	Y	35.497	71.448	43.607	57.736	58.391	105.049	58.16	24.959	95.208	149.17	40.422	55.57	11.241	15.459	43.579	111.612	73.634	73.634	59.169	41.962	56.44	44.352	217.296	87.594	42.39	13.036	40.348	49.411	52.134
Ata01366	Oxygen-evolving enhancer protein 1, chloroplastic;PsbO;oxygen evolving activity	290	5	1.15e-172	88.03	EC:1.10.3.9; EC:1	Photosystem II; Oxidoreductases	G3DSA:3.30.2050.10 (GENE3D); G3DSA:2.40.160.30 (GENE3D); IPR002628 (PFAM); IPR002628 (PANTHER); PTHR34058:SF2 (PANTHER); IPR011250 (SUPERFAMILY)	4	F:GO:0010242#P:GO:0042549#C:GO:0009654#P:GO:0010207	P:photosystem II assembly#P:photosystem II stabilization#C:photosystem II oxygen evolving complex#F:oxygen evolving activity	Y	Y	Y	Y	Y	Y	Y	Y	Y	41.372	43.125	56.724	137.334	72.998	272.699	200.2	617.998	46.862	10.893	15.999	12.774	74.425	10.726	34.268	27.383	16.528	16.528	16.206	6.328	493.749	624.966	862.72	438.09	200.097	18.479	14.748	13.867	19.55
Ata01367	Photosystem II 12 kDa extrinsic protein, chloroplastic;Photosystem II 12 kDa extrinsic protein (PsbU)	151	5	1.9e-59	75.05	No Enzyme Code	No Enzyme Name	IPR010527 (PFAM); G3DSA:1.10.150.320 (GENE3D); IPR006311 (PROSITE_PROFILES); SSF81585 (SUPERFAMILY)	5	P:GO:0015979#C:GO:0009523#C:GO:0019898#P:GO:0042549#C:GO:0009654	C:photosystem II#P:photosystem II stabilization#P:photosynthesis#C:photosystem II oxygen evolving complex#C:extrinsic component of membrane	Y	Y	Y	Y	N	Y	Y	Y	Y	261.165	360.272	148.693	412.728	295.542	814.895	703.421	1641.63	325.884	33.735	127.991	12.717	672.439	301.395	48.199	178.242	243.989	243.989	106.142	193.835	1294.3	1402.73	1749.29	885.116	739.7	28.303	211.754	33.591	169.779
Ata01384	5prime-nucleotidase SurE;5prime-nucleotidase activity	490	5	2.68e-153	69.05	EC:3; EC:3.1.3.5	Hydrolases; 5prime-nucleotidase	IPR036523 (G3DSA:3.40.1210.GENE3D); IPR036769 (G3DSA:1.10.10.GENE3D); IPR020783 (PFAM); IPR006519 (TIGRFAM); IPR020784 (PFAM); IPR036796 (G3DSA:3.30.1550.GENE3D); IPR002828 (PFAM); PTHR11661:SF1 (PANTHER); IPR000911 (PANTHER); IPR000911 (HAMAP); IPR000911 (CDD); IPR036796 (SUPERFAMILY); IPR036769 (SUPERFAMILY); IPR036523 (SUPERFAMILY)	4	F:GO:0016787#C:GO:0005840#P:GO:0006412#F:GO:0003735	C:ribosome#P:translation#F:structural constituent of ribosome#F:hydrolase activity	Y	Y	Y	Y	Y	Y	N	N	N	5.749	8.063	12.114	7.389	5.537	4.411	5.252	2.767	5.315	8.236	4.211	7.093	0.907	1.957	1.798	2.112	1.433	1.433	3.837	2.993	2.408	1.573	14.588	8.43	3.398	5.701	2.722	11.931	2.913
Ata01398	Sulfite reductase [ferredoxin] SIR;SIR1;sulfite reductase (ferredoxin) activity	701	5	0	80.45	EC:1.8.1.2; EC:1; EC:1.8; EC:1.8.7.1; EC:1.8.7	Assimilatory sulfite reductase (NADPH); Oxidoreductases; Acting on a sulfur group of donors; Assimilatory sulfite reductase (ferredoxin); Acting on a sulfur group of donors	IPR006066 (PRINTS); G3DSA:3.30.413.10 (GENE3D); IPR005117 (PFAM); G3DSA:3.30.413.10 (GENE3D); IPR006067 (PFAM); IPR006067 (PFAM); mobidb-lite (MOBIDB_LITE); mobidb-lite (MOBIDB_LITE); mobidb-lite (MOBIDB_LITE); PTHR11493:SF47 (PANTHER); PTHR11493 (PANTHER); IPR006066 (PROSITE_PATTERNS); SSF56014 (SUPERFAMILY); IPR036136 (SUPERFAMILY); IPR036136 (SUPERFAMILY); SSF56014 (SUPERFAMILY)	32	C:GO:0009337#C:GO:0016020#P:GO:0070814#P:GO:0006805#P:GO:0009409#C:GO:0010494#F:GO:0051536#P:GO:0006275#F:GO:0005507#C:GO:0042644#P:GO:0009651#P:GO:0051052#F:GO:0003690#C:GO:1990904#F:GO:0050311#P:GO:1900160#C:GO:0071944#C:GO:0000324#C:GO:0010319#F:GO:0016002#P:GO:0000097#P:GO:0008652#C:GO:0048046#P:GO:0019424#C:GO:0009941#P:GO:0009403#F:GO:0020037#P:GO:0000103#P:GO:0045892#P:GO:0010629#F:GO:0016…	P:cellular amino acid biosynthetic process#C:ribonucleoprotein complex#P:sulfide oxidation, using siroheme sulfite reductase#F:iron-sulfur cluster binding#C:cell periphery#P:plastid DNA packaging#C:membrane#P:hydrogen sulfide biosynthetic process#C:chloroplast envelope#C:stromule#F:copper ion binding#C:fungal-type vacuole#F:double-stranded DNA binding#P:regulation of DNA replication#C:chloroplast…	N	N	N	N	N	N	Y	N	Y	76.943	138.138	109.972	46.669	84.827	36.959	36.414	29.373	67.705	23.64	84.64	155.677	32.559	25.817	117.408	19.959	18.738	18.738	58.87	70.3	56.438	35.782	144.162	76.985	40.103	49.025	34.407	207.285	95.25
Ata01401	40S ribosomal protein S16;RPS16;structural constituent of ribosome	147	5	1.25e-95	94.29	No Enzyme Code	No Enzyme Name	IPR014721 (G3DSA:3.30.230.GENE3D); IPR000754 (PFAM); PTHR21569:SF35 (PANTHER); IPR000754 (PANTHER); IPR020574 (PROSITE_PATTERNS); IPR020568 (SUPERFAMILY)	12	C:GO:0022627#P:GO:0000462#C:GO:0016020#F:GO:0003729#P:GO:0006412#C:GO:0005618#C:GO:0009507#C:GO:0005840#C:GO:0005730#C:GO:0009506#C:GO:0042788#F:GO:0003735	C:ribosome#C:cell wall#C:membrane#F:mRNA binding#C:nucleolus#C:chloroplast#C:plasmodesma#F:structural constituent of ribosome#P:maturation of SSU-rRNA from tricistronic rRNA transcript (SSU-rRNA, 5.8S rRNA, LSU-rRNA)#C:polysomal ribosome#C:cytosolic small ribosomal subunit#P:translation	N	N	N	N	N	N	Y	Y	N	141.619	561.564	342.106	160.117	160.585	96.746	40.482	43.727	41.563	13.043	255.019	486.893	77.62	58.951	235.141	163.43	92.776	92.776	214.771	245.015	111.972	78.91	408.158	281.629	133.183	228.473	249.727	450.584	155.926
Ata01412	Luminal-binding protein 5;Hsc70-3;MreB/Mbl protein	648	5	0	86.07	EC:3.6.1; EC:3.6; EC:3	Acting on acid anhydrides; Acting on acid anhydrides; Hydrolases	PR00301 (PRINTS); G3DSA:3.90.640.10 (GENE3D); IPR013126 (PFAM); G3DSA:3.30.420.40 (GENE3D); IPR029048 (G3DSA:1.20.1270.GENE3D); G3DSA:3.30.420.40 (GENE3D); IPR029047 (G3DSA:2.60.34.GENE3D); IPR013126 (PANTHER); PTHR19375:SF377 (PANTHER); IPR018181 (PROSITE_PATTERNS); IPR018181 (PROSITE_PATTERNS); IPR018181 (PROSITE_PATTERNS); IPR042050 (CDD); IPR043129 (SUPERFAMILY); IPR029047 (SUPERFAMILY); IPR0…	10	P:GO:0034976#F:GO:0005515#P:GO:0040029#F:GO:0016887#P:GO:0036335#C:GO:0005783#C:GO:0005615#P:GO:0016246#F:GO:0005524#P:GO:0030431	P:sleep#P:intestinal stem cell homeostasis#F:protein binding#F:ATP binding#C:endoplasmic reticulum#P:regulation of gene expression, epigenetic#F:ATP hydrolysis activity#P:RNA interference#P:response to endoplasmic reticulum stress#C:extracellular space	Y	Y	Y	N	N	N	N	N	N	721.465	1096.91	664.803	256.695	665.887	272.481	204.395	124.406	375.44	224.387	405.066	435.294	125.438	313.382	361.234	249.245	156.342	156.342	320.778	167.857	179.99	144.607	296.912	311.35	277.242	613.149	200.496	865.004	368.541
Ata01418	Phycobilisome 27.9 kDa linker polypeptide, phycoerythrin-associated, rod;coaE;Belongs to the phycobilisome linker protein family	272	5	1.81e-138	64.87	EC:2.7.1.24	Dephospho-CoA kinase	IPR001297 (PFAM); IPR038255 (G3DSA:1.10.3130.GENE3D); PTHR34011:SF5 (PANTHER); PTHR34011 (PANTHER); IPR001297 (PROSITE_PROFILES)	2	P:GO:0015979#C:GO:0030089	C:phycobilisome#P:photosynthesis	N	N	N	N	N	N	Y	Y	Y	63.17	33.432	102.323	87.663	77.811	124.066	86.791	277.266	48.483	58.056	36.139	37.036	69.298	40.201	28.327	35.999	23.561	23.561	38.413	31.298	279.911	289.798	253.402	186.942	147.317	66.972	34.665	65.459	65.536
Ata01422	hypothetical protein BWQ96_02583;	531	4	2.28e-42	49.74	No Enzyme Code	No Enzyme Name	cd14686 (CDD)	0	No GOIDs	No GO Names	Y	N	Y	N	N	N	N	N	N	430.587	370.994	324.595	376.477	458.205	260.987	164.262	316.289	185.842	49.244	98.038	115.708	122.452	318.333	308.322	107.595	150.532	150.532	150.348	61.335	180.6	189.236	135.069	231.832	364.838	307.285	169.196	143.96	168.617
Ata01431	ADP,ATP carrier protein;Belongs to the mitochondrial carrier (TC 2.A.29) family	351	5	0	87.79	EC:7	Translocases	IPR002067 (PRINTS); IPR002113 (PRINTS); IPR018108 (PFAM); IPR023395 (G3DSA:1.50.40.GENE3D); PTHR45635:SF31 (PANTHER); IPR002113 (PANTHER); IPR018108 (PROSITE_PROFILES); IPR018108 (PROSITE_PROFILES); IPR018108 (PROSITE_PROFILES); IPR023395 (SUPERFAMILY)	5	F:GO:0005471#P:GO:0140021#P:GO:0055085#P:GO:1990544#C:GO:0005743	P:mitochondrial ADP transmembrane transport#P:transmembrane transport#P:mitochondrial ATP transmembrane transport#F:ATP:ADP antiporter activity#C:mitochondrial inner membrane	Y	N	Y	N	N	N	N	N	N	238.493	538.02	407.615	139.278	238.423	198.919	95.781	66.242	170.918	69.394	331.457	446.062	72.471	46.91	117.942	158.841	48.564	48.564	145.258	130.365	211.282	150.026	846.982	464.132	109.784	403.311	105.038	761.748	77.53
Ata01432	60S ribosomal protein L13;RPL13;structural constituent of ribosome	209	5	8.79e-102	80.77	No Enzyme Code	No Enzyme Name	IPR001380 (PFAM); G3DSA:1.20.5.110 (GENE3D); mobidb-lite (MOBIDB_LITE); IPR001380 (PANTHER); IPR018256 (PROSITE_PATTERNS); IPR001380 (HAMAP)	14	C:GO:0022625#P:GO:0097421#P:GO:0000184#P:GO:0006413#P:GO:0006614#P:GO:0051726#P:GO:0015833#P:GO:0006412#C:GO:0005783#C:GO:0005840#F:GO:0003723#P:GO:0002181#C:GO:0005730#F:GO:0003735	P:translational initiation#C:ribosome#P:peptide transport#P:liver regeneration#C:nucleolus#F:RNA binding#P:SRP-dependent cotranslational protein targeting to membrane#F:structural constituent of ribosome#P:nuclear-transcribed mRNA catabolic process, nonsense-mediated decay#C:cytosolic large ribosomal subunit#C:endoplasmic reticulum#P:regulation of cell cycle#P:cytoplasmic translation#P:translation	N	N	N	N	N	N	Y	Y	N	489.629	1037.64	865.84	271.075	530.645	160.768	59.852	78.304	144.2	72.809	362.647	472.967	65.629	61.37	226.766	154.31	79.195	79.195	249.39	185.195	156.215	52.743	613.682	316.129	119.903	158.764	167.68	768.218	175.89
Ata01438	DUF2235 domain-containing protein;primeConserved protein	315	5	1.83e-85	63.23	No Enzyme Code	No Enzyme Name	IPR018712 (PFAM); PTHR33840 (PANTHER)	0	No GOIDs	No GO Names	N	N	N	N	N	N	Y	N	Y	49.282	39.875	51.036	98.129	71	47.112	60.354	59.045	78.855	57.568	244.253	48.504	36.153	14.663	41.492	80.652	71.225	71.225	50.425	102.977	139.496	81.227	140.394	77.344	30.558	18.795	80.126	77.474	63.638
Ata01466	follicular epithelium yolk protein subunit;	372	5	5e-64	57.65	No Enzyme Code	No Enzyme Name	G3DSA:2.170.15.10 (GENE3D); mobidb-lite (MOBIDB_LITE); mobidb-lite (MOBIDB_LITE); cd20235 (CDD)	0	No GOIDs	No GO Names	N	N	N	N	N	N	Y	Y	N	34.022	211.044	139.569	332.018	50.415	18.626	12.067	27.058	20.431	8.248	203.429	35.478	40.851	8.638	38.737	3.383	14.448	14.448	76.026	611.178	18.529	27.043	3.291	52.004	18.283	2546.01	0.885	11.039	49.734
Ata01486	FAD-dependent oxidoreductase;Flavin containing amine oxidoreductase	941	5	0	64.55	EC:1	Oxidoreductases	PR00419 (PRINTS); IPR036188 (G3DSA:3.50.50.GENE3D); G3DSA:1.10.405.20 (GENE3D); IPR002937 (PFAM); G3DSA:3.30.70.1990 (GENE3D); PTHR42923:SF17 (PANTHER); PTHR42923 (PANTHER); IPR036188 (SUPERFAMILY)	1	F:GO:0016491	F:oxidoreductase activity	N	N	N	Y	N	Y	N	N	N	4.49	12.111	7.818	2.467	2.218	22.472	43.003	3.972	97.291	107.78	0.941	2.841	1.363	4.703	4.753	2.467	2.83	2.83	4.809	0.86	1.963	1.26	10.542	4.735	0.371	0	1.986	7.343	2.363
Ata01512	NAD kinase 2, chloroplastic;NADP biosynthetic process	549	5	0	77.23	EC:2.7.1; EC:2.7.4.3; EC:2.7; EC:2; EC:2.7.1.23	Transferring phosphorus-containing groups; Adenylate kinase; Transferring phosphorus-containing groups; Transferases; NAD(+) kinase	IPR017438 (G3DSA:3.40.50.GENE3D); IPR002504 (PFAM); IPR017437 (G3DSA:2.60.200.GENE3D); IPR027417 (G3DSA:3.40.50.GENE3D); mobidb-lite (MOBIDB_LITE); mobidb-lite (MOBIDB_LITE); mobidb-lite (MOBIDB_LITE); mobidb-lite (MOBIDB_LITE); PTHR20275 (PANTHER); PTHR20275:SF6 (PANTHER); IPR002504 (HAMAP); IPR016064 (SUPERFAMILY)	3	P:GO:0006741#P:GO:0019674#F:GO:0003951	F:NAD+ kinase activity#P:NAD metabolic process#P:NADP biosynthetic process	N	N	N	Y	Y	N	N	N	N	70.402	41.486	66.488	52.384	53.818	59.016	58.984	53.31	52.871	63.567	75.582	28.926	37.977	40.823	44.402	76.425	73.856	73.856	49.867	63.881	36.283	54.841	36.517	43.378	44.51	44.975	49.218	40.127	71.356
Ata01524	Vacuolar protein sorting-associated protein 45;VPS45;vesicle docking involved in exocytosis	605	5	0	69.76	No Enzyme Code	No Enzyme Name	IPR043127 (G3DSA:3.90.830.GENE3D); IPR001619 (PIRSF); IPR001619 (PFAM); G3DSA:1.25.40.60 (GENE3D); IPR027482 (G3DSA:3.40.50.GENE3D); IPR043154 (G3DSA:3.40.50.GENE3D); PTHR11679:SF3 (PANTHER); IPR001619 (PANTHER); IPR036045 (SUPERFAMILY)	31	P:GO:0007035#P:GO:0034058#F:GO:0000149#P:GO:0097480#C:GO:0032588#C:GO:0010008#C:GO:0005769#P:GO:0006898#P:GO:0006896#C:GO:0016021#C:GO:0009705#C:GO:0005829#P:GO:0048227#C:GO:0008021#P:GO:0016192#C:GO:0031201#P:GO:0006907#P:GO:0098657#P:GO:0048489#P:GO:0032258#P:GO:0015833#P:GO:0048210#P:GO:0035543#P:GO:0007596#P:GO:0006895#P:GO:0017156#C:GO:0019898#F:GO:0051082#P:GO:0016082#C:GO:0000139#P:GO:0000…	P:peptide transport#P:pinocytosis#C:integral component of membrane#P:positive regulation of SNARE complex assembly#C:extrinsic component of membrane#P:vesicle-mediated transport#P:vacuole inheritance#C:cytosol#P:establishment of synaptic vesicle localization#P:receptor-mediated endocytosis#P:Golgi to endosome transport#P:plasma membrane to endosome transport#P:import into cell#P:blood coagulation…	N	N	N	Y	N	Y	N	N	N	3.759	5.648	14.667	1.15	9.194	6.628	5.045	3.446	4.302	11.846	8.049	2.454	2.26	0	6.045	6.246	1.912	1.912	7.475	5.713	2.249	4.896	11.968	5.649	3.463	7.099	1.907	10.056	9.252
Ata01530	60S acidic ribosomal protein P2;RPLP2;Belongs to the eukaryotic ribosomal protein P1 P2 family	109	5	2.65e-26	77.28	No Enzyme Code	No Enzyme Name	IPR038716 (G3DSA:1.10.10.GENE3D); PF00428 (PFAM); mobidb-lite (MOBIDB_LITE); mobidb-lite (MOBIDB_LITE); IPR044076 (PANTHER); IPR027534 (HAMAP); IPR044076 (CDD)	15	F:GO:0043021#F:GO:0005506#C:GO:0022625#P:GO:1904401#P:GO:0071320#P:GO:0006414#P:GO:0000184#P:GO:0006413#P:GO:0006614#P:GO:0045727#P:GO:0015833#C:GO:0005840#P:GO:0002181#P:GO:0002182#F:GO:0003735	P:translational initiation#C:ribosome#P:peptide transport#P:translational elongation#F:iron ion binding#P:cellular response to Thyroid stimulating hormone#P:positive regulation of translation#P:cytoplasmic translational elongation#P:cellular response to cAMP#P:SRP-dependent cotranslational protein targeting to membrane#F:structural constituent of ribosome#F:ribonucleoprotein complex binding#P:nuc…	Y	Y	Y	N	N	N	Y	Y	Y	408.212	570.43	1094.28	350.638	471.701	344.423	158.268	170.844	134.911	221.212	763.877	1362.52	185.215	174.827	869.533	650.76	509.409	509.409	588.366	843.041	272.565	128.562	1051.88	626.151	395.818	615.966	813.293	842.227	492.443
Ata01531	60S ribosomal protein L12e;rpl12;ribosomal large subunit assembly	174	5	7.24e-110	91.58	No Enzyme Code	No Enzyme Name	IPR020783 (PFAM); IPR036769 (G3DSA:1.10.10.GENE3D); IPR036796 (G3DSA:3.30.1550.GENE3D); IPR020784 (PFAM); IPR000911 (PANTHER); PTHR11661:SF23 (PANTHER); IPR020785 (PROSITE_PATTERNS); IPR000911 (HAMAP); IPR000911 (CDD); IPR036769 (SUPERFAMILY); IPR036796 (SUPERFAMILY)	16	F:GO:0070180#F:GO:0008270#C:GO:0016020#P:GO:0006412#C:GO:0005773#C:GO:0009507#P:GO:0000381#C:GO:0005840#P:GO:0009409#P:GO:0002181#C:GO:0030687#C:GO:0005730#C:GO:0009506#F:GO:0003735#C:GO:0022625#P:GO:0000027	F:large ribosomal subunit rRNA binding#C:vacuole#C:nucleolus#C:chloroplast#C:plasmodesma#C:cytosolic large ribosomal subunit#P:cytoplasmic translation#C:ribosome#C:membrane#P:response to cold#P:regulation of alternative mRNA splicing, via spliceosome#C:preribosome, large subunit precursor#F:structural constituent of ribosome#F:zinc ion binding#P:ribosomal large subunit assembly#P:translation	N	N	N	N	N	N	Y	Y	N	317.411	777.351	542.751	152.622	452.365	115.475	47.458	37.958	94.374	57.584	270.068	494.895	53.292	58.24	198.52	245.109	110.213	110.213	196.802	191.003	146.017	70.292	451.237	210.002	91.715	184.521	191.76	749.233	95.382
Ata01534	DNA polymerase epsilon catalytic subunit A;DNA polymerase epsilon catalytic subunit	2397	5	0	74.01	EC:3.1; EC:3.1.11; EC:2.7; EC:2; EC:3; EC:3.1.15; EC:2.7.7.7; EC:2.7.7	Acting on ester bonds; Acting on ester bonds; Transferring phosphorus-containing groups; Transferases; Hydrolases; Acting on ester bonds; DNA-directed DNA polymerase; Transferring phosphorus-containing groups	IPR013697 (PFAM); IPR023211 (G3DSA:3.90.1600.GENE3D); IPR006134 (PFAM); IPR036397 (G3DSA:3.30.420.GENE3D); IPR042087 (G3DSA:1.10.132.GENE3D); IPR006133 (PFAM); mobidb-lite (MOBIDB_LITE); mobidb-lite (MOBIDB_LITE); mobidb-lite (MOBIDB_LITE); mobidb-lite (MOBIDB_LITE); IPR029703 (PANTHER); IPR012337 (SUPERFAMILY); IPR043502 (SUPERFAMILY)	19	P:GO:0035265#F:GO:0008270#F:GO:0003677#P:GO:0016070#P:GO:0006260#P:GO:0071897#C:GO:0005634#F:GO:0000166#P:GO:0006297#P:GO:0090305#C:GO:0008622#F:GO:0008310#P:GO:0007113#P:GO:0006287#P:GO:0006281#P:GO:0045004#F:GO:0003887#F:GO:0003676#P:GO:0006272	P:nucleic acid phosphodiester bond hydrolysis#P:DNA repair#F:nucleic acid binding#F:nucleotide binding#P:DNA replication proofreading#F:DNA-directed DNA polymerase activity#P:nucleotide-excision repair, DNA gap filling#C:epsilon DNA polymerase complex#P:RNA metabolic process#P:DNA biosynthetic process#P:organ growth#F:DNA binding#P:base-excision repair, gap-filling#F:zinc ion binding#P:endomitoti…	N	N	N	Y	Y	Y	N	N	N	2.699	4.056	1.806	0.734	2.063	5.274	9.292	0.894	13.15	9.354	1.554	0.764	0.304	0.597	1.929	0.944	0.87	0.87	2.181	0.96	0.5	0.117	5.862	2.008	1.174	3.399	0.522	1.659	1.628
Ata01535	glyceraldehyde-3-phosphate dehydrogenase (NADP+) (phosphorylating);glyceraldehyde-3-phosphate dehydrogenase (NAD(P)+) (phosphorylating) activity	912	5	0	92.64	EC:1.2; EC:1.2.1.13; EC:1; EC:1.2.1	Acting on the aldehyde or oxo group of donors; Glyceraldehyde-3-phosphate dehydrogenase (NADP(+)) (phosphorylating); Oxidoreductases; Acting on the aldehyde or oxo group of donors	IPR020831 (PRINTS); IPR020829 (PFAM); IPR001841 (PFAM); G3DSA:3.40.50.720 (GENE3D); G3DSA:3.30.360.10 (GENE3D); IPR006424 (TIGRFAM); IPR013083 (G3DSA:3.30.40.GENE3D); IPR020828 (PFAM); mobidb-lite (MOBIDB_LITE); mobidb-lite (MOBIDB_LITE); PTHR43148 (PANTHER); PTHR43148:SF5 (PANTHER); IPR020830 (PROSITE_PATTERNS); IPR001841 (PROSITE_PROFILES); SSF55347 (SUPERFAMILY); SSF57850 (SUPERFAMILY); IPR036…	4	P:GO:0006006#F:GO:0051287#F:GO:0016620#F:GO:0050661	P:glucose metabolic process#F:oxidoreductase activity, acting on the aldehyde or oxo group of donors, NAD or NADP as acceptor#F:NAD binding#F:NADP binding	Y	Y	Y	Y	Y	Y	Y	Y	Y	12.346	26.562	9.854	24.444	21.921	75.076	40.131	73.3	16.774	6.512	4.541	3.975	24.064	20.924	8.423	17.694	12.192	12.192	9.632	3.493	148.242	136.444	279.989	105.906	36.037	89.032	9.299	7.527	9.1
Ata01541	Fanconi anemia group D2 protein;FANCD2;Fanconi anemia group D2	1538	5	0	54.16	No Enzyme Code	No Enzyme Name	IPR029448 (PFAM); mobidb-lite (MOBIDB_LITE); mobidb-lite (MOBIDB_LITE); mobidb-lite (MOBIDB_LITE); mobidb-lite (MOBIDB_LITE); mobidb-lite (MOBIDB_LITE); mobidb-lite (MOBIDB_LITE); mobidb-lite (MOBIDB_LITE); mobidb-lite (MOBIDB_LITE); mobidb-lite (MOBIDB_LITE); mobidb-lite (MOBIDB_LITE); IPR029448 (PANTHER); IPR016024 (SUPERFAMILY)	17	P:GO:0010332#C:GO:0000793#P:GO:0050727#P:GO:0034599#P:GO:0048854#C:GO:0016604#P:GO:0051090#C:GO:0005730#C:GO:0005829#P:GO:0007129#P:GO:0007276#F:GO:0070182#P:GO:0045589#P:GO:2000348#P:GO:0006281#P:GO:0036297#P:GO:0097150	P:regulation of regulatory T cell differentiation#P:cellular response to oxidative stress#P:neuronal stem cell population maintenance#C:nucleolus#C:condensed chromosome#F:DNA polymerase binding#C:cytosol#P:DNA repair#P:homologous chromosome pairing at meiosis#P:brain morphogenesis#P:gamete generation#P:regulation of CD40 signaling pathway#P:interstrand cross-link repair#C:nuclear body#P:regulatio…	N	N	N	Y	Y	N	N	N	N	12.686	6.672	6.435	3.472	10.409	13.825	11.478	5.823	11.206	7.694	1.441	4.734	5.006	28.59	11.901	3.409	2.786	2.786	2.903	1.819	3.289	4.691	9.57	11.054	8.976	8.386	2.467	8.936	3.75
Ata01561	Phycobilisome 39 kDa linker polypeptide, phycocyanin-associated, rod;Belongs to the phycobilisome linker protein family	274	5	9.26e-107	68.47	EC:2.7.7.24	Glucose-1-phosphate thymidylyltransferase	IPR001297 (PFAM); IPR038255 (G3DSA:1.10.3130.GENE3D); PTHR34011:SF5 (PANTHER); PTHR34011 (PANTHER); IPR001297 (PROSITE_PROFILES)	2	P:GO:0015979#C:GO:0030089	C:phycobilisome#P:photosynthesis	Y	N	Y	Y	N	Y	Y	Y	Y	39.046	33.189	57.254	93.785	75.979	138.559	117.968	337.892	56.881	31.19	26.403	12.436	86.537	23.798	16.281	11.349	9.693	9.693	16.472	25.713	271.503	363.209	581.426	307.795	129.078	27.376	15.606	7.486	50.668
Ata01589	Transcription regulatory protein SNF2;SMARCA4;aortic smooth muscle cell differentiation	1616	5	0	72.71	EC:3.6.1; EC:3.6.4.12; EC:3.6; EC:3	Acting on acid anhydrides; DNA helicase; Acting on acid anhydrides; Hydrolases	IPR000330 (PFAM); IPR038718 (G3DSA:3.40.50.GENE3D); IPR029295 (PFAM); IPR001650 (PFAM); IPR027417 (G3DSA:3.40.50.GENE3D); mobidb-lite (MOBIDB_LITE); mobidb-lite (MOBIDB_LITE); mobidb-lite (MOBIDB_LITE); mobidb-lite (MOBIDB_LITE); mobidb-lite (MOBIDB_LITE); mobidb-lite (MOBIDB_LITE); mobidb-lite (MOBIDB_LITE); mobidb-lite (MOBIDB_LITE); mobidb-lite (MOBIDB_LITE); mobidb-lite (MOBIDB_LITE); mobidb-…	124	P:GO:0001188#P:GO:1902895#C:GO:0016514#C:GO:0000792#C:GO:0071565#F:GO:0016887#F:GO:0140658#P:GO:2000647#P:GO:0043923#P:GO:0016584#P:GO:0007403#F:GO:0031492#P:GO:0010492#P:GO:0035172#P:GO:0007480#P:GO:0030177#P:GO:0043697#P:GO:0030198#P:GO:0010628#P:GO:0006261#P:GO:0043388#P:GO:0009408#F:GO:0051427#P:GO:0009826#F:GO:0042393#P:GO:0050434#P:GO:0060318#P:GO:0060766#P:GO:0043974#P:GO:1901838#P:GO:0008…	P:lens fiber cell development#C:brahma complex#P:regulation of biological process involved in symbiotic interaction#P:positive regulation of stem cell proliferation#P:chromosome segregation#P:intestinal stem cell homeostasis#P:transfer RNA gene-mediated silencing#P:positive regulation of DNA binding#C:nucleolus#P:cellular alcohol catabolic process#P:imaginal disc-derived leg morphogenesis#P:glial…	Y	Y	N	N	N	N	N	N	N	20.928	23.283	31.41	11.352	20.459	4.699	4.097	2.098	6.697	5.42	4.662	13.793	2.594	6.912	13.341	4.024	2.114	2.114	7.675	1.731	2.348	0.856	3.588	1.796	4.001	24.609	2.348	23.834	10.402
Ata01603	Transcription regulatory protein SNF2;SMARCA4;aortic smooth muscle cell differentiation	1616	5	0	72.71	EC:3.6.1; EC:3.6.4.12; EC:3.6; EC:3	Acting on acid anhydrides; DNA helicase; Acting on acid anhydrides; Hydrolases	IPR000330 (PFAM); IPR038718 (G3DSA:3.40.50.GENE3D); IPR029295 (PFAM); IPR001650 (PFAM); IPR027417 (G3DSA:3.40.50.GENE3D); mobidb-lite (MOBIDB_LITE); mobidb-lite (MOBIDB_LITE); mobidb-lite (MOBIDB_LITE); mobidb-lite (MOBIDB_LITE); mobidb-lite (MOBIDB_LITE); mobidb-lite (MOBIDB_LITE); mobidb-lite (MOBIDB_LITE); mobidb-lite (MOBIDB_LITE); mobidb-lite (MOBIDB_LITE); mobidb-lite (MOBIDB_LITE); mobidb-…	124	P:GO:0001188#P:GO:1902895#C:GO:0016514#C:GO:0000792#C:GO:0071565#F:GO:0016887#F:GO:0140658#P:GO:2000647#P:GO:0043923#P:GO:0016584#P:GO:0007403#F:GO:0031492#P:GO:0010492#P:GO:0035172#P:GO:0007480#P:GO:0030177#P:GO:0043697#P:GO:0030198#P:GO:0010628#P:GO:0006261#P:GO:0043388#P:GO:0009408#F:GO:0051427#P:GO:0009826#F:GO:0042393#P:GO:0050434#P:GO:0060318#P:GO:0060766#P:GO:0043974#P:GO:1901838#P:GO:0008…	P:lens fiber cell development#C:brahma complex#P:regulation of biological process involved in symbiotic interaction#P:positive regulation of stem cell proliferation#P:chromosome segregation#P:intestinal stem cell homeostasis#P:transfer RNA gene-mediated silencing#P:positive regulation of DNA binding#C:nucleolus#P:cellular alcohol catabolic process#P:imaginal disc-derived leg morphogenesis#P:glial…	Y	Y	N	N	N	N	N	N	N	23.343	40.216	33.137	9.771	28.212	4.968	5.41	1.453	4.589	4.728	4.422	14.896	2.382	7.597	13.466	3.491	2.186	2.186	8.174	2.186	1.625	0.979	3.105	2.502	3.677	21.284	1.939	23.376	9.025
Ata01627	follicular epithelium yolk protein subunit;	300	5	1.16e-23	55.35	No Enzyme Code	No Enzyme Name	mobidb-lite (MOBIDB_LITE); mobidb-lite (MOBIDB_LITE)	0	No GOIDs	No GO Names	N	N	N	N	N	N	Y	Y	N	0	0	0	0	0	0	0	0	0	0	0	0	0	0	0	0	0	0	0	0	0	0	0	0	0	0	0	0	0
Ata01652	WD40-repeat containing protein;thoc6;THO complex	1102	5	0	46.29	No Enzyme Code	No Enzyme Name	IPR001680 (PFAM); IPR015943 (G3DSA:2.130.10.GENE3D); mobidb-lite (MOBIDB_LITE); mobidb-lite (MOBIDB_LITE); mobidb-lite (MOBIDB_LITE); mobidb-lite (MOBIDB_LITE); PTHR44019 (PANTHER); IPR036322 (SUPERFAMILY)	7	C:GO:0000347#F:GO:0005515#C:GO:0000346#P:GO:0031990#P:GO:0008283#P:GO:0006611#P:GO:0015833	C:transcription export complex#P:peptide transport#C:THO complex#P:protein export from nucleus#F:protein binding#P:cell population proliferation#P:mRNA export from nucleus in response to heat stress	Y	N	Y	N	N	N	N	N	N	22.42	27.927	28.549	22.119	31.256	9.744	21.404	12.778	25.636	34.571	11.457	10.38	7.683	23.642	11.07	18.181	12.924	12.924	13.727	10.618	14.385	10.4	22.053	19.091	21.085	22.426	6.135	12.991	18.015
Ata01654	class I SAM-dependent methyltransferase;pmtA;ubiE/COQ5 methyltransferase family	243	5	1.22e-61	56.49	EC:2.1; EC:2; EC:2.1.1	Transferring one-carbon groups; Transferases; Transferring one-carbon groups	IPR013216 (PFAM); G3DSA:3.40.50.150 (GENE3D); PTHR42912 (PANTHER); cd02440 (CDD); IPR029063 (SUPERFAMILY)	1	F:GO:0008168	F:methyltransferase activity	N	N	N	N	N	N	Y	N	Y	733.453	420.809	386.125	467.558	502.373	289.19	445.158	249.245	361.636	212.827	397.526	506.999	249.794	476.194	730.626	553.276	468.328	468.328	520.322	505.639	670.642	324.241	326.962	465.509	432.131	171.903	362.364	443.818	338.242
Ata01679	hypothetical protein BWQ96_03366;Thiolesterase that catalyzes the hydrolysis of S-D- lactoyl-glutathione to form glutathione and D-lactic acid	389	5	3.77e-96	58.02	No Enzyme Code	No Enzyme Name	IPR036866 (G3DSA:3.60.15.GENE3D); IPR036866 (SUPERFAMILY)	0	No GOIDs	No GO Names	Y	Y	Y	Y	Y	Y	N	N	N	2418.71	2114.98	1614.19	2647.6	2737.67	1.392	0.653	3.792	0	0	3.837	4.194	0	1.291	1.565	0	0	0	1.114	16.054	5.491	5.325	1.144	1.596	0.448	0	0	0.211	1.057
Ata01683	TPR repeat-containing protein;PB1 domain	965	5	0	54.84	No Enzyme Code	No Enzyme Name	IPR000644 (PFAM); IPR011990 (G3DSA:1.25.40.GENE3D); G3DSA:3.10.20.90 (GENE3D); G3DSA:3.10.580.10 (GENE3D); IPR000270 (PFAM); IPR011990 (G3DSA:1.25.40.GENE3D); mobidb-lite (MOBIDB_LITE); mobidb-lite (MOBIDB_LITE); mobidb-lite (MOBIDB_LITE); mobidb-lite (MOBIDB_LITE); mobidb-lite (MOBIDB_LITE); mobidb-lite (MOBIDB_LITE); PTHR48108:SF5 (PANTHER); PTHR48108 (PANTHER); IPR000644 (PROSITE_PROFILES); IP…	1	F:GO:0005515	F:protein binding	Y	Y	N	N	N	N	N	N	N	30.184	14.111	38.563	12.932	29.671	47.143	160.474	23.315	162.19	128.572	21.251	9.604	7	5.881	10.068	16.7	5.973	5.973	10.489	12.197	0.268	0.883	6.44	2.922	4.446	5.912	0.038	0.622	0.057
Ata01697	follicular epithelium yolk protein subunit;	372	5	7.75e-65	57.81	No Enzyme Code	No Enzyme Name	G3DSA:2.170.15.10 (GENE3D); mobidb-lite (MOBIDB_LITE); mobidb-lite (MOBIDB_LITE); cd20235 (CDD)	0	No GOIDs	No GO Names	N	N	N	N	N	N	Y	Y	N	345.45	284.451	528.32	859.634	107.365	64.902	191.934	193.135	29.571	4.749	2.526	13.553	0	3.239	46.921	8.723	18.332	18.332	132.755	40.087	759.707	403.528	121.45	277.54	644.588	452.689	7.375	11.26	28.956
Ata01703	tRNA-splicing endonuclease positive effector-related protein;positive regulation of termination of RNA polymerase II transcription, poly(A)-coupled	1737	5	0	57.88	No Enzyme Code	No Enzyme Name	IPR041679 (PFAM); IPR027417 (G3DSA:3.40.50.GENE3D); IPR027417 (G3DSA:3.40.50.GENE3D); IPR041677 (PFAM); mobidb-lite (MOBIDB_LITE); mobidb-lite (MOBIDB_LITE); mobidb-lite (MOBIDB_LITE); mobidb-lite (MOBIDB_LITE); mobidb-lite (MOBIDB_LITE); mobidb-lite (MOBIDB_LITE); mobidb-lite (MOBIDB_LITE); mobidb-lite (MOBIDB_LITE); mobidb-lite (MOBIDB_LITE); mobidb-lite (MOBIDB_LITE); mobidb-lite (MOBIDB_LITE)…	1	F:GO:0004386	F:helicase activity	N	N	N	Y	N	Y	N	N	N	15.229	20.089	32.244	6.891	9.359	12.828	13.538	4.274	12.546	37.154	5.317	6.683	2.816	4.992	11.128	6.77	3.357	3.357	5.722	7.202	2.977	3.162	4.55	3.172	4.781	7.974	3.697	15.302	7.947
Ata01713	60S ribosomal protein L28;ribosomal protein	135	5	1.62e-48	62.7	No Enzyme Code	No Enzyme Name	IPR029004 (PFAM); G3DSA:3.30.390.110 (GENE3D)	5	C:GO:0022625#C:GO:0005840#P:GO:0002181#P:GO:0006412#F:GO:0003735	C:cytosolic large ribosomal subunit#C:ribosome#P:cytoplasmic translation#P:translation#F:structural constituent of ribosome	Y	Y	N	N	N	N	N	N	N	172.263	469.766	401.461	148.636	212.526	125.32	48.707	64.613	98.797	49.358	215.593	407.796	78.05	52.564	188.544	106.93	66.469	66.469	204.863	186.31	80.166	54.537	546.407	241.782	109.287	94.897	175.173	414.783	112.761
Ata01733	No description	222	0	NA	NA	No Enzyme Code	No Enzyme Name	No IinterPro match	0	No GOIDs	No GO Names	N	N	N	N	N	N	Y	Y	Y	26.264	10.232	27.331	33.342	12.493	32.616	21.326	317.975	66.548	0	0	88.012	341.263	106.104	73.92	85.759	20.009	20.009	69.287	0	239.651	149.006	225.158	174.434	181.132	91.634	104.365	4.431	139.756
Ata01749	chloroplast phosphoribulokinase;PRK;UMP salvage	722	5	0	88.34	EC:2.7.1; EC:2.7.1.48; EC:2.7.1.19; EC:2.7; EC:2	Transferring phosphorus-containing groups; Uridine/cytidine kinase; Phosphoribulokinase; Transferring phosphorus-containing groups; Transferases	IPR006082 (PRINTS); IPR027417 (G3DSA:3.40.50.GENE3D); IPR006083 (PFAM); mobidb-lite (MOBIDB_LITE); mobidb-lite (MOBIDB_LITE); PTHR10285 (PANTHER); PTHR10285:SF150 (PANTHER); IPR006082 (PROSITE_PATTERNS); cd02026 (CDD); IPR027417 (SUPERFAMILY)	24	C:GO:0009535#P:GO:0042742#C:GO:0010319#P:GO:0006206#C:GO:0099080#P:GO:0051704#P:GO:0009409#F:GO:0042803#C:GO:0048046#C:GO:0005829#C:GO:0009941#F:GO:0008974#F:GO:0016301#F:GO:0019899#P:GO:0016310#P:GO:0006222#P:GO:0009735#P:GO:0046132#F:GO:0097718#F:GO:0004849#P:GO:0005975#P:GO:0043097#C:GO:0009570#F:GO:0005524	F:disordered domain specific binding#F:ATP binding#P:phosphorylation#C:cytosol#P:multi-organism process#C:supramolecular complex#P:pyrimidine ribonucleoside biosynthetic process#P:pyrimidine nucleobase metabolic process#P:pyrimidine nucleoside salvage#P:UMP biosynthetic process#F:protein homodimerization activity#C:chloroplast thylakoid membrane#P:response to cold#F:kinase activity#P:response to …	Y	N	Y	Y	N	Y	Y	Y	Y	193.664	90.719	125.138	327.81	171.181	63.696	23.124	18.764	15.705	7.526	2.538	118.412	25.681	306.667	156.431	139.208	238.142	238.142	199.165	1.154	68.259	40.987	17.879	32.619	76.475	1.296	502.537	68.857	156.454
Ata01753	Chloride channel protein F;CLCN2;voltage-gated chloride channel activity	518	5	0	72.98	EC:7	Translocases	IPR001807 (PRINTS); IPR001807 (PFAM); G3DSA:1.10.3080.10 (GENE3D); G3DSA:3.10.580.10 (GENE3D); IPR000644 (PFAM); mobidb-lite (MOBIDB_LITE); mobidb-lite (MOBIDB_LITE); PTHR45720 (PANTHER); PTHR45720:SF10 (PANTHER); IPR000644 (PROSITE_PROFILES); IPR014743 (SUPERFAMILY); SSF54631 (SUPERFAMILY)	30	P:GO:0007588#C:GO:0016324#P:GO:0006821#P:GO:1902476#P:GO:0072053#C:GO:0016020#P:GO:0019227#C:GO:0005887#P:GO:0060041#P:GO:0035377#P:GO:0055085#F:GO:0042803#F:GO:0015108#F:GO:0005247#C:GO:0043204#P:GO:0030321#C:GO:0042383#P:GO:0007589#C:GO:0015629#P:GO:0006936#C:GO:0016323#P:GO:0009414#C:GO:0005783#P:GO:0030324#P:GO:0003097#P:GO:0051592#P:GO:0009268#F:GO:0022839#P:GO:0060689#C:GO:0030425	P:renal water transport#P:excretion#P:body fluid secretion#F:chloride transmembrane transporter activity#F:voltage-gated chloride channel activity#C:sarcolemma#C:dendrite#C:basolateral plasma membrane#P:transepithelial chloride transport#P:response to calcium ion#P:retina development in camera-type eye#P:response to pH#P:lung development#F:protein homodimerization activity#C:apical plasma membran…	N	N	N	Y	N	Y	N	N	N	50.783	48.36	43.059	36.71	32.207	9.622	8.509	11.064	10.433	10.958	19.223	36.67	3.629	6.79	28.624	12.923	7.369	7.369	25.108	9.367	10.316	11.242	11.394	18.188	20.215	47.662	11.661	41.572	40.192
Ata01760	HEAT repeat domain-containing protein;nblB;PFAM PBS lyase HEAT-like repeat	200	5	2.77e-79	65.64	No Enzyme Code	No Enzyme Name	PF13646 (PFAM); IPR011989 (G3DSA:1.25.10.GENE3D); IPR016024 (SUPERFAMILY)	3	C:GO:0030089#C:GO:0030076#F:GO:0016829	F:lyase activity#C:phycobilisome#C:light-harvesting complex	N	N	N	N	N	N	Y	N	Y	0	0	12.634	4.624	10.395	32.945	46.054	9.09	52.88	122.453	13.236	4.438	24.702	9.017	12.15	3.964	6.054	6.054	9.879	8.795	12.108	25.092	64.949	41.802	18.269	5.351	10.402	10.243	4.512
Ata01778	Heat Shock Protein 70, HSP70;Belongs to the heat shock protein 70 family	543	5	0	91.49	EC:3.6.1; EC:3.6; EC:3	Acting on acid anhydrides; Acting on acid anhydrides; Hydrolases	PR00301 (PRINTS); IPR013126 (PFAM); G3DSA:3.30.420.40 (GENE3D); IPR029048 (G3DSA:1.20.1270.GENE3D); G3DSA:3.90.640.10 (GENE3D); IPR029047 (G3DSA:2.60.34.GENE3D); G3DSA:3.30.420.40 (GENE3D); mobidb-lite (MOBIDB_LITE); IPR013126 (PANTHER); PTHR19375:SF370 (PANTHER); IPR018181 (PROSITE_PATTERNS); IPR029048 (SUPERFAMILY); IPR043129 (SUPERFAMILY); IPR043129 (SUPERFAMILY); IPR029047 (SUPERFAMILY)	2	F:GO:0016887#F:GO:0005524	F:ATP hydrolysis activity#F:ATP binding	Y	N	Y	Y	N	Y	Y	Y	Y	1359.93	1335.13	1297.6	1504.57	1140.22	4872.56	5680.72	5039.48	5824.25	1929.72	866.49	3166.95	4822.66	3493.05	1044.05	1140.63	1164.38	1164.38	2006.66	677.984	3302.38	3272.98	1625.22	3695.04	3491.39	14151.1	1921.23	2545.82	2420.69
Ata01779	Myo-inositol dehydrogenase;D-xylose 1-dehydrogenase (NADP+) activity	403	5	0	77.08	No Enzyme Code	No Enzyme Name	G3DSA:3.40.50.720 (GENE3D); IPR004104 (PFAM); IPR000683 (PFAM); IPR030827 (TIGRFAM); G3DSA:3.30.360.10 (GENE3D); PTHR42840:SF12 (PANTHER); PTHR42840 (PANTHER); SSF55347 (SUPERFAMILY); IPR036291 (SUPERFAMILY)	1	F:GO:0000166	F:nucleotide binding	Y	Y	Y	Y	N	Y	Y	Y	Y	19.33	16.943	6.914	6.901	16.377	63.146	51.291	88.512	26.805	11.077	7.82	6.625	42.166	11.713	4.03	27.285	34.424	34.424	31.487	28.077	133.488	115.539	16.847	21.054	38.954	13.311	46.849	3.669	12.653
Ata01792	Light-harvest protein;Chlorophyll A-B binding protein	220	5	4.03e-86	77.41	No Enzyme Code	No Enzyme Name	IPR022796 (PFAM); IPR023329 (G3DSA:1.10.3460.GENE3D); PTHR21649:SF125 (PANTHER); IPR001344 (PANTHER); SSF103511 (SUPERFAMILY)	2	P:GO:0009765#C:GO:0016020	P:photosynthesis, light harvesting#C:membrane	Y	N	Y	N	N	N	Y	N	Y	53.794	4.6	27.648	68.393	57.571	304.224	229.091	858.815	116.445	21.428	25.031	10.792	216.425	86.882	20.515	89.699	65.191	65.191	31.777	37.126	527.546	623.667	1547.25	716.489	365.23	73.724	60.566	7.637	82.116
Ata01804	60S ribosomal protein L23a;RPL23a;Belongs to the universal ribosomal protein uL23 family	155	5	5.92e-81	87.32	No Enzyme Code	No Enzyme Name	IPR012677 (G3DSA:3.30.70.GENE3D); IPR019985 (TIGRFAM); IPR013025 (PFAM); IPR005633 (PFAM); IPR013025 (PANTHER); IPR001014 (PROSITE_PATTERNS); IPR013025 (HAMAP); IPR012678 (SUPERFAMILY)	3	C:GO:0005840#P:GO:0006412#F:GO:0003735	C:ribosome#P:translation#F:structural constituent of ribosome	N	N	N	N	N	N	Y	Y	Y	177.955	339.229	360.021	162.851	175.659	175.229	91.087	72.529	81.992	62.374	270.756	464.22	100.452	69.5	259.337	217.194	93.536	93.536	205.596	309.361	171.602	80.865	578.233	337.076	78.919	119.923	146.947	466.996	169.421
Ata01812	Disulfide-isomerase, PDIA-3 Endoplasmic reticulum lumen;PDI1;intramolecular oxidoreductase activity, transposing S-S bonds	529	5	0	70.29	EC:5.3.4.1; EC:1.14.11; EC:1; EC:1.8; EC:1.8.4; EC:1.14; EC:5.3; EC:5.3.4; EC:5; EC:1.8.4.2; EC:1.14.11.2	Protein disulfide-isomerase; Acting on paired donors, with incorporation or reduction of molecular oxygen. The oxygen incorporated need not be derived from O(2); Oxidoreductases; Acting on a sulfur group of donors; Acting on a sulfur group of donors; Acting on paired donors, with incorporation or reduction of molecular oxygen. The oxygen incorporated need not be derived from O(2); Intramolecular …	PR00421 (PRINTS); G3DSA:3.40.30.10 (GENE3D); IPR005792 (TIGRFAM); G3DSA:3.40.30.10 (GENE3D); G3DSA:3.40.30.10 (GENE3D); PF13848 (PFAM); G3DSA:3.40.30.10 (GENE3D); IPR013766 (PFAM); mobidb-lite (MOBIDB_LITE); mobidb-lite (MOBIDB_LITE); PTHR18929 (PANTHER); IPR017937 (PROSITE_PATTERNS); IPR013766 (PROSITE_PROFILES); IPR013766 (PROSITE_PROFILES); cd02961 (CDD); cd02982 (CDD); cd02995 (CDD); IPR03624…	26	P:GO:0046598#F:GO:0004656#P:GO:1904382#C:GO:0005793#C:GO:0009897#F:GO:0019153#P:GO:0034379#P:GO:0071456#P:GO:0018401#P:GO:0038155#C:GO:0016222#F:GO:0003756#F:GO:0005178#P:GO:0019471#F:GO:0046982#P:GO:0043687#C:GO:0005576#P:GO:1902175#F:GO:0051082#C:GO:0005788#P:GO:0034975#P:GO:0019953#P:GO:0034378#P:GO:0043062#P:GO:0035722#F:GO:0015035	P:post-translational protein modification#F:procollagen-proline 4-dioxygenase activity#P:mannose trimming involved in glycoprotein ERAD pathway#F:protein-disulfide reductase activity#P:protein folding in endoplasmic reticulum#P:interleukin-23-mediated signaling pathway#P:sexual reproduction#P:4-hydroxyproline metabolic process#C:extracellular region#P:extracellular structure organization#P:very-l…	Y	N	Y	N	N	N	Y	Y	Y	154.098	359.479	199.804	87.679	252.964	67.592	32.367	37.756	54.866	36.765	215.431	160.47	39.895	78.459	145.143	41.471	29.083	29.083	93.429	74.908	58.407	41.237	416.419	221.747	93.698	123.784	100.489	264.611	191.187
Ata01818	light-harvesting Chl a protein 14;LHCQ;The light-harvesting complex (LHC) functions as a light receptor, it captures and delivers excitation energy to photosystems with which it is closely associated	213	5	7.15e-112	73.69	No Enzyme Code	No Enzyme Name	IPR023329 (G3DSA:1.10.3460.GENE3D); IPR022796 (PFAM); IPR001344 (PANTHER); PTHR21649:SF125 (PANTHER); SSF103511 (SUPERFAMILY)	11	C:GO:0010287#P:GO:0009637#C:GO:0009941#P:GO:0009765#P:GO:0009768#C:GO:0016020#C:GO:0009535#F:GO:0043168#F:GO:0031409#P:GO:0010218#F:GO:0016168	C:chloroplast thylakoid membrane#P:photosynthesis, light harvesting in photosystem I#P:response to blue light#C:plastoglobule#C:membrane#P:response to far red light#C:chloroplast envelope#F:anion binding#P:photosynthesis, light harvesting#F:chlorophyll binding#F:pigment binding	N	N	N	N	N	N	Y	N	Y	17.36	9.364	6.253	45.771	54.308	220.976	193.084	491.317	85.595	4.974	34.575	16.476	45.32	135.12	27.561	744.797	991.208	991.208	183.61	94.314	429.462	464.299	772.044	439.327	374.596	48.552	452.051	3.718	370.511
Ata01821	R-phycoerythrin gamma chain, chloroplastic;	253	5	3.67e-90	68.88	No Enzyme Code	No Enzyme Name	No IinterPro match	0	No GOIDs	No GO Names	N	N	N	N	N	N	Y	Y	Y	23.059	0	24.995	32.017	19.194	9.83	20.061	0.685	0	48.084	0.655	0	0.674	1.982	10.416	6.797	6.844	6.844	6.596	21.749	3.832	19.467	1224.73	514.974	15.834	0	0.65	0	7.466
Ata01825	Xanthine dehydrogenase;CO dehydrogenase flavoprotein C-terminal domain	1393	5	0	67.21	EC:1.2; EC:1.17.1; EC:1.17; EC:1; EC:1.17.1.4; EC:1.17.3.2	Acting on the aldehyde or oxo group of donors; Acting on CH or CH(2) groups; Acting on CH or CH(2) groups; Oxidoreductases; Xanthine dehydrogenase; Xanthine oxidase	IPR016167 (G3DSA:3.30.43.GENE3D); IPR012675 (G3DSA:3.10.20.GENE3D); IPR016208 (PIRSF); G3DSA:3.90.1170.50 (GENE3D); IPR000674 (PFAM); IPR002346 (PFAM); IPR002888 (PFAM); G3DSA:3.30.365.10 (GENE3D); G3DSA:1.10.150.120 (GENE3D); IPR008274 (PFAM); G3DSA:3.30.365.10 (GENE3D); G3DSA:3.30.365.10 (GENE3D); G3DSA:3.30.390.50 (GENE3D); G3DSA:3.30.365.10 (GENE3D); IPR005107 (PFAM); IPR016169 (G3DSA:3.30.46…	11	F:GO:0004854#F:GO:0050660#F:GO:0005506#F:GO:0051536#F:GO:0016903#F:GO:0051537#F:GO:0046872#P:GO:0009115#F:GO:0016491#C:GO:0005829#F:GO:0071949	F:oxidoreductase activity#F:iron ion binding#F:oxidoreductase activity, acting on the aldehyde or oxo group of donors#F:metal ion binding#F:2 iron, 2 sulfur cluster binding#C:cytosol#F:flavin adenine dinucleotide binding#F:xanthine dehydrogenase activity#P:xanthine catabolic process#F:iron-sulfur cluster binding#F:FAD binding	N	N	N	Y	N	Y	N	Y	N	2.801	0	4.19	4.667	4.746	10.747	9.138	3.62	16.544	11.035	12.366	3.84	9.457	9.462	9.635	4.478	7.233	7.233	6.365	10.304	4.469	3.192	14.247	9.227	6.397	0.772	6.315	5.199	10.291
Ata01856	SWIB domain-containing proteincomplex;SWIB/MDM2 domain	531	5	0	63.79	No Enzyme Code	No Enzyme Name	IPR036885 (G3DSA:1.10.245.GENE3D); IPR003121 (PFAM); mobidb-lite (MOBIDB_LITE); mobidb-lite (MOBIDB_LITE); mobidb-lite (MOBIDB_LITE); mobidb-lite (MOBIDB_LITE); PTHR13844:SF7 (PANTHER); PTHR13844:SF7 (PANTHER); PTHR13844 (PANTHER); PTHR13844 (PANTHER); IPR003121 (PROSITE_PROFILES); cd10568 (CDD); IPR036885 (SUPERFAMILY)	16	P:GO:2000024#C:GO:0016514#F:GO:0003682#C:GO:0071565#C:GO:0071564#F:GO:0005102#P:GO:0048364#C:GO:0000228#F:GO:0005198#F:GO:0060090#P:GO:0010224#P:GO:0009909#P:GO:0048096#C:GO:0005654#P:GO:0006281#P:GO:0006337	C:nuclear chromosome#P:root development#C:SWI/SNF complex#C:nBAF complex#P:DNA repair#C:npBAF complex#P:regulation of flower development#C:nucleoplasm#F:structural molecule activity#F:signaling receptor binding#P:response to UV-B#P:nucleosome disassembly#P:chromatin-mediated maintenance of transcription#F:molecular adaptor activity#F:chromatin binding#P:regulation of leaf development	N	N	N	Y	Y	N	N	N	N	39.756	25.734	51.076	17.47	34.693	21.018	11.972	17.172	26.387	33.472	23.754	20.962	51.169	19.304	9.181	27.96	22.438	22.438	19.129	29.075	16.468	9.852	34.187	21.253	34.183	44.475	18.409	31.423	37.66
Ata01861	Translation initiation factor eIF5A;EIF5A2;eukaryotic translation initiation factor	146	5	4.77e-68	83.77	No Enzyme Code	No Enzyme Name	IPR001884 (PIRSF); IPR020189 (PFAM); IPR014722 (G3DSA:2.30.30.GENE3D); G3DSA:2.40.50.140 (GENE3D); IPR001884 (TIGRFAM); PTHR11673:SF6 (PANTHER); IPR001884 (PANTHER); IPR019769 (PROSITE_PATTERNS); cd04468 (CDD); IPR012340 (SUPERFAMILY); IPR008991 (SUPERFAMILY)	13	C:GO:0005737#P:GO:0045901#P:GO:0008360#P:GO:0045905#P:GO:0010628#F:GO:0003746#P:GO:0006413#P:GO:0060491#P:GO:0032467#P:GO:0090343#F:GO:0043022#F:GO:0003723#F:GO:0003743	P:translational initiation#P:positive regulation of gene expression#P:positive regulation of cytokinesis#P:regulation of cell projection assembly#C:cytoplasm#P:positive regulation of cell aging#F:RNA binding#P:positive regulation of translational elongation#F:translation elongation factor activity#F:translation initiation factor activity#P:regulation of cell shape#P:positive regulation of transla…	N	N	N	N	N	N	Y	Y	Y	1519.77	2039.2	1943.38	1641.41	1643.69	906.813	446.235	876.814	396.284	211.445	2194.99	2054.02	850.013	745.647	1054.71	1591.91	1153.91	1153.91	1482.28	2689.37	893.59	834.081	845.859	1189.32	939.214	1391.06	1366.68	1878.05	1445.2
Ata01866	Peptidyl-prolyl cis-trans isomerase FKBP16-4, chloroplastic;histone peptidyl-prolyl isomerization	173	5	6.95e-88	81.92	EC:5.2.1.8; EC:5.2; EC:5	Peptidylprolyl isomerase; Cis-trans-isomerases; Isomerases	IPR001179 (PFAM); G3DSA:3.10.50.40 (GENE3D); PTHR43811:SF32 (PANTHER); PTHR43811 (PANTHER); IPR001179 (PROSITE_PROFILES); SSF54534 (SUPERFAMILY)	6	C:GO:0009507#P:GO:0000413#F:GO:0005528#C:GO:0031977#P:GO:0061077#F:GO:0003755	P:protein peptidyl-prolyl isomerization#F:FK506 binding#P:chaperone-mediated protein folding#C:thylakoid lumen#C:chloroplast#F:peptidyl-prolyl cis-trans isomerase activity	N	N	N	N	N	N	Y	N	Y	0	0	7.297	18.695	4.003	17.469	29.284	13.001	8.068	41.257	1.274	0	7.872	0	0	0	0.999	0.999	0.713	0.423	17.902	26.713	59.637	27.423	17.084	0	0.316	0	2.369
Ata01868	Dolichyl-phosphate-mannose--protein mannosyltransferase, family GT39;C-terminal four TMM region of protein-O-mannosyltransferase	698	5	0	73.08	EC:2.7.1; EC:2.4.1.109; EC:2.4; EC:2.7; EC:2; EC:2.7.1.25; EC:2.4.1	Transferring phosphorus-containing groups; Dolichyl-phosphate-mannose--protein mannosyltransferase; Glycosyltransferases; Transferring phosphorus-containing groups; Transferases; Adenylyl-sulfate kinase; Glycosyltransferases	PF01583 (PFAM); IPR002891 (TIGRFAM); IPR003342 (PFAM); IPR032421 (PFAM); IPR027417 (G3DSA:3.40.50.GENE3D); IPR027005 (PANTHER); IPR002891 (HAMAP); IPR002891 (CDD); IPR027417 (SUPERFAMILY)	6	P:GO:0006493#F:GO:0004020#C:GO:0016020#P:GO:0000103#F:GO:0005524#F:GO:0000030	P:sulfate assimilation#F:mannosyltransferase activity#C:membrane#P:protein O-linked glycosylation#F:ATP binding#F:adenylylsulfate kinase activity	Y	N	Y	N	N	N	N	N	N	152.856	147.645	211.939	82.396	155.429	56.196	32.452	41.936	69.073	26.221	358.54	378.183	60.626	60.535	131.063	209.295	98.377	98.377	245.089	125.573	79.06	45.55	58.67	68.918	67.532	247.686	251.346	277.348	226.51
Ata01869	C1Chain C1, LRC4;	194	5	1.62e-63	67.28	No Enzyme Code	No Enzyme Name	No IinterPro match	0	No GOIDs	No GO Names	Y	Y	Y	Y	N	Y	Y	Y	Y	165.196	157.965	175.81	280.012	251.801	204.311	161.574	470.714	84.331	26.296	71.344	72.437	189.206	185.881	43.832	122.252	136.399	136.399	97.692	49.483	575.083	442.232	828.542	534.608	227.765	88.246	230.801	50.255	131.495
Ata01872	complex I NDUFA9 subunit family protein;MA20_24380;NmrA-like family	1116	5	0	61.41	EC:1.6.99.3; EC:1.6.5.3	Deleted entry; Acting on NADH or NADPH	G3DSA:3.40.50.720 (GENE3D); IPR001509 (PFAM); IPR011990 (G3DSA:1.25.40.GENE3D); PTHR12126 (PANTHER); PTHR12126:SF11 (PANTHER); cd05271 (CDD); IPR036291 (SUPERFAMILY); IPR011990 (SUPERFAMILY)	2	F:GO:0005515#F:GO:0003824	F:protein binding#F:catalytic activity	N	N	N	Y	Y	Y	N	N	N	25.134	42.961	26.114	22.996	21.183	27.515	78.228	25.748	60.899	114.596	10.516	11.772	29.219	23.673	13.755	25.551	30.074	30.074	17.585	34.814	52.871	32.8	39.701	34.504	28.787	5.712	17.452	29.699	10.19
Ata01887	MICOS complex subunit MIC60;MIC60;cristae formation	595	5	7.97e-125	53.71	No Enzyme Code	No Enzyme Name	IPR019133 (PFAM); mobidb-lite (MOBIDB_LITE); mobidb-lite (MOBIDB_LITE); mobidb-lite (MOBIDB_LITE); mobidb-lite (MOBIDB_LITE); mobidb-lite (MOBIDB_LITE); IPR019133 (PANTHER)	8	C:GO:0005886#C:GO:0016020#P:GO:0015833#P:GO:0042407#P:GO:0045041#C:GO:0061617#C:GO:0030061#C:GO:0044284	P:protein import into mitochondrial intermembrane space#P:peptide transport#C:mitochondrial crista#C:membrane#C:plasma membrane#P:cristae formation#C:mitochondrial crista junction#C:MICOS complex	N	N	N	Y	Y	N	N	N	N	9.214	27.204	24.978	25.278	31.139	19.414	11.011	9.076	41.244	21.814	26.681	30.579	8.42	4.802	32.149	28.6	21.676	21.676	31.442	12.295	7.109	4.274	67.014	29.218	12.248	6.411	25.501	33.382	22.732
Ata01910	putative death-receptor fusion protein [Rhizophagus diaphanus];HEAT repeat protein	2016	5	0	45.89	No Enzyme Code	No Enzyme Name	IPR011989 (G3DSA:1.25.10.GENE3D); IPR019442 (PFAM); PTHR14387 (PANTHER); IPR016024 (SUPERFAMILY)	3	C:GO:0005737#P:GO:0030488#C:GO:0032991	P:tRNA methylation#C:cytoplasm#C:protein-containing complex	Y	Y	N	N	N	N	N	N	N	5.162	11.878	16.619	3.686	8.46	12.863	27.284	3.753	44.145	27.086	1.127	5.013	7.47	0.948	2.522	9.482	5.229	5.229	5.968	1.424	5.405	6.668	6.03	5.04	1.907	2.133	2.128	9.513	1.839
Ata01914	Phycobilisome 31.8kD linker polypeptide;Belongs to the phycobilisome linker protein family	374	5	0	82.3	EC:2.7.7.24	Glucose-1-phosphate thymidylyltransferase	IPR001297 (PFAM); IPR008213 (PFAM); IPR038255 (G3DSA:1.10.3130.GENE3D); PTHR34011:SF5 (PANTHER); PTHR34011 (PANTHER); IPR001297 (PROSITE_PROFILES); IPR008213 (PROSITE_PROFILES)	2	P:GO:0015979#C:GO:0030089	C:phycobilisome#P:photosynthesis	Y	Y	Y	Y	N	Y	Y	Y	Y	58.136	100.396	142.211	286.256	123.508	347.963	271.532	884.426	118.187	36.547	33.551	13.084	70.309	21.748	33.647	35.947	40.177	40.177	27.965	23.767	607.431	777.435	1059.55	651.7	324.539	126.192	25.969	23.498	28.142
Ata01934	vanadium-dependent haloperoxidase;fitD;calcium- and calmodulin-responsive adenylate cyclase activity	502	5	6.78e-49	46.31	No Enzyme Code	No Enzyme Name	G3DSA:1.10.606.20 (GENE3D); IPR036938 (SUPERFAMILY)	2	P:GO:0098869#F:GO:0004601	F:peroxidase activity#P:cellular oxidant detoxification	N	N	N	N	N	N	Y	N	Y	115.147	88.456	431.66	192.163	295.62	94.529	47.781	109.49	55.02	11.306	13.774	264.267	9.02	149.527	265.005	118.418	93.545	93.545	120.403	69.996	255.651	469.302	166.813	479.673	412.987	275.823	59.614	283.072	71.139
Ata01946	putative oxidoreductase YurR;mnmC;Oxidoreductase	536	5	2.33e-105	55.35	EC:2.1; EC:1; EC:2; EC:2.1.1.61; EC:2.1.1	Transferring one-carbon groups; Oxidoreductases; Transferases; tRNA (5-methylaminomethyl-2-thiouridylate)-methyltransferase; Transferring one-carbon groups	G3DSA:3.30.9.10 (GENE3D); IPR036188 (G3DSA:3.50.50.GENE3D); IPR006076 (PFAM); PTHR13847 (PANTHER); SSF51971 (SUPERFAMILY)	6	C:GO:0005737#P:GO:0002098#F:GO:0016491#P:GO:0030488#F:GO:0071949#F:GO:0004808	P:tRNA wobble uridine modification#F:tRNA (5-methylaminomethyl-2-thiouridylate)-methyltransferase activity#P:tRNA methylation#F:oxidoreductase activity#C:cytoplasm#F:FAD binding	N	N	N	N	N	N	Y	N	Y	3.719	0	3.265	0.996	1.99	30.086	29.238	22.745	26.071	1.865	6.651	16.78	50.628	8.918	1.454	7.874	2.566	2.566	2.837	2.841	5.98	3.532	19.287	13.337	10.741	1.536	3.301	10.47	5.065
Ata01975	hypothetical protein BWQ96_08694;	588	5	1.4e-79	48.61	No Enzyme Code	No Enzyme Name	No IinterPro match	0	No GOIDs	No GO Names	Y	Y	Y	N	N	N	Y	Y	N	0	0	0	0	0	0	0	0	0	0	0	0	0	0	0	0	0	0	0	0	0	0	0	0	0	0	0	0	0
Ata01985	AhpC/TSA family protein;C-terminal domain of 1-Cys peroxiredoxin	228	5	4.51e-136	79.97	EC:1.11; EC:1; EC:1.11.1.24; EC:1.11.1; EC:1.11.1.15; EC:1.11.1.7	Acting on a peroxide as acceptor; Oxidoreductases; Thioredoxin-dependent peroxiredoxin; Acting on a peroxide as acceptor; Acting on a peroxide as acceptor; Peroxidase	G3DSA:3.30.1020.10 (GENE3D); IPR019479 (PFAM); IPR024706 (PIRSF); IPR000866 (PFAM); G3DSA:3.40.30.10 (GENE3D); PTHR43503 (PANTHER); PTHR43503:SF12 (PANTHER); IPR013766 (PROSITE_PROFILES); IPR045020 (CDD); IPR036249 (SUPERFAMILY)	5	F:GO:0051920#P:GO:0098869#F:GO:0016491#F:GO:0008379#F:GO:0016209	F:thioredoxin peroxidase activity#F:oxidoreductase activity#F:antioxidant activity#P:cellular oxidant detoxification#F:peroxiredoxin activity	Y	N	Y	N	N	N	Y	Y	Y	501.578	572.921	330.465	805.617	623.479	401.995	327.831	564.957	815.311	792.667	4556.1	1742.04	1338.63	898.697	2390.55	1855.25	3123.33	3123.33	2278.31	5094.26	765.155	483.671	1187.9	765.518	782.667	469.649	3060.45	315.02	1282.45
Ata02036	WD40-repeat containing protein;hupG;belongs to the thioredoxin family	2345	5	2.52e-60	42.56	No Enzyme Code	No Enzyme Name	PR00364 (PRINTS); IPR027417 (G3DSA:3.40.50.GENE3D); IPR001680 (PFAM); IPR015943 (G3DSA:2.130.10.GENE3D); IPR002182 (PFAM); PF19056 (PFAM); IPR015943 (G3DSA:2.130.10.GENE3D); IPR015943 (G3DSA:2.130.10.GENE3D); G3DSA:1.25.40.370 (GENE3D); mobidb-lite (MOBIDB_LITE); mobidb-lite (MOBIDB_LITE); mobidb-lite (MOBIDB_LITE); mobidb-lite (MOBIDB_LITE); PTHR44129 (PANTHER); IPR019775 (PROSITE_PATTERNS); IPR…	2	F:GO:0005515#F:GO:0043531	F:protein binding#F:ADP binding	Y	Y	N	N	N	N	N	N	N	45.361	83.508	55.672	15.982	67.119	0.24	1.468	0.416	0	7.442	0.999	6.782	0.598	1.815	0.674	0.049	0.554	0.554	1.369	0.867	1.79	0.909	8.003	1.526	4.888	5.934	4.068	0.727	0.516
Ata02050	fructose-1,6-biphosphate aldolase;FBA2;fructose-bisphosphate aldolase	279	5	3.46e-176	89.47	EC:4.1.2; EC:4.1; EC:4.1.2.13; EC:4	Carbon-carbon lyases; Carbon-carbon lyases; Fructose-bisphosphate aldolase; Lyases	IPR013785 (G3DSA:3.20.20.GENE3D); IPR000741 (PFAM); IPR000741 (PANTHER); IPR029768 (PROSITE_PATTERNS); SSF51569 (SUPERFAMILY)	24	C:GO:0010287#P:GO:0009168#P:GO:0009166#C:GO:0005739#P:GO:0046686#P:GO:0019359#C:GO:0016020#P:GO:0006754#C:GO:0009534#P:GO:0006096#P:GO:0006805#F:GO:0003824#C:GO:0022626#C:GO:0048046#P:GO:0042866#C:GO:0009941#P:GO:0006979#P:GO:0006094#P:GO:0034404#P:GO:0009737#F:GO:0004332#C:GO:0031977#P:GO:0001101#C:GO:1990904	P:nucleobase-containing small molecule biosynthetic process#P:nicotinamide nucleotide biosynthetic process#F:fructose-bisphosphate aldolase activity#C:plastoglobule#P:response to oxidative stress#P:response to cadmium ion#P:pyruvate biosynthetic process#C:ribonucleoprotein complex#P:glycolytic process#P:ATP biosynthetic process#F:catalytic activity#C:thylakoid lumen#C:chloroplast thylakoid#P:gluc…	Y	Y	Y	Y	Y	Y	Y	Y	Y	1.993	6.988	5.833	6.405	0	29.259	8.453	8.527	4.607	2.998	3.31	2.96	19.926	4.934	0	5.796	3.017	3.017	5.702	4.286	13.417	30.895	334.052	121.204	16.87	44.469	2.359	0	11.742
Ata02058	unnamed protein product;	885	1	3.22e-36	50.27	No Enzyme Code	No Enzyme Name	mobidb-lite (MOBIDB_LITE); mobidb-lite (MOBIDB_LITE); mobidb-lite (MOBIDB_LITE); mobidb-lite (MOBIDB_LITE); mobidb-lite (MOBIDB_LITE); mobidb-lite (MOBIDB_LITE); mobidb-lite (MOBIDB_LITE); mobidb-lite (MOBIDB_LITE); mobidb-lite (MOBIDB_LITE); mobidb-lite (MOBIDB_LITE); mobidb-lite (MOBIDB_LITE); mobidb-lite (MOBIDB_LITE); mobidb-lite (MOBIDB_LITE); mobidb-lite (MOBIDB_LITE); mobidb-lite (MOBIDB_L…	0	No GOIDs	No GO Names	N	N	N	N	N	N	Y	N	Y	6.611	7.726	6.879	3.409	5.11	0	3.547	2.259	7.696	4.525	4.629	0.503	0.773	0	3.675	1.424	0.523	0.523	2.942	1.663	0.33	0	2.519	0.351	0.789	1.214	0.435	0	0.931
Ata02070	unnamed protein product;	353	1	3.45e-33	49.46	No Enzyme Code	No Enzyme Name	mobidb-lite (MOBIDB_LITE); mobidb-lite (MOBIDB_LITE); mobidb-lite (MOBIDB_LITE)	2	C:GO:0016021#C:GO:0016020	C:membrane#C:integral component of membrane	N	N	N	Y	Y	N	N	N	N	22.979	12.891	12.195	1.969	2.951	0	0	0	0	13.168	6.263	0	0	0	0	0	0	0	0	11.444	0	0	0.63	0	0	0	0	0	0
Ata02086	Sel1-repeat containing protein;	819	5	1.6e-74	48.87	No Enzyme Code	No Enzyme Name	IPR011990 (G3DSA:1.25.40.GENE3D); IPR006597 (PFAM); PTHR43628 (PANTHER); PTHR43628:SF9 (PANTHER); SSF81901 (SUPERFAMILY); SSF81901 (SUPERFAMILY); SSF81901 (SUPERFAMILY); SSF81901 (SUPERFAMILY); SSF81901 (SUPERFAMILY)	1	F:GO:0005515	F:protein binding	Y	Y	N	Y	N	Y	N	N	N	142.853	45.913	82.378	66.305	97.251	41.967	55.305	146.846	88.777	33.882	53.466	192.387	251.591	179.884	99.024	204.881	219.776	219.776	151.347	70.963	96.158	90.451	77.969	77.291	128.159	175.752	154.056	30.831	223.013
Ata02097	Sel1-repeat containing protein;	505	5	3.2e-50	50.01	No Enzyme Code	No Enzyme Name	IPR006597 (PFAM); IPR011990 (G3DSA:1.25.40.GENE3D); IPR011990 (G3DSA:1.25.40.GENE3D); PTHR43628:SF9 (PANTHER); PTHR43628 (PANTHER); PTHR43628 (PANTHER); PTHR43628:SF9 (PANTHER); SSF81901 (SUPERFAMILY)	1	F:GO:0005515	F:protein binding	N	N	N	Y	Y	Y	N	N	N	15.024	13.507	13.98	12.241	23.5	6.747	5.731	2.163	14.839	4.084	0.197	5.457	0.507	1.907	14.938	2.083	1.166	1.166	2.681	0.828	4.091	2.693	12.021	7.675	4.968	0.637	0.521	9.165	2.88
Ata02100	adenine specific DNA methyltransferase;	442	5	3.89e-10	52.58	No Enzyme Code	No Enzyme Name	mobidb-lite (MOBIDB_LITE); mobidb-lite (MOBIDB_LITE); mobidb-lite (MOBIDB_LITE); IPR002052 (PROSITE_PATTERNS)	3	P:GO:0032259#F:GO:0008168#F:GO:0003676	F:methyltransferase activity#F:nucleic acid binding#P:methylation	N	N	N	N	N	N	Y	N	Y	0	0	0	0	0	0	0	0	0	0	0	0	0	0	0	0	0	0	0	0	0	0	0	0	0	0	0	0	0
Ata02104	cell surface glycoprotein 1-like;protein ubiquitination	797	5	4.36e-109	55.3	No Enzyme Code	No Enzyme Name	IPR021720 (PFAM); G3DSA:2.60.120.430 (GENE3D); mobidb-lite (MOBIDB_LITE); mobidb-lite (MOBIDB_LITE); mobidb-lite (MOBIDB_LITE); mobidb-lite (MOBIDB_LITE); cd12087 (CDD)	2	C:GO:0016021#C:GO:0016020	C:membrane#C:integral component of membrane	N	N	N	Y	Y	N	Y	N	Y	225.487	107.224	107.244	106.858	161.899	25.303	19.475	17.99	15.078	50.588	25.491	3.913	2.038	11.986	19.382	21.719	3.849	3.849	4.277	10.799	29.887	37.426	6.711	9.619	14.243	0	4.137	5.985	5.269
Ata02113	zinc finger protein 131 isoform X1;	550	5	4.91e-18	38.1	No Enzyme Code	No Enzyme Name	mobidb-lite (MOBIDB_LITE); mobidb-lite (MOBIDB_LITE); mobidb-lite (MOBIDB_LITE); mobidb-lite (MOBIDB_LITE); mobidb-lite (MOBIDB_LITE); mobidb-lite (MOBIDB_LITE)	0	No GOIDs	No GO Names	Y	Y	N	N	N	N	N	N	N	0	0	0	0.319	1.434	2.235	0.117	11.701	1.376	0	0	0	0.235	0	0	0	0	0	0	0	0	4.343	0.919	1.708	0	0	0	0	0
Ata02128	hypothetical protein AWC38_SpisGene4814;PTX3;Pentaxin family	424	5	5.4e-08	50.59	No Enzyme Code	No Enzyme Name	G3DSA:2.60.120.200 (GENE3D); PF13385 (PFAM); G3DSA:2.60.120.200 (GENE3D); IPR013320 (SUPERFAMILY); IPR013320 (SUPERFAMILY)	23	P:GO:0046597#P:GO:0050766#P:GO:0045087#P:GO:0045807#P:GO:0006954#F:GO:0005509#C:GO:0035580#F:GO:0001872#P:GO:1903428#P:GO:0051704#P:GO:0044869#F:GO:0046790#P:GO:0001878#P:GO:0001505#P:GO:0044871#P:GO:0098657#F:GO:0042802#P:GO:0043312#F:GO:0001849#C:GO:0005615#P:GO:0008228#P:GO:0045429#C:GO:1904724	P:innate immune response#P:positive regulation of phagocytosis#P:positive regulation of endocytosis#C:tertiary granule lumen#P:opsonization#P:multi-organism process#F:calcium ion binding#F:(1->3)-beta-D-glucan binding#P:regulation of neurotransmitter levels#P:positive regulation of nitric oxide biosynthetic process#P:neutrophil degranulation#P:import into cell#P:response to yeast#P:positive regul…	N	N	N	N	N	N	Y	N	Y	112.545	386.55	175.074	44.83	122.087	48.021	51.954	97.854	75.499	5.045	12.52	59.125	16.114	87.893	866.703	85.31	62.856	62.856	46.722	16.811	140.635	169.632	79.024	75.662	55.132	75.917	24.856	330.179	21.534
Ata02134	hypothetical protein;psd;chitin binding	921	5	2.54e-66	52.77	EC:4.1.1.65; EC:3.2.1.4	Phosphatidylserine decarboxylase; Cellulase	IPR039477 (PFAM); IPR039220 (PANTHER)	1	C:GO:0005576	C:extracellular region	Y	N	Y	N	N	N	Y	Y	Y	10.234	12.374	24.513	15.876	3.777	1.177	14.83	0	0	4.449	4.749	0	0.65	6.661	9.712	0.504	9.427	9.427	1.077	1.837	3.062	0	0.363	0	0	3.499	0.656	4.912	2.683
Ata02146	unnamed protein product;SYP111;SNAP receptor activity	342	5	5.75e-113	60.9	EC:2.7.7.3	Pantetheine-phosphate adenylyltransferase	IPR006011 (PFAM); IPR000727 (PFAM); G3DSA:1.20.5.110 (GENE3D); G3DSA:1.20.58.70 (GENE3D); mobidb-lite (MOBIDB_LITE); PTHR19957 (PANTHER); IPR006012 (PROSITE_PATTERNS); IPR000727 (PROSITE_PROFILES); cd15848 (CDD); IPR010989 (SUPERFAMILY)	33	F:GO:0000149#C:GO:0005886#C:GO:0016020#P:GO:0009860#P:GO:0032989#P:GO:0010148#P:GO:0009409#P:GO:0050832#C:GO:0031201#C:GO:0009524#P:GO:0010119#P:GO:0015833#P:GO:0031348#P:GO:0017156#P:GO:0009737#F:GO:0005484#P:GO:0007614#C:GO:0030133#P:GO:0097480#C:GO:0005802#C:GO:0016021#P:GO:0006886#C:GO:0009506#P:GO:0006612#P:GO:0072660#C:GO:0009504#C:GO:0005634#P:GO:0016192#P:GO:0048489#P:GO:0006906#F:GO:0043…	P:maintenance of protein location in plasma membrane#P:protein targeting to membrane#C:plasma membrane#C:plasmodesma#P:vesicle-mediated transport#C:transport vesicle#P:pollen tube growth#C:membrane#P:vesicle fusion#P:synaptic vesicle transport#P:negative regulation of defense response#F:SNARE binding#F:protein-membrane adaptor activity#C:nucleus#F:SNAP receptor activity#P:regulation of stomatal m…	Y	Y	N	N	N	N	N	N	N	144.195	73.175	77.739	157.158	131.984	125.648	65.365	63.16	78.347	56.265	224.615	193.337	33.692	221.039	198.761	171.721	187.357	187.357	168.789	75.59	90.25	32.292	58.554	53.831	129.488	194.405	182.384	89.314	186.291
Ata02158	50S ribosomal protein L1;rplA;Binds directly to 23S rRNA. The L1 stalk is quite mobile in the ribosome, and is involved in E site tRNA release	313	5	3.21e-143	91.83	No Enzyme Code	No Enzyme Name	IPR013823 (PFAM); IPR005878 (TIGRFAM); IPR016095 (G3DSA:3.40.50.GENE3D); IPR028364 (PFAM); IPR000206 (TIGRFAM); G3DSA:3.30.190.20 (GENE3D); IPR014719 (G3DSA:3.30.1390.GENE3D); PTHR36427 (PANTHER); IPR023673 (PROSITE_PATTERNS); IPR000206 (HAMAP); IPR005878 (HAMAP); IPR028364 (CDD); IPR000206 (CDD); IPR014719 (SUPERFAMILY); IPR023674 (SUPERFAMILY)	11	P:GO:0045947#C:GO:0015934#P:GO:0000027#C:GO:0022625#C:GO:0005886#P:GO:0006412#P:GO:0000470#C:GO:0005618#C:GO:0005840#F:GO:0003723#F:GO:0003735	C:ribosome#C:cell wall#P:maturation of LSU-rRNA#C:plasma membrane#F:RNA binding#F:structural constituent of ribosome#C:cytosolic large ribosomal subunit#C:large ribosomal subunit#P:ribosomal large subunit assembly#P:negative regulation of translational initiation#P:translation	Y	N	Y	Y	N	N	Y	N	Y	0	0	0	0	1.804	0	0	0	0	0	0	0	0	0	0	0	0	0	0	0	0.504	0	0	0	0	0	0	0	0
Ata02159	60 kDa chaperonin;groL;protein refolding	430	5	0	94.94	EC:3.6.1; EC:3.6; EC:3	Acting on acid anhydrides; Acting on acid anhydrides; Hydrolases	IPR001844 (PRINTS); IPR001844 (TIGRFAM); IPR027413 (G3DSA:1.10.560.GENE3D); IPR027409 (G3DSA:3.50.7.GENE3D); IPR002423 (PFAM); IPR027410 (G3DSA:3.30.260.GENE3D); PTHR45633 (PANTHER); PTHR45633:SF41 (PANTHER); IPR018370 (PROSITE_PATTERNS); IPR001844 (CDD); IPR027409 (SUPERFAMILY); IPR027413 (SUPERFAMILY)	5	P:GO:0006457#C:GO:0009507#P:GO:0042026#F:GO:0016887#F:GO:0005524	P:protein folding#F:ATP hydrolysis activity#P:protein refolding#F:ATP binding#C:chloroplast	N	N	N	N	N	N	Y	N	Y	0	0	0.512	0	0	0	0.514	0	0	0	0.112	0	0.173	0	0	0.268	0.234	0.234	0	0.149	0	0	0.45	0.418	0	0	0	0	0
Ata02160	photosystem II reaction center protein D2;psbD;photosynthetic electron transport in photosystem II	409	5	0	99.63	EC:1.10.3.9; EC:1	Photosystem II; Oxidoreductases	IPR000484 (PRINTS); IPR036854 (G3DSA:1.20.85.GENE3D); IPR000484 (PFAM); IPR001867 (PFAM); IPR005868 (TIGRFAM); IPR036388 (G3DSA:1.10.10.GENE3D); G3DSA:6.10.250.690 (GENE3D); IPR000484 (PANTHER); PTHR33149:SF7 (PANTHER); IPR000484 (PROSITE_PATTERNS); IPR001789 (PROSITE_PROFILES); IPR001867 (PROSITE_PROFILES); IPR005868 (HAMAP); IPR001867 (CDD); IPR011006 (SUPERFAMILY); IPR016032 (SUPERFAMILY); IPR…	10	P:GO:0015979#F:GO:0045156#F:GO:0003677#C:GO:0016020#P:GO:0019684#C:GO:0009523#C:GO:0009536#P:GO:0009772#P:GO:0000160#P:GO:0006355	P:phosphorelay signal transduction system#P:regulation of transcription, DNA-templated#C:photosystem II#F:electron transporter, transferring electrons within the cyclic electron transport pathway of photosynthesis activity#C:membrane#P:photosynthetic electron transport in photosystem II#F:DNA binding#C:plastid#P:photosynthesis#P:photosynthesis, light reaction	Y	N	Y	N	N	N	Y	N	Y	3.317	0	1.109	0.677	6.086	2.688	5.442	3.294	0.876	0.679	1.13	0.433	1.247	2.199	0	1.837	0.76	0.76	0.994	3.54	11.908	16.13	1.787	7.402	0.509	10.964	0.321	0.48	0.961
Ata02161	3-oxoacyl-acyl-carrier-protein synthase 3;fabH;Catalyzes the condensation reaction of fatty acid synthesis by the addition to an acyl acceptor of two carbons from malonyl-ACP. Catalyzes the first condensation reaction which initiates fatty acid synthesis and may therefore play a role in governing the total rate of fatty acid production. Possesses both acetoacetyl-ACP synthase and acetyl transacyl…	706	5	0	90.85	EC:2.3.1.85; EC:2.3.1.41; EC:2.3.1.180; EC:2.3; EC:1; EC:2; EC:6.4; EC:6; EC:6.4.1.2; EC:2.3.1	Fatty-acid synthase system; Beta-ketoacyl-[acyl-carrier-protein] synthase I; Beta-ketoacyl-[acyl-carrier-protein] synthase III; Acyltransferases; Oxidoreductases; Transferases; Forming carbon-carbon bonds; Ligases; Acetyl-CoA carboxylase; Acyltransferases	IPR000438 (PRINTS); IPR016039 (G3DSA:3.40.47.GENE3D); IPR036909 (G3DSA:1.10.760.GENE3D); IPR012128 (PFAM); IPR016039 (G3DSA:3.40.47.GENE3D); IPR004655 (TIGRFAM); IPR034733 (PFAM); G3DSA:3.90.226.10 (GENE3D); IPR038719 (G3DSA:1.10.490.GENE3D); IPR009056 (PFAM); IPR013747 (PFAM); IPR013751 (PFAM); PTHR43091 (PANTHER); PTHR43091:SF1 (PANTHER); IPR023655 (HAMAP); IPR000438 (HAMAP); IPR009056 (PROSITE…	10	P:GO:0015979#C:GO:0009317#F:GO:0005506#C:GO:0030089#F:GO:0004315#F:GO:0020037#P:GO:0006633#F:GO:0003989#F:GO:0016746#F:GO:0009055	F:iron ion binding#F:acyltransferase activity#F:acetyl-CoA carboxylase activity#P:photosynthesis#F:heme binding#C:phycobilisome#P:fatty acid biosynthetic process#C:acetyl-CoA carboxylase complex#F:electron transfer activity#F:3-oxoacyl-[acyl-carrier-protein] synthase activity	Y	Y	Y	Y	Y	N	Y	Y	Y	7.622	9.845	2.661	1.003	4.293	4.885	3.769	3.218	0.124	0	0.41	0.733	0.95	5.71	0.627	0.573	0.214	0.214	0.803	0.636	23.221	13.167	1.651	5.627	4.419	0.663	0.543	4.061	0.813
Ata02163	photosystem Q(B) protein;psbA;electron transporter, transferring electrons within the cyclic electron transport pathway of photosynthesis activity	324	5	0	99.69	EC:1.10.3.9; EC:1	Photosystem II; Oxidoreductases	IPR000484 (PRINTS); IPR000484 (PFAM); IPR005867 (TIGRFAM); IPR036854 (G3DSA:1.20.85.GENE3D); IPR000484 (PANTHER); PTHR33149:SF30 (PANTHER); IPR000484 (PROSITE_PATTERNS); IPR005867 (HAMAP); IPR036854 (SUPERFAMILY)	5	F:GO:0045156#C:GO:0009536#P:GO:0009772#P:GO:0019684#F:GO:0009055	P:photosynthesis, light reaction#F:electron transporter, transferring electrons within the cyclic electron transport pathway of photosynthesis activity#P:photosynthetic electron transport in photosystem II#C:plastid#F:electron transfer activity	Y	N	Y	Y	N	Y	Y	N	Y	99.118	115.841	34.381	28.597	79.291	68.809	149.99	56.753	30.853	17.212	13.814	10.98	38.456	55.764	7.514	27.583	21.574	21.574	9.356	48.5	126.698	182.877	19.569	154.478	52.727	152.224	5.925	8.869	16.236
Ata02165	sensor-like histidine kinase ycf26;nblS;Histidine kinase	606	5	0	84.71	EC:2.7.1; EC:2.7; EC:2.7.3; EC:2; EC:2.7.13.3	Transferring phosphorus-containing groups; Transferring phosphorus-containing groups; Transferring phosphorus-containing groups; Transferases; Histidine kinase	IPR004358 (PRINTS); G3DSA:6.10.340.10 (GENE3D); IPR003660 (PFAM); G3DSA:3.30.450.20 (GENE3D); IPR003661 (PFAM); IPR036890 (G3DSA:3.30.565.GENE3D); IPR013767 (PFAM); G3DSA:1.10.287.130 (GENE3D); IPR003594 (PFAM); PTHR43711:SF13 (PANTHER); PTHR43711 (PANTHER); IPR003660 (PROSITE_PROFILES); IPR005467 (PROSITE_PROFILES); IPR000014 (PROSITE_PROFILES); IPR000014 (CDD); IPR003661 (CDD); cd06225 (CDD); c…	6	F:GO:0016772#C:GO:0016021#P:GO:0016310#P:GO:0007165#P:GO:0006355#F:GO:0000155	P:regulation of transcription, DNA-templated#F:transferase activity, transferring phosphorus-containing groups#F:phosphorelay sensor kinase activity#P:signal transduction#C:integral component of membrane#P:phosphorylation	N	N	N	Y	N	Y	N	N	N	0	0	0	0	0	0.179	0.14	0.143	0	0.461	0	0	0	0	1.341	0	0	0	0	0	0	0	0	0	0	0	0	0	0
Ata02168	ferredoxin-dependent glutamate synthase;gltB;GXGXG motif	1171	5	0	82.45	EC:1.4.1.14; EC:1.4; EC:1.4.1.13; EC:1; EC:1.4.7.1; EC:1.4.1	Glutamate synthase (NADH); Acting on the CH-NH(2) group of donors; Glutamate synthase (NADPH); Oxidoreductases; Glutamate synthase (ferredoxin); Acting on the CH-NH(2) group of donors	IPR036485 (G3DSA:2.160.20.GENE3D); IPR029055 (G3DSA:3.60.20.GENE3D); IPR006982 (PFAM); IPR013785 (G3DSA:3.20.20.GENE3D); IPR002932 (PFAM); IPR002489 (PFAM); IPR017932 (PFAM); PTHR11938 (PANTHER); PTHR11938:SF1 (PANTHER); PTHR11938:SF1 (PANTHER); PTHR11938 (PANTHER); IPR017932 (PROSITE_PROFILES); cd00713 (CDD); IPR002932 (CDD); IPR002489 (CDD); IPR036485 (SUPERFAMILY); SSF51395 (SUPERFAMILY); IPR0…	9	P:GO:0006807#F:GO:0004355#F:GO:0015930#P:GO:0019676#F:GO:0016491#P:GO:0006537#F:GO:0003824#F:GO:0016638#C:GO:0005829	F:glutamate synthase activity#F:glutamate synthase (NADPH) activity#P:nitrogen compound metabolic process#F:oxidoreductase activity#P:glutamate biosynthetic process#C:cytosol#F:oxidoreductase activity, acting on the CH-NH2 group of donors#P:ammonia assimilation cycle#F:catalytic activity	N	N	N	N	N	N	Y	Y	Y	0	0	0.171	0.471	0.47	0.073	0.344	0.059	0	0	0.112	0	0	0.612	0	0.314	0	0	0	0.149	0.066	0.2	0.151	0.981	0.118	0	0	0.222	0
Ata02170	R-phycoerythrin class I beta subunit;cpcB;protein-chromophore linkage	305	5	2.09e-119	96.5	No Enzyme Code	No Enzyme Name	IPR012128 (PFAM); IPR038719 (G3DSA:1.10.490.GENE3D); IPR038719 (G3DSA:1.10.490.GENE3D); PTHR34011 (PANTHER); PTHR34011:SF7 (PANTHER); PTHR34011:SF7 (PANTHER); PTHR34011 (PANTHER); cd14767 (CDD); IPR009050 (SUPERFAMILY); IPR009050 (SUPERFAMILY)	3	P:GO:0015979#C:GO:0030089#C:GO:0009535	C:phycobilisome#C:chloroplast thylakoid membrane#P:photosynthesis	Y	Y	Y	Y	Y	Y	Y	Y	Y	17.684	34.102	11.731	29.675	27.442	5.015	40.616	28.607	7.629	0.253	1.958	2.02	3.955	8.208	0	93.651	34.957	34.957	2.023	11.409	137.817	80.082	21.527	135.3	24.708	20.458	0.15	0	1.568
Ata02171	allophycocyanin beta 18 subunit;apcF;TIGRFAM allophycocyanin, beta subunit	169	5	9.47e-117	93.25	No Enzyme Code	No Enzyme Name	IPR038719 (G3DSA:1.10.490.GENE3D); IPR012128 (PIRSF); IPR012128 (PFAM); IPR006245 (TIGRFAM); IPR006245 (PTHR34011:PANTHER); PTHR34011 (PANTHER); IPR006245 (CDD); IPR009050 (SUPERFAMILY)	3	P:GO:0015979#C:GO:0030089#C:GO:0042651	C:phycobilisome#C:thylakoid membrane#P:photosynthesis	Y	N	Y	N	N	N	Y	N	Y	0	0	0	0	4.097	0.639	0.999	0	1.18	0	0	0	0	0	0	0.781	0.341	0.341	0	1.3	1.145	0	0	0	0	0	0	0	0
Ata02172	putative rubisco expression protein;cfxQ;ATP binding	298	5	0	99.73	EC:3.6.1; EC:3.6; EC:3	Acting on acid anhydrides; Acting on acid anhydrides; Hydrolases	IPR000470 (PRINTS); IPR000641 (PRINTS); IPR003959 (PFAM); G3DSA:1.10.8.60 (GENE3D); IPR027417 (G3DSA:3.40.50.GENE3D); IPR000470 (TIGRFAM); IPR041627 (PFAM); PTHR43392 (PANTHER); PTHR43392:SF2 (PANTHER); cd00009 (CDD); IPR027417 (SUPERFAMILY)	3	C:GO:0009507#F:GO:0016887#F:GO:0005524	F:ATP hydrolysis activity#F:ATP binding#C:chloroplast	Y	N	Y	Y	N	N	Y	N	Y	2.176	0	0	0	1.165	0	0.284	0.582	0	0	0	0	0	0.337	0	0.888	0	0	0.415	0.246	2.605	0.992	1.493	1.041	1.17	0	0	0.551	0
Ata02173	ribulose-1,5-bisphosphate carboxylase/oxygenase large subunit;rbcL;ribulose-bisphosphate carboxylase activity	488	5	0	99.06	EC:2.1.3.15; EC:4.1.1.39; EC:4.1.1; EC:4.1; EC:4; EC:6.4.1.2	Acetyl-CoA carboxytransferase; Ribulose-bisphosphate carboxylase; Carbon-carbon lyases; Carbon-carbon lyases; Lyases; Acetyl-CoA carboxylase	IPR036376 (G3DSA:3.20.20.GENE3D); IPR036422 (G3DSA:3.30.70.GENE3D); IPR017443 (PFAM); IPR000685 (PFAM); SFLDG00301 (SFLD); SFLDG01052 (SFLD); IPR033966 (SFLD); PTHR42704:SF9 (PANTHER); IPR033966 (PANTHER); IPR020878 (PROSITE_PATTERNS); IPR020888 (HAMAP); IPR020888 (CDD); IPR036422 (SUPERFAMILY); IPR036376 (SUPERFAMILY)	4	C:GO:0009507#F:GO:0000287#P:GO:0015977#F:GO:0016984	F:ribulose-bisphosphate carboxylase activity#P:carbon fixation#F:magnesium ion binding#C:chloroplast	Y	Y	Y	Y	Y	Y	Y	Y	Y	1.331	11.665	2.597	3.801	3.561	1.11	2.952	0	2.871	0	0	0	0	0	0	0.407	0	0	0.254	0.301	2.19	3.438	3.879	5.94	0.715	0	0	0	0
Ata02174	ATP synthase CF1 alpha subunit;atpA;proton-transporting ATP synthase activity, rotational mechanism	503	5	0	98.41	EC:7.1.2.2; EC:3.6.3.14; EC:6; EC:7	H(+)-transporting two-sector ATPase; Acting on acid anhydrides; Ligases; Translocases	IPR004100 (PFAM); IPR005294 (PIRSF); IPR000194 (PFAM); IPR027417 (G3DSA:3.40.50.GENE3D); IPR000793 (PFAM); IPR038376 (G3DSA:1.20.150.GENE3D); IPR023366 (G3DSA:2.40.30.GENE3D); IPR005294 (TIGRFAM); PTHR48082 (PANTHER); PTHR48082:SF6 (PANTHER); IPR020003 (PROSITE_PATTERNS); IPR005294 (HAMAP); cd18116 (CDD); IPR033732 (CDD); IPR000793 (CDD); IPR036121 (SUPERFAMILY); SSF47917 (SUPERFAMILY); IPR027417…	7	P:GO:0046034#F:GO:0046933#P:GO:0015986#C:GO:0045261#F:GO:0032559#F:GO:0005524#P:GO:1902600	P:ATP metabolic process#P:proton transmembrane transport#F:proton-transporting ATP synthase activity, rotational mechanism#F:ATP binding#C:proton-transporting ATP synthase complex, catalytic core F(1)#P:ATP synthesis coupled proton transport#F:adenyl ribonucleotide binding	Y	Y	Y	Y	Y	Y	Y	Y	Y	3.228	13.582	4.031	6.454	13.819	1.292	1.011	0.691	0	0	1.1	0	0.17	2.997	0.404	0	0	0	0.369	0.146	7.146	3.139	2.435	1.852	6.592	6.402	0	0.817	0.654
Ata02175	ATP synthase CFO Bprime chain subunit II;ATPD;proton-transporting ATP synthase activity, rotational mechanism	432	5	2.76e-106	92.7	EC:7.1.2.2; EC:1.1.1.3; EC:2.7.2.4; EC:3.6.3.14; EC:6; EC:7	H(+)-transporting two-sector ATPase; Homoserine dehydrogenase; Aspartate kinase; Acting on acid anhydrides; Ligases; Translocases	IPR000711 (PRINTS); IPR000711 (PFAM); IPR000711 (TIGRFAM); IPR026015 (G3DSA:1.10.520.GENE3D); IPR002146 (PFAM); PTHR33445 (PANTHER); IPR020781 (PROSITE_PATTERNS); IPR034679 (HAMAP); IPR000711 (HAMAP); IPR002146 (HAMAP); cd06503 (CDD); IPR026015 (SUPERFAMILY)	15	C:GO:0010287#C:GO:0009941#C:GO:0045263#C:GO:0016020#C:GO:0009535#F:GO:0015078#P:GO:0009773#P:GO:0009735#P:GO:0042742#F:GO:0046933#C:GO:0010319#P:GO:0015986#P:GO:0051704#P:GO:0009772#P:GO:0009409	F:proton-transporting ATP synthase activity, rotational mechanism#C:chloroplast thylakoid membrane#P:response to cold#C:proton-transporting ATP synthase complex, coupling factor F(o)#C:plastoglobule#C:membrane#P:photosynthetic electron transport in photosystem II#P:response to cytokinin#C:chloroplast envelope#C:stromule#P:multi-organism process#P:ATP synthesis coupled proton transport#F:proton tr…	Y	N	Y	N	N	N	Y	N	Y	2.412	0	0.471	1.722	6.453	0.201	1.574	0.967	0	0	0.103	0	0	0	0	0	0.107	0.107	0	0.409	3.608	3.482	0	0.192	0	0	0	0	0
Ata02176	translation elongation factor Ts;EFTS;translation elongation factor activity	219	5	1.11e-154	90.66	No Enzyme Code	No Enzyme Name	G3DSA:1.10.8.10 (GENE3D); IPR036402 (G3DSA:3.30.479.GENE3D); IPR001816 (TIGRFAM); G3DSA:1.10.286.20 (GENE3D); IPR014039 (PFAM); IPR001816 (PANTHER); PTHR11741:SF0 (PANTHER); IPR018101 (PROSITE_PATTERNS); IPR018101 (PROSITE_PATTERNS); IPR001816 (HAMAP); cd14275 (CDD); IPR036402 (SUPERFAMILY); IPR009060 (SUPERFAMILY)	4	F:GO:0005515#C:GO:0009507#P:GO:0006414#F:GO:0003746	P:translational elongation#F:protein binding#C:chloroplast#F:translation elongation factor activity	N	N	N	N	N	N	Y	Y	Y	0	5.186	0	0	0	0.493	3.088	2.373	0	0.424	1.26	0	0.389	0	0	0	0	0	0	0.67	1.77	3.147	0	3.3	0	0	0	0	0.375
Ata02180	ATP synthase CF1 beta subunit;atpB;Produces ATP from ADP in the presence of a proton gradient across the membrane. The catalytic sites are hosted primarily by the beta subunits	473	5	0	98.1	EC:7.1.2.2; EC:3.6.1; EC:3.6.3.14; EC:3.6; EC:3; EC:6; EC:7	H(+)-transporting two-sector ATPase; Acting on acid anhydrides; Acting on acid anhydrides; Acting on acid anhydrides; Hydrolases; Ligases; Translocases	G3DSA:2.40.10.170 (GENE3D); IPR004100 (PFAM); IPR027417 (G3DSA:3.40.50.GENE3D); IPR000194 (PFAM); IPR024034 (G3DSA:1.10.1140.GENE3D); IPR005722 (TIGRFAM); PTHR15184:SF58 (PANTHER); PTHR15184 (PANTHER); IPR020003 (PROSITE_PATTERNS); IPR005722 (HAMAP); cd18115 (CDD); cd01133 (CDD); cd18110 (CDD); IPR027417 (SUPERFAMILY); IPR036121 (SUPERFAMILY); SSF47917 (SUPERFAMILY)	23	C:GO:0010287#P:GO:0009168#P:GO:0046034#P:GO:0045087#F:GO:0008270#F:GO:0016887#C:GO:0010319#C:GO:0009544#P:GO:0046689#C:GO:0005618#P:GO:0006805#F:GO:0044769#P:GO:0051704#P:GO:0009409#F:GO:0019829#C:GO:0045261#P:GO:0050832#F:GO:0046933#P:GO:0015986#C:GO:0031977#F:GO:0005524#C:GO:0005754#P:GO:1902600	P:response to mercury ion#P:innate immune response#F:ATPase activity, coupled to transmembrane movement of ions, rotational mechanism#F:proton-transporting ATP synthase activity, rotational mechanism#C:cell wall#P:defense response to fungus#C:plastoglobule#F:ATP binding#C:proton-transporting ATP synthase complex, catalytic core F(1)#C:chloroplast ATP synthase complex#P:multi-organism process#C:th…	Y	Y	Y	Y	Y	Y	Y	Y	Y	2.059	0	2.143	11.765	8.816	1.832	5.196	1.468	0	0	0.234	0.627	0.903	1.487	0	2.942	0.978	0.978	0.655	1.399	8.42	6.885	0.235	6.565	5.165	2.269	0.232	0	0.696
Ata02181	phycobilisome core-membrane linker protein;coaE;Belongs to the phycobilisome linker protein family	1139	5	0	89.02	EC:2.7.7.24; EC:2.7.1.24	Glucose-1-phosphate thymidylyltransferase; Dephospho-CoA kinase	IPR006245 (TIGRFAM); IPR038255 (G3DSA:1.10.3130.GENE3D); IPR001297 (PFAM); IPR038719 (G3DSA:1.10.490.GENE3D); IPR012128 (PFAM); IPR038255 (G3DSA:1.10.3130.GENE3D); IPR038719 (G3DSA:1.10.490.GENE3D); IPR038719 (G3DSA:1.10.490.GENE3D); PTHR34011:SF6 (PANTHER); PTHR34011 (PANTHER); PTHR34011 (PANTHER); PTHR34011:SF6 (PANTHER); PTHR34011 (PANTHER); IPR001297 (PROSITE_PROFILES); IPR001297 (PROSITE_PRO…	3	P:GO:0015979#C:GO:0030089#C:GO:0042651	C:phycobilisome#C:thylakoid membrane#P:photosynthesis	Y	Y	Y	Y	Y	Y	Y	Y	Y	3.27	7.937	1.374	1.078	2.153	0.587	4.464	1.48	0	0	0.086	0	0	1.401	0	0.205	0.493	0.493	0.144	0.455	5.418	2.217	0	3.207	0.405	2.494	0.043	0.446	0.127
Ata02183	thiol-specific antioxidant protein;ahpC;PFAM C-terminal domain of 1-Cys peroxiredoxin	231	5	1.51e-141	93.11	EC:1.11; EC:1; EC:1.11.1.24; EC:1.11.1.15	Acting on a peroxide as acceptor; Oxidoreductases; Thioredoxin-dependent peroxiredoxin; Acting on a peroxide as acceptor	IPR019479 (PFAM); IPR000866 (PFAM); G3DSA:3.40.30.10 (GENE3D); IPR009631 (PFAM); IPR024706 (PIRSF); PTHR10681:SF153 (PANTHER); PTHR10681 (PANTHER); IPR013766 (PROSITE_PROFILES); cd03015 (CDD); IPR036249 (SUPERFAMILY)	3	F:GO:0051920#F:GO:0016491#F:GO:0016209	F:oxidoreductase activity#F:antioxidant activity#F:peroxiredoxin activity	Y	Y	Y	N	N	N	Y	N	Y	0	0	0	0	0	0	0.504	0.258	0	0	0	0	0	0	0.604	0.197	0	0	0	0.219	0.578	0	0	0.923	0	0	0.163	0	0.245
Ata02184	hypothetical protein Aspa_010;ycf45;PFAM ATPase family associated with various cellular activities (AAA)	617	5	0	86.35	EC:3.6.1; EC:3.6; EC:3	Acting on acid anhydrides; Acting on acid anhydrides; Hydrolases	IPR027417 (G3DSA:3.40.50.GENE3D); IPR003231 (TIGRFAM); IPR036736 (G3DSA:1.10.1200.GENE3D); IPR009081 (PFAM); IPR003959 (PFAM); PTHR20953 (PANTHER); IPR006162 (PROSITE_PATTERNS); IPR003231 (HAMAP); IPR009081 (PROSITE_PROFILES); cd00009 (CDD); IPR027417 (SUPERFAMILY); IPR036736 (SUPERFAMILY)	3	P:GO:0006633#F:GO:0016887#F:GO:0005524	P:fatty acid biosynthetic process#F:ATP hydrolysis activity#F:ATP binding	Y	Y	Y	Y	Y	N	Y	N	Y	0	0	1.506	0.344	1.032	0.322	4.532	0.387	0	0	0.164	0	0	0	2.715	0.197	0	0	0.276	0.437	2.02	0.733	0	1.076	2.592	1.594	0	0	0
Ata02185	chaperone protein DnaK;dnaK;unfolded protein binding	624	5	0	95	EC:3.6.1; EC:3.6; EC:3	Acting on acid anhydrides; Acting on acid anhydrides; Hydrolases	PR00301 (PRINTS); G3DSA:3.30.420.40 (GENE3D); IPR012725 (TIGRFAM); G3DSA:3.90.640.10 (GENE3D); G3DSA:3.30.420.40 (GENE3D); IPR029048 (G3DSA:1.20.1270.GENE3D); IPR013126 (PFAM); IPR029047 (G3DSA:2.60.34.GENE3D); mobidb-lite (MOBIDB_LITE); PTHR19375:SF211 (PANTHER); IPR013126 (PANTHER); IPR018181 (PROSITE_PATTERNS); IPR018181 (PROSITE_PATTERNS); IPR018181 (PROSITE_PATTERNS); IPR012725 (HAMAP); cd10…	15	C:GO:0009941#C:GO:0005739#C:GO:0005634#P:GO:0045036#P:GO:0046686#P:GO:0009408#F:GO:0016887#C:GO:0009579#P:GO:0015833#P:GO:0006457#F:GO:0051082#P:GO:0009409#C:GO:0009570#C:GO:0048046#F:GO:0005524	P:peptide transport#P:protein targeting to chloroplast#P:response to cold#F:ATP binding#P:response to cadmium ion#F:unfolded protein binding#C:mitochondrion#C:chloroplast envelope#C:chloroplast stroma#C:apoplast#P:protein folding#F:ATP hydrolysis activity#C:thylakoid#P:response to heat#C:nucleus	N	N	N	N	N	N	Y	Y	Y	2.603	0	0.406	3.718	7.8	2.605	3.669	1.531	0.321	1.343	0.089	2.141	0.685	2.739	1.302	0.319	0.093	0.093	0.298	0.943	7.009	3.165	1.785	1.328	1.679	1.721	0.264	0	0.792
Ata02186	elongation factor Tu;tufA;translation elongation factor activity	706	5	0	97.2	EC:3.6.1; EC:2.7; EC:2; EC:3.6; EC:3; EC:2.7.7; EC:2.7.7.6	Acting on acid anhydrides; Transferring phosphorus-containing groups; Transferases; Acting on acid anhydrides; Hydrolases; Transferring phosphorus-containing groups; DNA-directed RNA polymerase	IPR000795 (PRINTS); IPR004160 (PFAM); IPR011260 (PFAM); G3DSA:2.40.30.10 (GENE3D); IPR011773 (TIGRFAM); G3DSA:1.10.150.20 (GENE3D); IPR036603 (G3DSA:3.30.1360.GENE3D); IPR027417 (G3DSA:3.40.50.GENE3D); IPR004161 (PFAM); IPR011262 (PFAM); IPR000795 (PFAM); IPR011263 (PFAM); IPR004541 (TIGRFAM); G3DSA:2.40.30.10 (GENE3D); IPR036643 (G3DSA:2.170.120.GENE3D); IPR005225 (TIGRFAM); PTHR43721 (PANTHER);…	15	C:GO:0009941#P:GO:0006414#F:GO:0005525#F:GO:0003746#F:GO:0003677#C:GO:0020011#C:GO:0009535#P:GO:0006351#F:GO:0046983#F:GO:0003899#F:GO:0003924#C:GO:0005730#C:GO:0009570#C:GO:0048046#C:GO:0009295	C:apicoplast#F:protein dimerization activity#C:chloroplast thylakoid membrane#P:translational elongation#F:GTPase activity#F:DNA binding#C:nucleolus#C:chloroplast envelope#F:translation elongation factor activity#C:nucleoid#C:chloroplast stroma#C:apoplast#F:DNA-directed 5prime-3prime RNA polymerase activity#F:GTP binding#P:transcription, DNA-templated	Y	N	Y	N	N	N	Y	Y	Y	1.35	4.732	1.58	1.285	3.851	0.225	0.235	0.361	0	0	0.383	0.206	0.059	0	0.281	0.092	0	0	0.172	0.102	0.673	0.547	0.077	1.076	0.242	2.23	0.038	0	0.228
Ata02187	photosystem II CP47 protein;psbB;One of the components of the core complex of photosystem II (PSII). It binds chlorophyll and helps catalyze the primary light-induced photochemical processes of PSII. PSII is a light- driven water plastoquinone oxidoreductase, using light energy to abstract electrons from H(2)O, generating O(2) and a proton gradient subsequently used for ATP formation	845	5	0	98.8	EC:3.4.24; EC:3.6.1; EC:3.4; EC:1; EC:3.6; EC:3	Acting on peptide bonds (peptidases); Acting on acid anhydrides; Acting on peptide bonds (peptidases); Oxidoreductases; Acting on acid anhydrides; Hydrolases	IPR000932 (PFAM); IPR027417 (G3DSA:3.40.50.GENE3D); G3DSA:3.10.680.10 (GENE3D); IPR037219 (G3DSA:1.20.58.GENE3D); G3DSA:3.30.720.210 (GENE3D); IPR000642 (PFAM); IPR017486 (TIGRFAM); IPR003959 (PFAM); IPR000932 (PANTHER); PTHR33180:SF14 (PANTHER); IPR003960 (PROSITE_PATTERNS); cd00009 (CDD); IPR036001 (SUPERFAMILY); IPR027417 (SUPERFAMILY); IPR037219 (SUPERFAMILY)	17	P:GO:0015979#C:GO:0010287#C:GO:0009521#C:GO:0016020#C:GO:0009535#P:GO:0019684#F:GO:0016887#F:GO:0004222#F:GO:0045156#P:GO:0009767#C:GO:0009523#P:GO:0009772#F:GO:0004176#F:GO:0005524#F:GO:0016168#P:GO:0006508#P:GO:0010207	F:ATP-dependent peptidase activity#C:photosystem#C:photosystem II#P:photosystem II assembly#F:electron transporter, transferring electrons within the cyclic electron transport pathway of photosynthesis activity#C:plastoglobule#P:photosynthetic electron transport in photosystem II#F:ATP binding#P:photosynthesis#P:photosynthetic electron transport chain#P:photosynthesis, light reaction#F:metalloend…	Y	N	Y	Y	N	Y	Y	N	Y	3.369	7.088	1.402	4.01	6.971	1.948	3.576	2.342	0	0	0.306	1.232	0.945	2.502	0.281	2.888	1.6	1.6	0.3	0.61	6.988	5.666	1.309	3.151	4.345	6.682	0.228	0.227	0.228
Ata02190	Clp protease ATP binding subunit;clpC;ATP binding	680	5	0	99.18	EC:3.6.1; EC:3.6; EC:3	Acting on acid anhydrides; Acting on acid anhydrides; Hydrolases	IPR001270 (PRINTS); IPR003959 (PFAM); G3DSA:4.10.860.10 (GENE3D); IPR027417 (G3DSA:3.40.50.GENE3D); IPR027417 (G3DSA:3.40.50.GENE3D); G3DSA:1.10.8.60 (GENE3D); IPR041546 (PFAM); IPR019489 (PFAM); G3DSA:1.10.8.60 (GENE3D); IPR003959 (PFAM); mobidb-lite (MOBIDB_LITE); mobidb-lite (MOBIDB_LITE); PTHR11638 (PANTHER); PTHR11638:SF151 (PANTHER); IPR028299 (PROSITE_PATTERNS); IPR018368 (PROSITE_PATTERNS…	4	F:GO:0005515#C:GO:0009507#F:GO:0016887#F:GO:0005524	F:ATP hydrolysis activity#F:protein binding#F:ATP binding#C:chloroplast	N	N	N	N	N	N	Y	N	Y	1.911	3.351	2.237	1.365	2.045	1.435	5.986	3.194	1.767	0.821	0.244	0.218	0.503	1.331	0	4.973	0.766	0.766	0.273	1.406	5.146	3.05	0.819	5.027	2.054	9.476	0	1.814	1.211
Ata02191	50S ribosomal protein L1;rplA;Binds directly to 23S rRNA. The L1 stalk is quite mobile in the ribosome, and is involved in E site tRNA release	313	5	3.21e-143	91.83	No Enzyme Code	No Enzyme Name	IPR013823 (PFAM); IPR005878 (TIGRFAM); IPR016095 (G3DSA:3.40.50.GENE3D); IPR028364 (PFAM); IPR000206 (TIGRFAM); G3DSA:3.30.190.20 (GENE3D); IPR014719 (G3DSA:3.30.1390.GENE3D); PTHR36427 (PANTHER); IPR023673 (PROSITE_PATTERNS); IPR000206 (HAMAP); IPR005878 (HAMAP); IPR028364 (CDD); IPR000206 (CDD); IPR014719 (SUPERFAMILY); IPR023674 (SUPERFAMILY)	11	P:GO:0045947#C:GO:0015934#P:GO:0000027#C:GO:0022625#C:GO:0005886#P:GO:0006412#P:GO:0000470#C:GO:0005618#C:GO:0005840#F:GO:0003723#F:GO:0003735	C:ribosome#C:cell wall#P:maturation of LSU-rRNA#C:plasma membrane#F:RNA binding#F:structural constituent of ribosome#C:cytosolic large ribosomal subunit#C:large ribosomal subunit#P:ribosomal large subunit assembly#P:negative regulation of translational initiation#P:translation	Y	N	Y	Y	N	N	Y	N	Y	0	0	0	0	0	0	0.22	0	0	0	0.144	0	0	0	0	0	0	0	0	0	0.504	0	0	0	0	0	0	0	0
Ata02192	60 kDa chaperonin;groL;protein refolding	430	5	0	94.94	EC:3.6.1; EC:3.6; EC:3	Acting on acid anhydrides; Acting on acid anhydrides; Hydrolases	IPR001844 (PRINTS); IPR001844 (TIGRFAM); IPR027413 (G3DSA:1.10.560.GENE3D); IPR027409 (G3DSA:3.50.7.GENE3D); IPR002423 (PFAM); IPR027410 (G3DSA:3.30.260.GENE3D); PTHR45633 (PANTHER); PTHR45633:SF41 (PANTHER); IPR018370 (PROSITE_PATTERNS); IPR001844 (CDD); IPR027409 (SUPERFAMILY); IPR027413 (SUPERFAMILY)	5	P:GO:0006457#C:GO:0009507#P:GO:0042026#F:GO:0016887#F:GO:0005524	P:protein folding#F:ATP hydrolysis activity#P:protein refolding#F:ATP binding#C:chloroplast	N	N	N	N	N	N	Y	N	Y	0	0	0	0	0	0	0	0	0	0	0	0	0	0	0	0.134	0	0	0	0	0.196	0	0	0.627	0	0	0	0	0
Ata02193	photosystem II reaction center protein D2;psbD;photosynthetic electron transport in photosystem II	409	5	0	99.63	EC:1.10.3.9; EC:1	Photosystem II; Oxidoreductases	IPR000484 (PRINTS); IPR036854 (G3DSA:1.20.85.GENE3D); IPR000484 (PFAM); IPR001867 (PFAM); IPR005868 (TIGRFAM); IPR036388 (G3DSA:1.10.10.GENE3D); G3DSA:6.10.250.690 (GENE3D); IPR000484 (PANTHER); PTHR33149:SF7 (PANTHER); IPR000484 (PROSITE_PATTERNS); IPR001789 (PROSITE_PROFILES); IPR001867 (PROSITE_PROFILES); IPR005868 (HAMAP); IPR001867 (CDD); IPR011006 (SUPERFAMILY); IPR016032 (SUPERFAMILY); IPR…	10	P:GO:0015979#F:GO:0045156#F:GO:0003677#C:GO:0016020#P:GO:0019684#C:GO:0009523#C:GO:0009536#P:GO:0009772#P:GO:0000160#P:GO:0006355	P:phosphorelay signal transduction system#P:regulation of transcription, DNA-templated#C:photosystem II#F:electron transporter, transferring electrons within the cyclic electron transport pathway of photosynthesis activity#C:membrane#P:photosynthetic electron transport in photosystem II#F:DNA binding#C:plastid#P:photosynthesis#P:photosynthesis, light reaction	Y	N	Y	N	N	N	Y	N	Y	1.895	0	0	0.338	7.1	3.004	5.071	3.041	0.876	0	1.13	0	1.371	2.933	0	2.031	0.675	0.675	1.084	3.111	9.498	15.698	0.975	4.985	0.255	6.265	0.24	0.48	0.24
Ata02194	3-oxoacyl-acyl-carrier-protein synthase 3;fabH;Catalyzes the condensation reaction of fatty acid synthesis by the addition to an acyl acceptor of two carbons from malonyl-ACP. Catalyzes the first condensation reaction which initiates fatty acid synthesis and may therefore play a role in governing the total rate of fatty acid production. Possesses both acetoacetyl-ACP synthase and acetyl transacyl…	706	5	0	90.85	EC:2.3.1.85; EC:2.3.1.41; EC:2.3.1.180; EC:2.3; EC:1; EC:2; EC:6.4; EC:6; EC:6.4.1.2; EC:2.3.1	Fatty-acid synthase system; Beta-ketoacyl-[acyl-carrier-protein] synthase I; Beta-ketoacyl-[acyl-carrier-protein] synthase III; Acyltransferases; Oxidoreductases; Transferases; Forming carbon-carbon bonds; Ligases; Acetyl-CoA carboxylase; Acyltransferases	IPR000438 (PRINTS); IPR016039 (G3DSA:3.40.47.GENE3D); IPR036909 (G3DSA:1.10.760.GENE3D); IPR012128 (PFAM); IPR016039 (G3DSA:3.40.47.GENE3D); IPR004655 (TIGRFAM); IPR034733 (PFAM); G3DSA:3.90.226.10 (GENE3D); IPR038719 (G3DSA:1.10.490.GENE3D); IPR009056 (PFAM); IPR013747 (PFAM); IPR013751 (PFAM); PTHR43091 (PANTHER); PTHR43091:SF1 (PANTHER); IPR023655 (HAMAP); IPR000438 (HAMAP); IPR009056 (PROSITE…	10	P:GO:0015979#C:GO:0009317#F:GO:0005506#C:GO:0030089#F:GO:0004315#F:GO:0020037#P:GO:0006633#F:GO:0003989#F:GO:0016746#F:GO:0009055	F:iron ion binding#F:acyltransferase activity#F:acetyl-CoA carboxylase activity#P:photosynthesis#F:heme binding#C:phycobilisome#P:fatty acid biosynthetic process#C:acetyl-CoA carboxylase complex#F:electron transfer activity#F:3-oxoacyl-[acyl-carrier-protein] synthase activity	Y	Y	Y	Y	Y	N	Y	Y	Y	11.633	9.142	1.096	1.289	6.01	2.81	4.188	3.432	0.618	0.115	0.342	0.917	0.686	4.282	0.376	0.778	0.179	0.179	0.497	0.499	22.981	12.07	1.1	4.795	5.174	1.989	0.61	4.365	0.508
Ata02210	unnamed protein product;Has 114836 Blast hits to 56273 proteins in 1914 species Archae - 187	2641	4	3.29e-79	54.21	No Enzyme Code	No Enzyme Name	G3DSA:2.30.30.140 (GENE3D); mobidb-lite (MOBIDB_LITE); mobidb-lite (MOBIDB_LITE); mobidb-lite (MOBIDB_LITE); mobidb-lite (MOBIDB_LITE); mobidb-lite (MOBIDB_LITE); mobidb-lite (MOBIDB_LITE); mobidb-lite (MOBIDB_LITE); mobidb-lite (MOBIDB_LITE); mobidb-lite (MOBIDB_LITE); mobidb-lite (MOBIDB_LITE); mobidb-lite (MOBIDB_LITE); mobidb-lite (MOBIDB_LITE); mobidb-lite (MOBIDB_LITE); mobidb-lite (MOBIDB_…	0	No GOIDs	No GO Names	N	N	N	Y	N	Y	Y	N	Y	34.155	24.114	44.215	21.226	31.938	26.64	36.692	17.174	31.324	57.381	17.99	20.135	12.635	16.773	27.121	15.178	11.999	11.999	18.162	15.358	14.019	10.77	16.269	16.797	20.422	16.568	11.649	32.6	28.681
Ata02212	ABC transporter F family member 2;ARB1;ATPase activity	624	5	0	87.32	EC:3.6.1; EC:3.6; EC:3	Acting on acid anhydrides; Acting on acid anhydrides; Hydrolases	IPR027417 (G3DSA:3.40.50.GENE3D); IPR027417 (G3DSA:3.40.50.GENE3D); IPR003439 (PFAM); IPR003439 (PFAM); IPR032781 (PFAM); mobidb-lite (MOBIDB_LITE); PTHR19211:SF15 (PANTHER); PTHR19211 (PANTHER); IPR017871 (PROSITE_PATTERNS); IPR003439 (PROSITE_PROFILES); IPR003439 (PROSITE_PROFILES); cd03221 (CDD); cd03221 (CDD); IPR027417 (SUPERFAMILY); IPR027417 (SUPERFAMILY)	13	C:GO:0005737#C:GO:0005634#P:GO:0031288#P:GO:0031152#F:GO:0016887#P:GO:0044764#P:GO:0015833#P:GO:0098630#P:GO:0000056#C:GO:0030687#P:GO:0006405#F:GO:0005524#P:GO:0006611	P:RNA export from nucleus#P:peptide transport#P:aggregation of unicellular organisms#C:cytoplasm#F:ATP binding#C:preribosome, large subunit precursor#P:aggregation involved in sorocarp development#P:sorocarp morphogenesis#P:ribosomal small subunit export from nucleus#F:ATP hydrolysis activity#P:protein export from nucleus#P:multi-organism cellular process#C:nucleus	Y	N	Y	N	N	N	N	N	N	273.922	242.724	293.076	96.022	211.073	0.498	0.52	1.731	0	17.409	162.377	10.469	0.524	0	0	3.354	2.306	2.306	6.648	48.817	0.745	0.151	3.928	1.429	5.353	9.877	0.337	1.891	6.057
Ata02228	ATP dependant DNA helicase RecQ;Encoded by	1827	5	5.12e-99	43.88	No Enzyme Code	No Enzyme Name	IPR001650 (PFAM); IPR011545 (PFAM); IPR027417 (G3DSA:3.40.50.GENE3D); IPR027417 (G3DSA:3.40.50.GENE3D); mobidb-lite (MOBIDB_LITE); mobidb-lite (MOBIDB_LITE); PTHR13710 (PANTHER); IPR014001 (PROSITE_PROFILES); IPR001650 (PROSITE_PROFILES); IPR027417 (SUPERFAMILY)	2	F:GO:0005524#F:GO:0003676	F:nucleic acid binding#F:ATP binding	Y	Y	N	Y	Y	N	N	N	N	0	0	0	0	0	0.059	0	0.048	0	0	0	0	0	0	0	0	0	0	0	0	0.266	0.054	0	0	0.096	0	0	0	0
Ata02276	hypothetical protein BWQ96_06286;	145	4	4.35e-61	70.36	No Enzyme Code	No Enzyme Name	No IinterPro match	0	No GOIDs	No GO Names	N	N	N	N	N	N	Y	Y	Y	57.946	39.071	40.005	122.541	95.407	0	137.275	0	27.472	49.808	115.409	0	0	0	0	0	10.716	10.716	14.45	82.234	0	477.534	60.375	17.051	0	0	0	0	0
Ata02295	unnamed protein product;	179	5	2.62e-70	62.66	No Enzyme Code	No Enzyme Name	No IinterPro match	0	No GOIDs	No GO Names	Y	Y	N	N	N	N	Y	N	Y	110.27	31.691	22.573	43.888	34.824	207.465	296.764	612.896	193.859	41.954	101.307	10.739	327.672	330.585	18.09	10.698	25.754	25.754	30.337	91.253	374.237	431.286	267.169	379.19	363.318	53.775	62.05	15.098	56.34
Ata02307	inositol-1,4,5-trisphosphate 5-phosphatase;Inositol polyphosphate phosphatase, catalytic domain homologues	764	5	0	55.08	No Enzyme Code	No Enzyme Name	IPR036691 (G3DSA:3.60.10.GENE3D); IPR005135 (PFAM); mobidb-lite (MOBIDB_LITE); mobidb-lite (MOBIDB_LITE); mobidb-lite (MOBIDB_LITE); mobidb-lite (MOBIDB_LITE); mobidb-lite (MOBIDB_LITE); PTHR11200 (PANTHER); IPR036691 (SUPERFAMILY)	1	F:GO:0003824	F:catalytic activity	Y	N	Y	N	N	N	N	N	N	92.725	77.549	83.321	75.02	77.841	156.521	180.839	95.42	112.724	153.313	23.62	45.87	76.875	80.154	43.628	87.41	74.991	74.991	47.614	36.877	71.132	98.635	53.82	101.154	91.887	133.558	26.036	80.306	40.416
Ata02319	hypothetical protein BWQ96_04155;	253	4	1.24e-75	59.71	No Enzyme Code	No Enzyme Name	mobidb-lite (MOBIDB_LITE); mobidb-lite (MOBIDB_LITE); mobidb-lite (MOBIDB_LITE)	0	No GOIDs	No GO Names	Y	Y	Y	Y	Y	Y	Y	Y	Y	84.549	98.815	116.976	210.396	171.376	144.886	104.985	397.342	36.319	11.379	63.064	15.805	104.814	137.154	82.525	35.032	23.726	23.726	39.821	51.328	319.245	339.509	589.082	348.353	206.527	38.108	21.661	32.422	73.684
Ata02322	ribosome biogenesis GTPase YlqF;ylqF;Required for a late step of 50S ribosomal subunit assembly. Has GTPase activity	385	5	2.16e-170	76.47	EC:3.6.1; EC:3.6; EC:3	Acting on acid anhydrides; Acting on acid anhydrides; Hydrolases	IPR006073 (PRINTS); IPR027417 (G3DSA:3.40.50.GENE3D); IPR019991 (TIGRFAM); IPR023179 (G3DSA:1.10.1580.GENE3D); IPR006073 (PFAM); PTHR45782:SF5 (PANTHER); PTHR45782 (PANTHER); IPR030378 (PROSITE_PROFILES); cd01856 (CDD); IPR027417 (SUPERFAMILY)	3	F:GO:0005525#F:GO:0003924#P:GO:0042254	P:ribosome biogenesis#F:GTPase activity#F:GTP binding	N	N	N	N	N	N	Y	N	Y	19.388	29.556	49.342	25.282	26.163	19.124	22.441	24.343	29.094	43.717	31.016	36.979	32.157	15.129	40.069	15.483	18.015	18.015	26.203	27.86	20.679	23.827	36.133	32.516	24.915	19.504	31.216	56.536	28.195
Ata02331	Chaperone protein dnaJ 10;X-domain of DnaJ-containing	919	5	0	66.77	No Enzyme Code	No Enzyme Name	IPR001623 (PRINTS); IPR011990 (G3DSA:1.25.40.GENE3D); IPR001623 (PFAM); IPR036869 (G3DSA:1.10.287.GENE3D); IPR026894 (PFAM); PTHR44094 (PANTHER); IPR018253 (PROSITE_PATTERNS); IPR019734 (PROSITE_PROFILES); IPR001623 (PROSITE_PROFILES); IPR001623 (CDD); IPR011990 (SUPERFAMILY); IPR036869 (SUPERFAMILY); IPR011990 (SUPERFAMILY)	1	F:GO:0005515	F:protein binding	Y	Y	N	N	N	N	Y	Y	Y	57.421	40.479	57.855	54.237	52.674	24.327	16.335	26.727	17.227	10.881	30.068	35.263	15.426	16.546	32.493	18.477	6.98	6.98	25.551	24.346	25.541	29.456	71.052	39.419	27.919	29.122	8.425	66.434	38.953
Ata02335	putative methionine--tRNA ligase;chaperone cofactor-dependent protein refolding	442	5	7.6e-125	81.89	EC:3.6.1; EC:3.6; EC:3	Acting on acid anhydrides; Acting on acid anhydrides; Hydrolases	IPR020818 (PRINTS); IPR020818 (PFAM); IPR037124 (G3DSA:2.30.33.GENE3D); IPR002547 (PFAM); G3DSA:2.40.50.140 (GENE3D); PTHR11586:SF39 (PANTHER); PTHR11586 (PANTHER); IPR018369 (PROSITE_PATTERNS); IPR020818 (HAMAP); IPR020818 (HAMAP); IPR002547 (PROSITE_PROFILES); IPR020818 (CDD); IPR020818 (CDD); cd02799 (CDD); IPR012340 (SUPERFAMILY); IPR011032 (SUPERFAMILY); IPR011032 (SUPERFAMILY)	4	P:GO:0006457#F:GO:0016887#F:GO:0005524#F:GO:0000049	P:protein folding#F:ATP hydrolysis activity#F:tRNA binding#F:ATP binding	Y	Y	N	N	N	N	Y	Y	N	33.099	17.122	15.669	35.259	25.551	153.151	73.925	79.218	95.646	57.835	25.603	47.11	156.884	63.803	27.828	72.974	239.455	239.455	56.188	81.559	124.346	175.634	392.975	229.543	155.711	50.218	271.123	14.831	73.145
Ata02340	Nascent polypeptide-associated complex subunit alpha-like protein;protein transport	209	5	9.77e-91	74.56	No Enzyme Code	No Enzyme Name	G3DSA:1.10.8.10 (GENE3D); IPR038187 (G3DSA:2.20.70.GENE3D); IPR044034 (PFAM); IPR016641 (PIRSF); IPR002715 (PFAM); mobidb-lite (MOBIDB_LITE); mobidb-lite (MOBIDB_LITE); mobidb-lite (MOBIDB_LITE); mobidb-lite (MOBIDB_LITE); mobidb-lite (MOBIDB_LITE); IPR016641 (PANTHER); IPR002715 (PROSITE_PROFILES); cd14358 (CDD)	8	C:GO:0005854#C:GO:0005794#P:GO:0051083#P:GO:0009651#F:GO:0051082#C:GO:0009506#C:GO:0022626#C:GO:1990904	P:primede novoprime cotranslational protein folding#F:unfolded protein binding#C:plasmodesma#C:Golgi apparatus#C:ribonucleoprotein complex#P:response to salt stress#C:cytosolic ribosome#C:nascent polypeptide-associated complex	Y	N	Y	N	N	N	Y	Y	Y	474.135	901.823	731.611	316.439	462.656	229.522	196.135	153.293	162.345	91.455	412.267	631.567	120.253	136.645	288.787	387.041	241.447	241.447	382.359	456.675	518.709	287.733	808.679	584.345	243.138	169.007	377.017	899.98	212.796
Ata02364	TPR repeat-containing protein;NPKA;Cmgc cdk pitslre protein kinase Ppk23	1108	5	0	68.64	EC:2.7.1; EC:2.7; EC:2; EC:2.7.11.22	Transferring phosphorus-containing groups; Transferring phosphorus-containing groups; Transferases; Cyclin-dependent kinase	IPR000644 (PFAM); IPR011990 (G3DSA:1.25.40.GENE3D); G3DSA:3.30.200.20 (GENE3D); G3DSA:1.10.510.10 (GENE3D); IPR000270 (PFAM); G3DSA:3.10.580.10 (GENE3D); IPR000719 (PFAM); IPR011990 (G3DSA:1.25.40.GENE3D); G3DSA:3.10.20.90 (GENE3D); mobidb-lite (MOBIDB_LITE); mobidb-lite (MOBIDB_LITE); mobidb-lite (MOBIDB_LITE); PTHR24056:SF496 (PANTHER); PTHR24056 (PANTHER); IPR008271 (PROSITE_PATTERNS); IPR0006…	8	P:GO:0023052#P:GO:0006357#P:GO:0006468#F:GO:0005515#P:GO:0007346#F:GO:0004693#F:GO:0004672#F:GO:0005524	F:cyclin-dependent protein serine/threonine kinase activity#F:protein kinase activity#F:protein binding#P:regulation of mitotic cell cycle#F:ATP binding#P:regulation of transcription by RNA polymerase II#P:protein phosphorylation#P:signaling	Y	Y	N	N	N	N	Y	N	Y	128.578	174.417	102.47	38.822	119.279	29.656	17.595	17.081	12.23	2.96	4.538	45.339	18.808	29.693	41.484	26.85	20.671	20.671	22.343	6.338	34.156	12.393	11.932	8.579	61.208	70.981	19.351	80.081	84.584
Ata02390	M20/M25/M40 family metallo-hydrolase;Dipeptidase	605	5	6.44e-177	59.77	EC:3.5.1.87; EC:3; EC:3.5.1.18; EC:3.5.1.6	N-carbamoyl-L-amino-acid hydrolase; Hydrolases; Succinyl-diaminopimelate desuccinylase; Beta-ureidopropionase	G3DSA:3.30.70.360 (GENE3D); G3DSA:3.30.70.360 (GENE3D); G3DSA:3.40.630.10 (GENE3D); IPR002933 (PFAM); IPR036264 (SUPERFAMILY); SSF53187 (SUPERFAMILY)	1	F:GO:0016787	F:hydrolase activity	Y	Y	N	Y	Y	N	Y	Y	Y	49.399	0	31.848	126.144	98.265	18.63	68.808	138.833	68.503	29.231	203.962	26.499	110.465	123.78	28.881	33.421	13.865	13.865	93.283	145.734	329.944	126.962	55.973	145.667	33.76	21.297	26.42	16.579	4.762
Ata02399	Collagen alpha-6(VI) chain;COL6A6;Collagen, type VI, alpha 6	242	5	2.55e-40	60.49	No Enzyme Code	No Enzyme Name	IPR002035 (PFAM); IPR036465 (G3DSA:3.40.50.GENE3D); IPR002035 (PROSITE_PROFILES); cd01450 (CDD); IPR036465 (SUPERFAMILY)	2	C:GO:0031012#C:GO:0005576	C:extracellular region#C:extracellular matrix	N	N	N	Y	N	Y	N	N	N	444.561	615.032	565.373	259.123	1071.93	104.09	103.797	102.4	84.179	2.686	10.036	0	100.047	3.729	15.075	17.762	16.216	16.216	55.157	33.343	100.149	149.358	13.316	143.429	14.392	0	3.396	46.767	36.983
Ata02400	Collagen alpha-6(VI) chain;COL6A6;Collagen, type VI, alpha 6	242	5	2.55e-40	60.49	No Enzyme Code	No Enzyme Name	IPR002035 (PFAM); IPR036465 (G3DSA:3.40.50.GENE3D); IPR002035 (PROSITE_PROFILES); cd01450 (CDD); IPR036465 (SUPERFAMILY)	2	C:GO:0031012#C:GO:0005576	C:extracellular region#C:extracellular matrix	N	N	N	Y	N	Y	N	N	N	208.89	309.863	210.055	250.518	564.629	90.688	117.427	143.575	304.529	13.045	0.684	69.143	81.024	24.446	41.874	16.669	18.362	18.362	76.352	45.771	145.817	161.567	65.661	268.929	164.065	44.259	12.227	71.845	50.216
Ata02413	ATP synthase subunit d, mitochondrial;Mitochondrial membrane ATP synthase (F(1)F(0) ATP synthase or Complex V) produces ATP from ADP in the presence of a proton gradient across the membrane which is generated by electron transport complexes of the respiratory chain. F-type ATPases consist of two structural domains, F(1) - containing the extramembraneous catalytic core, and F(0) - containing the m…	194	5	5.86e-49	59.94	EC:7	Translocases	IPR008689 (PFAM); IPR036228 (G3DSA:6.10.280.GENE3D); IPR036228 (SUPERFAMILY)	15	P:GO:0009168#C:GO:0000274#F:GO:0008270#F:GO:0005507#C:GO:0009535#F:GO:0015078#C:GO:0005774#P:GO:0009651#P:GO:0006805#P:GO:0015986#C:GO:0005730#C:GO:0000276#C:GO:0022626#C:GO:0042788#F:GO:0003735	C:chloroplast thylakoid membrane#C:vacuolar membrane#C:nucleolus#P:xenobiotic metabolic process#F:structural constituent of ribosome#F:copper ion binding#P:ATP synthesis coupled proton transport#F:zinc ion binding#F:proton transmembrane transporter activity#C:mitochondrial proton-transporting ATP synthase, stator stalk#C:polysomal ribosome#P:response to salt stress#C:mitochondrial proton-transpor…	Y	N	Y	N	N	N	Y	N	Y	70.083	93.609	109.393	82.216	75.005	56.784	25.695	24.54	21.597	43.03	109.432	67.1	39.948	26.85	86.621	155.964	106.682	106.682	85.918	97.832	66.893	52.743	280.949	121.816	40.352	11.031	88.032	59.968	61.308
Ata02427	Alpha-1,2-mannosyltransferase ALG9;ALG9;dol-P-Man:Man(6)GlcNAc(2)-PP-Dol alpha-1,2-mannosyltransferase activity	619	5	0	56.9	EC:2.4.1.261; EC:2.4; EC:2; EC:2.4.1.259; EC:2.4.1	Dolichyl-P-Man:Man(8)GlcNAc(2)-PP-dolichol alpha-1,2-mannosyltransferase; Glycosyltransferases; Transferases; Dolichyl-P-Man:Man(6)GlcNAc(2)-PP-dolichol alpha-1,2-mannosyltransferase; Glycosyltransferases	IPR005599 (PFAM); mobidb-lite (MOBIDB_LITE); IPR005599 (PANTHER); IPR039484 (PTHR22760:PANTHER)	6	F:GO:0016757#P:GO:0006488#F:GO:0000026#C:GO:0005789#F:GO:0000030#P:GO:0097502	P:dolichol-linked oligosaccharide biosynthetic process#F:mannosyltransferase activity#P:mannosylation#F:glycosyltransferase activity#F:alpha-1,2-mannosyltransferase activity#C:endoplasmic reticulum membrane	N	N	N	Y	Y	Y	N	N	N	47.758	49.683	65.944	63.334	48.865	57.606	78.898	48.694	171.756	114.133	31.826	49.403	29.961	32.479	93.876	58.907	30.563	30.563	43.837	58.332	48.515	50.404	24.475	48.519	43.433	52.04	27.865	67.608	41.756
Ata02429	Phycobilisome 27.9 kDa linker polypeptide, phycoerythrin-associated, rod;coaE;Belongs to the phycobilisome linker protein family	487	5	0	66.22	EC:2.7.1.24	Dephospho-CoA kinase	IPR001297 (PFAM); IPR038255 (G3DSA:1.10.3130.GENE3D); mobidb-lite (MOBIDB_LITE); PTHR34011:SF5 (PANTHER); PTHR34011 (PANTHER); IPR001297 (PROSITE_PROFILES)	2	P:GO:0015979#C:GO:0030089	C:phycobilisome#P:photosynthesis	Y	Y	Y	N	N	N	Y	Y	Y	75.346	49.094	60.885	135.696	73.501	211.331	191.776	290.251	172.599	238.045	38.617	39.305	161.735	111.827	30.026	62.866	78.371	78.371	40.944	64.299	309.189	412.394	512.164	353.702	154.435	57.301	48.03	16.031	66.567
Ata02438	unnamed protein product;histone lysine demethylation	382	4	2.34e-128	55.47	No Enzyme Code	No Enzyme Name	G3DSA:1.10.10.60 (GENE3D); mobidb-lite (MOBIDB_LITE); mobidb-lite (MOBIDB_LITE); IPR009057 (SUPERFAMILY)	0	No GOIDs	No GO Names	Y	N	Y	N	N	N	N	N	N	288.086	153.042	383.399	158.112	286.233	86.316	70.218	106.739	67.989	120.063	283.486	197.283	78.505	74.409	173.726	214.922	117.591	117.591	195.237	192.587	132.484	77.668	114.3	96.899	120.269	89.188	135.134	354.11	197.273
Ata02449	Rab3 GTPase-activating protein catalytic subunit;Rab3 GTPase-activating protein catalytic	1016	5	0	59.65	No Enzyme Code	No Enzyme Name	IPR026147 (PFAM); IPR029068 (G3DSA:3.10.180.GENE3D); IPR004360 (PFAM); mobidb-lite (MOBIDB_LITE); mobidb-lite (MOBIDB_LITE); IPR026147 (PANTHER); IPR037523 (PROSITE_PROFILES); IPR029068 (SUPERFAMILY)	1	F:GO:0005096	F:GTPase activator activity	N	N	N	N	N	N	Y	Y	N	321.438	312.431	186.994	195.505	439.376	58.919	49.957	29.729	40.651	40.11	738.031	863.091	118.986	395.856	424.47	406.006	634.288	634.288	1134.29	922.037	185.723	76.338	45.788	91.572	58.447	205.549	581.077	390.952	383.843
Ata02459	DNA binding protein;ARX1;Proliferation-associated protein	388	5	0	74.25	EC:3.4.11.18; EC:3.4; EC:2.5.1.133; EC:3; EC:2.5.1.62	Methionyl aminopeptidase; Acting on peptide bonds (peptidases); Bacteriochlorophyll a synthase; Hydrolases; Chlorophyll synthase	IPR036005 (G3DSA:3.90.230.GENE3D); IPR000994 (PFAM); IPR036388 (G3DSA:1.10.10.GENE3D); PTHR10804:SF11 (PANTHER); PTHR10804 (PANTHER); cd01089 (CDD); IPR036390 (SUPERFAMILY); IPR036005 (SUPERFAMILY)	24	F:GO:0031625#C:GO:0005737#F:GO:0003677#C:GO:0005886#P:GO:0042273#P:GO:0001558#F:GO:0003700#P:GO:0043066#C:GO:0030687#C:GO:0005730#P:GO:0045597#P:GO:0000055#P:GO:0044843#P:GO:0045892#P:GO:0009735#P:GO:0015833#P:GO:0010629#F:GO:0008237#C:GO:0005654#P:GO:0009734#P:GO:0006405#P:GO:0051302#P:GO:0006611#P:GO:0006508	P:peptide transport#P:positive regulation of cell differentiation#C:cytoplasm#C:plasma membrane#C:nucleolus#P:negative regulation of gene expression#P:regulation of cell growth#P:proteolysis#P:protein export from nucleus#P:negative regulation of transcription, DNA-templated#P:auxin-activated signaling pathway#P:negative regulation of apoptotic process#C:nucleoplasm#P:ribosomal large subunit bioge…	N	N	N	Y	N	Y	N	N	N	76.955	114.379	97.923	37.033	84.15	26.232	32.092	26.616	57.74	32.835	43.315	50.072	16.064	11.647	18.834	14.51	11.917	11.917	48.972	14.58	12.762	18.558	74.29	46.665	68.775	60.825	35.643	75.153	28.401
Ata02495	SRPBCC family protein;mxaD;glyoxalase III activity	297	5	2.52e-35	57.62	No Enzyme Code	No Enzyme Name	IPR019587 (PFAM); IPR023393 (G3DSA:3.30.530.GENE3D); cd07821 (CDD); SSF55961 (SUPERFAMILY)	0	No GOIDs	No GO Names	N	N	N	N	N	N	Y	N	Y	7.533	0	3.458	8.859	8.062	8.131	1.85	1.896	0	6.729	5.661	5.467	2.565	16.453	18.568	7.958	10.574	10.574	5.155	7.523	3.049	1.077	1.519	2.401	10.477	1.465	9.59	1.121	8.533
Ata02499	Membrane glycoprotein spo14;PREB;Sar guanyl-nucleotide exchange factor activity	369	5	2.58e-46	59.4	No Enzyme Code	No Enzyme Name	IPR015943 (G3DSA:2.130.10.GENE3D); PTHR23284 (PANTHER); IPR011047 (SUPERFAMILY)	20	F:GO:0005515#C:GO:0030176#P:GO:0043547#P:GO:0002790#P:GO:0032989#P:GO:0009306#F:GO:0005085#C:GO:0070971#F:GO:0008047#F:GO:0051020#F:GO:0001228#P:GO:0000902#C:GO:0005634#P:GO:0010628#P:GO:0036498#P:GO:0003400#P:GO:0032527#P:GO:0048194#P:GO:0045944#P:GO:0048209	P:protein exit from endoplasmic reticulum#P:IRE1-mediated unfolded protein response#F:guanyl-nucleotide exchange factor activity#P:regulation of COPII vesicle coating#F:protein binding#F:GTPase binding#P:cell morphogenesis#C:endoplasmic reticulum exit site#C:integral component of endoplasmic reticulum membrane#P:cellular component morphogenesis#P:positive regulation of GTPase activity#P:positive …	Y	N	Y	N	N	N	N	N	N	0	0	0	0	0	0	0	0	0	0	0	0	0	0	0	0	0	0	0	0	0	0	0	0	0	0	0	0	0.306
Ata02517	cytosolic IMP-GMP specific 5prime-nucleotidase;5prime-nucleotidase activity	305	5	6.87e-158	73.04	EC:3	Hydrolases	IPR023214 (G3DSA:3.40.50.GENE3D); IPR008380 (PFAM); PTHR12103:SF15 (PANTHER); IPR008380 (PANTHER); IPR036412 (SUPERFAMILY)	2	F:GO:0046872#F:GO:0016787	F:metal ion binding#F:hydrolase activity	N	N	N	Y	N	Y	N	N	N	19.14	18.642	4.979	3.797	15.932	9.224	6.661	3.412	26.87	13.71	10.325	4.859	2.518	2.961	38.573	11.501	10.037	10.037	16.02	12.036	4.136	5.494	26.983	18.644	9.714	0	6.293	1.884	13.203
Ata02530	Monodehydroascorbate reductase;MDAR1;monodehydroascorbate reductase (NADH) activity	429	5	0	71.93	EC:1.6; EC:1; EC:1.6.5; EC:1.6.5.4	Acting on NADH or NADPH; Oxidoreductases; Acting on NADH or NADPH; Monodehydroascorbate reductase (NADH)	PR00368 (PRINTS); PR00469 (PRINTS); IPR023753 (PFAM); IPR036188 (G3DSA:3.50.50.GENE3D); IPR016156 (G3DSA:3.30.390.GENE3D); IPR036188 (G3DSA:3.50.50.GENE3D); PTHR43557 (PANTHER); PTHR43557:SF6 (PANTHER); IPR016156 (SUPERFAMILY); IPR036188 (SUPERFAMILY); IPR036188 (SUPERFAMILY)	19	P:GO:0098869#P:GO:0046686#P:GO:0043903#P:GO:0051704#C:GO:0005829#C:GO:0009941#F:GO:0050660#P:GO:0009753#P:GO:0010043#P:GO:0009610#C:GO:0005778#F:GO:0016656#P:GO:0009414#P:GO:0009651#P:GO:0042178#P:GO:0042744#F:GO:0016491#P:GO:0017001#C:GO:0009570	P:regulation of biological process involved in symbiotic interaction#P:antibiotic catabolic process#F:oxidoreductase activity#P:response to cadmium ion#P:xenobiotic catabolic process#C:cytosol#P:multi-organism process#F:flavin adenine dinucleotide binding#F:monodehydroascorbate reductase (NADH) activity#P:hydrogen peroxide catabolic process#C:chloroplast envelope#C:chloroplast stroma#P:response t…	N	N	N	N	N	N	Y	Y	Y	17.02	52.655	47.273	13.941	23.573	17.035	7.839	9.905	3.702	9.753	8.016	16.699	18.306	5.886	50.094	109.822	6.954	6.954	8.019	8.159	40.885	8.52	37.937	27.768	5.918	6.618	3.978	25.972	9.64
Ata02545	Polyadenylate-binding protein;PABPC4;RNA binding	739	5	0	73.4	No Enzyme Code	No Enzyme Name	IPR012677 (G3DSA:3.30.70.GENE3D); IPR012677 (G3DSA:3.30.70.GENE3D); IPR002004 (PFAM); IPR012677 (G3DSA:3.30.70.GENE3D); IPR000504 (PFAM); G3DSA:1.10.1900.10 (GENE3D); IPR006515 (TIGRFAM); mobidb-lite (MOBIDB_LITE); mobidb-lite (MOBIDB_LITE); mobidb-lite (MOBIDB_LITE); PTHR24012 (PANTHER); PTHR24012:SF805 (PANTHER); IPR000504 (PROSITE_PROFILES); IPR002004 (PROSITE_PROFILES); IPR000504 (PROSITE_PRO…	57	P:GO:2000623#P:GO:0009953#P:GO:0048255#C:GO:0071013#P:GO:0043009#F:GO:0031370#P:GO:0061063#C:GO:0005840#P:GO:0045314#P:GO:0060212#C:GO:0005829#P:GO:1903436#P:GO:0060213#C:GO:0010494#F:GO:0008494#F:GO:0003730#C:GO:0005844#P:GO:0048599#P:GO:0015833#P:GO:0006406#P:GO:0007596#C:GO:1990124#F:GO:0008143#P:GO:0007268#F:GO:0043621#P:GO:1900153#P:GO:0006378#P:GO:1903902#C:GO:0000932#P:GO:0043086#P:GO:0006…	P:regulation of mitotic cell cycle, embryonic#P:negative regulation of nuclear-transcribed mRNA poly(A) tail shortening#P:negative regulation of catalytic activity#P:regulation of biological process involved in symbiotic interaction#P:regulation of spindle assembly#P:gene silencing by RNA#C:dendrite#P:regulation of animal organ morphogenesis#F:nucleic acid binding#P:positive regulation of viral l…	Y	N	Y	N	N	N	Y	N	Y	201.828	248.214	335.966	111.151	210.353	49.144	63.464	35.977	114.906	193.517	117.219	188.27	9.254	66.126	91.028	46.483	25.293	25.293	91.066	28.169	39.99	21.382	76.446	46.819	71.361	171.498	45.652	229.581	98.381
Ata02600	hypothetical protein BWQ96_06820;	269	3	7.17e-81	60.4	No Enzyme Code	No Enzyme Name	IPR018962 (PFAM)	0	No GOIDs	No GO Names	N	N	N	N	N	N	Y	N	Y	0	8.451	3.762	6.884	0	8.443	14.469	24.49	11.884	7.251	3.9	0.551	26.632	1.492	7.537	4.673	2.361	2.361	2.528	3.274	29.564	31.866	17.357	8.452	9.067	0	1.019	4.575	5.802
Ata02607	phosphoglycerate kinase;PGK1;phosphoglycerate kinase activity	419	5	0	82.95	EC:2.7.2; EC:1.8.1; EC:2.7.2.3; EC:1.6; EC:1; EC:2.7; EC:2; EC:1.8; EC:1.8.1.8	Transferring phosphorus-containing groups; Acting on a sulfur group of donors; Phosphoglycerate kinase; Acting on NADH or NADPH; Oxidoreductases; Transferring phosphorus-containing groups; Transferases; Acting on a sulfur group of donors; Protein-disulfide reductase	IPR001576 (PRINTS); IPR015824 (G3DSA:3.40.50.GENE3D); IPR001576 (PIRSF); IPR001576 (PFAM); IPR015824 (G3DSA:3.40.50.GENE3D); IPR015824 (G3DSA:3.40.50.GENE3D); IPR001576 (PANTHER); PTHR11406:SF0 (PANTHER); IPR001576 (HAMAP); IPR001576 (CDD); IPR036043 (SUPERFAMILY)	34	P:GO:0031639#P:GO:0007520#P:GO:0009168#C:GO:0005886#P:GO:0007525#P:GO:0006754#P:GO:0006096#P:GO:0006805#C:GO:0045121#C:GO:0030018#F:GO:0047134#P:GO:0071456#C:GO:0005829#P:GO:0042866#P:GO:0009435#P:GO:0006094#P:GO:0034404#F:GO:0043531#P:GO:0007268#C:GO:0005739#P:GO:0009166#P:GO:0030855#P:GO:0016525#C:GO:0005694#P:GO:0030317#C:GO:0031430#F:GO:0004618#C:GO:0035686#F:GO:0016651#P:GO:0046716#C:GO:0005…	C:sperm fibrous sheath#F:ATP binding#C:plasma membrane#C:chromosome#P:pyruvate biosynthetic process#P:glycolytic process#P:epithelial cell differentiation#F:calmodulin binding#P:flagellated sperm motility#P:chemical synaptic transmission#P:canonical glycolysis#P:somatic muscle development#P:gluconeogenesis#C:M band#C:membrane raft#P:NAD biosynthetic process#F:oxidoreductase activity, acting on NA…	Y	N	Y	Y	Y	N	Y	N	Y	71.275	100.504	81.021	81.876	77.109	73.664	32.959	27.758	74.01	53.053	191.617	101.603	38.318	41.473	195.27	154.468	113.825	113.825	149.811	112.941	41.487	34.848	286.385	108.175	66.613	115.232	141.742	95.292	164.897
Ata02618	glycylpeptide N-tetradecanoyltransferase/ myristoyltransferase;NMT1;Adds a myristoyl group to the N-terminal glycine residue of certain cellular proteins	157	5	4.95e-73	77.01	EC:2.3; EC:2.3.1.97; EC:2.7.11.1; EC:2; EC:2.3.1	Acyltransferases; Glycylpeptide N-tetradecanoyltransferase; Non-specific serine/threonine protein kinase; Transferases; Acyltransferases	IPR022677 (PFAM); G3DSA:3.40.630.170 (GENE3D); IPR000903 (PANTHER); IPR016181 (SUPERFAMILY)	19	C:GO:0005886#P:GO:0001701#P:GO:0010064#P:GO:0006499#C:GO:0005840#C:GO:0005829#F:GO:0004379#P:GO:0040007#P:GO:0044403#P:GO:2001235#P:GO:0075733#P:GO:0022400#P:GO:0042180#C:GO:0005794#P:GO:0018008#P:GO:0007391#C:GO:0019898#P:GO:1900740#C:GO:1990904	P:regulation of rhodopsin mediated signaling pathway#P:cellular ketone metabolic process#P:N-terminal peptidyl-glycine N-myristoylation#P:dorsal closure#C:plasma membrane#C:extrinsic component of membrane#P:positive regulation of protein insertion into mitochondrial membrane involved in apoptotic signaling pathway#C:ribonucleoprotein complex#C:cytosol#P:embryonic shoot morphogenesis#P:growth#C:ri…	N	N	N	Y	Y	N	N	N	N	53.545	36.103	88.399	2.941	39.672	17.864	3.762	14.317	11.423	5.311	67.704	57.405	14.628	1.275	55.385	9.666	5.135	5.135	38.095	24.242	9.242	7.511	26.129	28.887	17.707	40.842	33.778	116.751	59.488
Ata02684	Peptidyl-prolyl cis-trans isomerase CYP20-3, chloroplastic;PPIases accelerate the folding of proteins. It catalyzes the cis-trans isomerization of proline imidic peptide bonds in oligopeptides	222	5	1.5e-101	73.41	EC:5.2.1.8; EC:5.2; EC:5	Peptidylprolyl isomerase; Cis-trans-isomerases; Isomerases	IPR002130 (PRINTS); IPR029000 (G3DSA:2.40.100.GENE3D); IPR002130 (PFAM); PTHR11071 (PANTHER); PTHR11071:SF420 (PANTHER); IPR002130 (PROSITE_PROFILES); cd01926 (CDD); IPR029000 (SUPERFAMILY)	2	P:GO:0000413#F:GO:0003755	P:protein peptidyl-prolyl isomerization#F:peptidyl-prolyl cis-trans isomerase activity	N	N	N	N	N	N	Y	Y	Y	27.553	41.402	48.127	28.107	65.996	42.46	58.557	47.712	41.241	28.947	26.372	22.783	40.386	22.735	31.183	47.393	57.714	57.714	43.286	39.799	73.401	44.263	288.844	163.542	57.111	13.01	43.705	45.824	21.61
Ata02685	Monodehydroascorbate reductase;MDAR1;monodehydroascorbate reductase (NADH) activity	450	5	0	73.97	EC:1.6; EC:1; EC:1.6.5; EC:1.6.5.4	Acting on NADH or NADPH; Oxidoreductases; Acting on NADH or NADPH; Monodehydroascorbate reductase (NADH)	PR00368 (PRINTS); PR00469 (PRINTS); IPR023753 (PFAM); IPR016156 (G3DSA:3.30.390.GENE3D); IPR036188 (G3DSA:3.50.50.GENE3D); IPR036188 (G3DSA:3.50.50.GENE3D); PTHR43557:SF6 (PANTHER); PTHR43557 (PANTHER); IPR036188 (SUPERFAMILY); IPR036188 (SUPERFAMILY); IPR016156 (SUPERFAMILY)	19	P:GO:0098869#P:GO:0046686#P:GO:0043903#P:GO:0051704#C:GO:0005829#C:GO:0009941#F:GO:0050660#P:GO:0009753#P:GO:0010043#P:GO:0009610#C:GO:0005778#F:GO:0016656#P:GO:0009414#P:GO:0009651#P:GO:0042178#P:GO:0042744#F:GO:0016491#P:GO:0017001#C:GO:0009570	P:regulation of biological process involved in symbiotic interaction#P:antibiotic catabolic process#F:oxidoreductase activity#P:response to cadmium ion#P:xenobiotic catabolic process#C:cytosol#P:multi-organism process#F:flavin adenine dinucleotide binding#F:monodehydroascorbate reductase (NADH) activity#P:hydrogen peroxide catabolic process#C:chloroplast envelope#C:chloroplast stroma#P:response t…	Y	Y	N	N	N	N	Y	Y	Y	279.933	402.21	209.465	224.623	293.414	73.415	46.887	92.984	63.142	60.569	406.788	583.54	169.309	105.82	101.077	214.967	331.88	331.88	416.203	356.038	90.438	68.195	138.298	129.95	144.23	870.413	235.939	606.769	484.088
Ata02704	4-hydroxy-3-methylbut-2-en-1-yl diphosphate synthase;4-hydroxy-3-methylbut-2-en-1-yl diphosphate synthase activity	742	5	0	89.16	EC:1.17; EC:1; EC:1.17.7.1; EC:1.17.7.3; EC:1.17.7	Acting on CH or CH(2) groups; Oxidoreductases; (E)-4-hydroxy-3-methylbut-2-enyl-diphosphate synthase (ferredoxin); (E)-4-hydroxy-3-methylbut-2-enyl-diphosphate synthase (flavodoxin); Acting on CH or CH(2) groups	IPR038168 (G3DSA:1.20.140.GENE3D); IPR004588 (PFAM); IPR003316 (PFAM); IPR036388 (G3DSA:1.10.10.GENE3D); G3DSA:3.30.413.10 (GENE3D); IPR014889 (PFAM); IPR011005 (G3DSA:3.20.20.GENE3D); IPR004588 (TIGRFAM); mobidb-lite (MOBIDB_LITE); mobidb-lite (MOBIDB_LITE); IPR004588 (PANTHER); IPR004588 (HAMAP); IPR014889 (CDD); IPR036390 (SUPERFAMILY); SSF56014 (SUPERFAMILY); IPR037241 (SUPERFAMILY)	5	C:GO:0005667#P:GO:0044237#P:GO:0016114#F:GO:0046429#P:GO:0006355	P:regulation of transcription, DNA-templated#C:transcription regulator complex#P:terpenoid biosynthetic process#F:4-hydroxy-3-methylbut-2-en-1-yl diphosphate synthase activity#P:cellular metabolic process	Y	N	Y	N	N	N	N	N	N	14.78	41.222	20.711	15.831	16.178	13.336	18.586	2.874	45.34	46.872	18.081	12.587	2.121	1.143	11.135	9.94	4.307	4.307	10.314	6.768	2.713	5.309	28.221	15.849	7.762	7.772	4.544	12.327	8.767
Ata02718	Galactose-1-phosphate uridylyltransferase;GALT;UDP-glucose:hexose-1-phosphate uridylyltransferase activity	360	5	0	83.65	EC:2.7.1; EC:2.7.1.6; EC:2.7.11.1; EC:2.7.7.12; EC:2.7; EC:2; EC:2.7.7; EC:2.7.7.35	Transferring phosphorus-containing groups; Galactokinase; Non-specific serine/threonine protein kinase; UDP-glucose--hexose-1-phosphate uridylyltransferase; Transferring phosphorus-containing groups; Transferases; Transferring phosphorus-containing groups; ADP ribose phosphorylase	IPR001937 (PIRSF); IPR001937 (TIGRFAM); IPR005850 (PFAM); IPR005849 (PFAM); IPR036265 (G3DSA:3.30.428.GENE3D); IPR036265 (G3DSA:3.30.428.GENE3D); mobidb-lite (MOBIDB_LITE); mobidb-lite (MOBIDB_LITE); IPR001937 (PANTHER); IPR019779 (PROSITE_PATTERNS); IPR001937 (CDD); IPR036265 (SUPERFAMILY); IPR036265 (SUPERFAMILY)	27	P:GO:0033501#P:GO:0009168#P:GO:0009166#P:GO:0052574#P:GO:0008344#F:GO:0008270#P:GO:0019359#F:GO:0008108#P:GO:0042125#P:GO:0006754#P:GO:0006805#P:GO:0006258#C:GO:0005829#F:GO:0005534#P:GO:0042866#P:GO:0046835#F:GO:0005536#P:GO:0061623#P:GO:0006012#C:GO:0005794#P:GO:0034404#F:GO:0008198#F:GO:0004335#F:GO:0043531#P:GO:0080040#P:GO:0033499#F:GO:0047345	P:nucleobase-containing small molecule biosynthetic process#P:nicotinamide nucleotide biosynthetic process#P:UDP-glucose catabolic process#P:pyruvate biosynthetic process#F:UDP-glucose:hexose-1-phosphate uridylyltransferase activity#P:galactose catabolic process via UDP-galactose#C:cytosol#F:glucose binding#P:protein galactosylation#P:adult locomotory behavior#P:ATP biosynthetic process#P:carbohy…	Y	Y	N	Y	Y	N	Y	Y	Y	507.459	609.934	337.659	1051.05	894.223	288.685	378.514	569.503	328.314	242.762	1476.09	575.802	493.703	751.935	1512.5	2316.42	2470.06	2470.06	1492.86	3368.65	1283.01	917.162	528.221	873.228	1054.97	452.841	1989.86	204.623	921.78
Ata02734	hypothetical protein BWQ96_03366;Thiolesterase that catalyzes the hydrolysis of S-D- lactoyl-glutathione to form glutathione and D-lactic acid	389	5	1.3e-93	57.11	No Enzyme Code	No Enzyme Name	IPR036866 (G3DSA:3.60.15.GENE3D); IPR036866 (SUPERFAMILY)	0	No GOIDs	No GO Names	Y	Y	N	Y	Y	N	N	N	N	0.834	0	7.163	1.787	9.822	0	0	0	0	45.181	410.582	0.762	0	0	1.044	0	0	0	0	1046.69	13.978	0	0.858	1.33	0	0	3.104	0	0
Ata02738	Collagen alpha-6(VI) chain;ITGAL;Integrin, alpha L (antigen CD11A (p180), lymphocyte function-associated antigen 1	226	5	4.22e-13	46.89	No Enzyme Code	No Enzyme Name	IPR002035 (PFAM); IPR036465 (G3DSA:3.40.50.GENE3D); IPR002035 (PROSITE_PROFILES); IPR036465 (SUPERFAMILY)	22	P:GO:0043113#P:GO:0002291#P:GO:0006954#P:GO:0007166#C:GO:0005911#F:GO:0050839#C:GO:0009897#P:GO:0050900#P:GO:0007160#P:GO:0007157#P:GO:0050776#P:GO:0042102#P:GO:0050850#F:GO:0044877#P:GO:0030198#C:GO:0001772#C:GO:0034687#F:GO:0046982#P:GO:0043312#P:GO:0050798#F:GO:0030369#C:GO:0035579	P:activated T cell proliferation#P:heterophilic cell-cell adhesion via plasma membrane cell adhesion molecules#F:cell adhesion molecule binding#P:regulation of immune response#P:positive regulation of calcium-mediated signaling#P:cell-matrix adhesion#P:neutrophil degranulation#F:ICAM-3 receptor activity#F:protein-containing complex binding#F:protein heterodimerization activity#P:cell surface rece…	Y	Y	N	Y	Y	N	N	N	N	0	15.077	0	3.071	0	1.913	0.748	2.683	0	2.054	0.244	0	2.64	0	14.344	0.878	5.361	5.361	2968.93	2912.87	3.431	3.485	11.305	1.371	0.77	4.738	0.97	2.539	53.392
Ata02746	M20/M25/M40 family metallo-hydrolase;Dipeptidase	561	5	1.04e-149	54.86	EC:3.5.1.87; EC:3; EC:3.5.1.18; EC:3.5.1.6	N-carbamoyl-L-amino-acid hydrolase; Hydrolases; Succinyl-diaminopimelate desuccinylase; Beta-ureidopropionase	G3DSA:3.40.630.10 (GENE3D); G3DSA:3.40.630.10 (GENE3D); IPR002933 (PFAM); SSF53187 (SUPERFAMILY)	1	F:GO:0016787	F:hydrolase activity	N	N	N	Y	Y	N	Y	Y	Y	32.27	69.772	46.172	140.562	100.729	0	0	0.144	0	76.434	149.148	0	0	0	0	0	0	0	0	136.966	0.161	0	0	1.543	0	0	0.273	0	0
Ata02763	tandem-95 repeat protein;	328	4	9.59e-44	54.25	No Enzyme Code	No Enzyme Name	mobidb-lite (MOBIDB_LITE); mobidb-lite (MOBIDB_LITE); mobidb-lite (MOBIDB_LITE)	1	F:GO:0005509	F:calcium ion binding	N	N	N	N	N	N	Y	N	Y	21.758	0	24.7	10.593	43.397	27.387	3.872	24.065	1.219	20.97	26.955	8.587	3.122	0	6.804	36.936	6.341	6.341	10.373	15.448	2.071	1.804	7.461	4.414	4.783	16.345	2.174	8.01	6.516
Ata02781	follicular epithelium yolk protein subunit;	372	5	1.53e-63	57.65	No Enzyme Code	No Enzyme Name	G3DSA:2.170.15.10 (GENE3D); mobidb-lite (MOBIDB_LITE); mobidb-lite (MOBIDB_LITE); cd20235 (CDD)	0	No GOIDs	No GO Names	N	N	N	N	N	N	Y	Y	N	194.534	143.755	244.416	511.42	85.892	14.843	67.621	71.843	2.151	0	0.446	1.196	0	0	21.824	1.958	3.418	3.418	18.799	1.185	253.932	81.925	27.521	73.417	116.729	49.017	1.77	3.532	2.653
Ata02786	follicular epithelium yolk protein subunit;	372	5	3.46e-64	57.65	No Enzyme Code	No Enzyme Name	G3DSA:2.170.15.10 (GENE3D); mobidb-lite (MOBIDB_LITE); mobidb-lite (MOBIDB_LITE); cd20235 (CDD)	0	No GOIDs	No GO Names	N	N	N	N	N	N	Y	Y	N	226.811	339.505	333.604	757.475	108.299	5.53	6.147	2.799	3.226	10.998	55.724	5.182	0	2.969	14.186	0	0	0	70.204	156.793	28.708	44.277	15.256	45.886	65.162	0	1.918	0	45.093
Ata02798	cytochrome b6-f complex iron-sulfur subunit;PETC;Cytochrome b6-f complex iron-sulfur subunit	182	5	4.46e-115	80.31	EC:1.10.9.1	Acting on diphenols and related substances as donors	IPR005805 (PRINTS); IPR036922 (G3DSA:2.102.10.GENE3D); G3DSA:1.20.5.700 (GENE3D); IPR017941 (PFAM); IPR014349 (PANTHER); PTHR10134:SF38 (PANTHER); IPR017941 (PROSITE_PROFILES); IPR036922 (SUPERFAMILY)	3	F:GO:0051537#C:GO:0016020#C:GO:0009535	C:chloroplast thylakoid membrane#C:membrane#F:2 iron, 2 sulfur cluster binding	Y	N	Y	N	N	N	Y	N	Y	23.115	37.405	18.04	29.203	9.515	182.709	73.323	92.234	17.534	2.038	2.726	3.25	20.582	0	3.336	5.806	0.633	0.633	3.391	1.61	169.688	245.342	516.432	198.957	73.575	0	4.51	12.6	8.56
Ata02807	cytosolic fructose-1,6-bisphosphatase;FBP1;fructose 1,6-bisphosphate 1-phosphatase activity	359	5	0	90.25	EC:3.1; EC:3.1.3.23; EC:3; EC:3.1.3.11; EC:3.1.3	Acting on ester bonds; Sugar-phosphatase; Hydrolases; Fructose-bisphosphatase; Acting on ester bonds	IPR028343 (PRINTS); IPR033391 (PFAM); IPR000146 (PIRSF); IPR028343 (PIRSF); G3DSA:3.30.540.10 (GENE3D); G3DSA:3.40.190.80 (GENE3D); IPR044015 (PFAM); mobidb-lite (MOBIDB_LITE); IPR000146 (PANTHER); PTHR11556:SF41 (PANTHER); IPR020548 (PROSITE_PATTERNS); IPR000146 (HAMAP); IPR000146 (CDD); SSF56655 (SUPERFAMILY)	31	P:GO:0006111#F:GO:0042132#C:GO:0005886#P:GO:0071466#F:GO:0042578#P:GO:0030388#P:GO:0051289#F:GO:0046872#P:GO:0006002#C:GO:0030018#P:GO:2001170#C:GO:0005829#F:GO:0140110#P:GO:0045820#P:GO:0030812#P:GO:0071286#P:GO:0030308#F:GO:0016208#P:GO:0006000#P:GO:0032869#P:GO:0016311#F:GO:0042802#P:GO:0010629#C:GO:0005654#P:GO:0005975#P:GO:0000122#P:GO:0005986#C:GO:0030054#F:GO:0048029#P:GO:0046580#F:GO:0016…	P:fructose 6-phosphate metabolic process#C:cell junction#C:Z disc#C:plasma membrane#P:negative regulation of gene expression#F:metal ion binding#F:fructose 1,6-bisphosphate 1-phosphatase activity#F:phosphatase activity#C:cytosol#P:negative regulation of glycolytic process#P:dephosphorylation#P:protein homotetramerization#P:regulation of gluconeogenesis#P:fructose metabolic process#P:cellular resp…	Y	Y	N	N	N	N	N	N	N	61.462	72.888	94.525	94.876	106.405	37.995	30.195	26.101	37.88	18.905	162.892	181.729	33.29	13.984	123.8	114.731	101.73	101.73	172.712	80	83.554	53.842	144.122	90.187	57.801	80.662	69.386	88.299	87.029
Ata02830	hypothetical protein BWQ96_04894;	109	3	1.62e-19	70.51	No Enzyme Code	No Enzyme Name	IPR006311 (PROSITE_PROFILES)	0	No GOIDs	No GO Names	Y	Y	Y	N	N	N	Y	Y	Y	97.616	103.715	85.419	213.34	120.3	91.78	177.569	422.365	71.102	50.006	33.256	21.627	55.253	42.105	20.351	42.257	48.992	48.992	30.462	46.873	598.228	453.112	1651.36	771.373	236.855	9.777	32.512	0	23.236
Ata02836	putative methyltransferase;response to karrikin	278	5	1.83e-74	57.55	EC:2.1; EC:2; EC:2.1.1	Transferring one-carbon groups; Transferases; Transferring one-carbon groups	G3DSA:3.40.50.150 (GENE3D); IPR013216 (PFAM); PTHR43591:SF48 (PANTHER); PTHR43591 (PANTHER); cd02440 (CDD); IPR029063 (SUPERFAMILY)	3	C:GO:0010287#F:GO:0008168#P:GO:0080167	F:methyltransferase activity#C:plastoglobule#P:response to karrikin	Y	N	Y	N	N	N	N	N	N	62.978	16.356	30.947	103.267	36.197	113.227	112.928	174.944	91.287	38.094	18.475	17.054	331.676	94.19	40.847	79.97	62.309	62.309	34.696	23.496	100.485	184.672	90.783	206.716	207.449	77.097	55.611	20.071	70.332
Ata02839	hypothetical protein BWQ96_04864;Man1-Src1p-C-terminal domain	740	5	2.14e-41	43.44	No Enzyme Code	No Enzyme Name	IPR041885 (G3DSA:1.10.10.GENE3D); IPR018996 (PFAM); mobidb-lite (MOBIDB_LITE); mobidb-lite (MOBIDB_LITE); mobidb-lite (MOBIDB_LITE); mobidb-lite (MOBIDB_LITE); mobidb-lite (MOBIDB_LITE); mobidb-lite (MOBIDB_LITE); IPR044780 (PANTHER); cd12935 (CDD)	2	C:GO:0005637#F:GO:0003682	C:nuclear inner membrane#F:chromatin binding	N	N	N	Y	Y	N	N	N	N	26.786	33.872	26.046	22.89	23.498	61.238	79.194	43.913	51.151	88.072	13.09	12.039	18.137	17.392	15.105	17.923	18.221	18.221	11.305	13.022	18.129	23.355	29.664	24.778	37.992	15.966	10.247	21.116	19.583
Ata02861	Gamma 31 kDa subunit of phycoerythrin;	279	5	1.49e-109	71.29	No Enzyme Code	No Enzyme Name	No IinterPro match	0	No GOIDs	No GO Names	Y	Y	Y	Y	Y	Y	Y	Y	Y	252.174	207.8	265.738	424.039	337.042	259.375	277.218	1184.19	161.151	22.975	81.556	72.751	238.467	68.682	29.799	120.239	85.886	85.886	113.467	121.008	812.481	705.676	1756.57	727.962	505.843	92.185	90.783	59.705	123.084
Ata02870	histone H2A.V;His2Av;Histone 2A	161	5	3.07e-75	90.65	No Enzyme Code	No Enzyme Name	IPR002119 (PRINTS); IPR032454 (PFAM); IPR009072 (G3DSA:1.10.20.GENE3D); IPR007125 (PFAM); mobidb-lite (MOBIDB_LITE); mobidb-lite (MOBIDB_LITE); PTHR23430:SF327 (PANTHER); PTHR23430 (PANTHER); IPR032458 (PROSITE_PATTERNS); IPR002119 (CDD); IPR009072 (SUPERFAMILY)	12	C:GO:0005701#C:GO:0000228#P:GO:0031507#F:GO:0003677#P:GO:0036098#P:GO:0045892#F:GO:0046982#C:GO:0035861#P:GO:0035019#C:GO:0000786#P:GO:0071168#C:GO:0098687	P:male germ-line stem cell population maintenance#C:nuclear chromosome#F:protein heterodimerization activity#C:site of double-strand break#F:DNA binding#C:chromosomal region#P:protein localization to chromatin#P:somatic stem cell population maintenance#P:negative regulation of transcription, DNA-templated#C:polytene chromosome chromocenter#P:heterochromatin assembly#C:nucleosome	Y	Y	N	Y	Y	Y	Y	N	Y	52.223	119.72	133.244	57.37	68.787	54.279	19.921	17.723	22.283	34.53	38.32	110.139	36.461	15.538	77.886	34.022	17.17	17.17	57.839	19.096	33.65	14.651	62.677	32.656	43.175	79.666	28.529	73.709	61.073
Ata02900	xanthine dehydrogenase/oxidase isoform X3;CO dehydrogenase flavoprotein C-terminal domain	1273	5	0	60.22	EC:1.2; EC:1.17.1; EC:1.17; EC:1; EC:1.17.1.4; EC:1.17.3.2	Acting on the aldehyde or oxo group of donors; Acting on CH or CH(2) groups; Acting on CH or CH(2) groups; Oxidoreductases; Xanthine dehydrogenase; Xanthine oxidase	IPR016167 (G3DSA:3.30.43.GENE3D); IPR008274 (PFAM); IPR001041 (PFAM); IPR000674 (PFAM); G3DSA:3.30.365.10 (GENE3D); IPR016208 (PIRSF); G3DSA:3.30.365.10 (GENE3D); IPR005107 (PFAM); IPR002346 (PFAM); G3DSA:3.90.1170.50 (GENE3D); IPR012675 (G3DSA:3.10.20.GENE3D); IPR016169 (G3DSA:3.30.465.GENE3D); G3DSA:3.30.365.10 (GENE3D); G3DSA:3.30.390.50 (GENE3D); IPR002888 (PFAM); G3DSA:1.10.150.120 (GENE3D);…	11	F:GO:0004854#F:GO:0050660#F:GO:0005506#F:GO:0051536#F:GO:0016903#F:GO:0051537#F:GO:0046872#P:GO:0009115#F:GO:0016491#C:GO:0005829#F:GO:0071949	F:oxidoreductase activity#F:iron ion binding#F:oxidoreductase activity, acting on the aldehyde or oxo group of donors#F:metal ion binding#F:2 iron, 2 sulfur cluster binding#C:cytosol#F:flavin adenine dinucleotide binding#F:xanthine dehydrogenase activity#P:xanthine catabolic process#F:iron-sulfur cluster binding#F:FAD binding	N	N	N	Y	N	Y	N	N	N	31.278	34.373	25.686	15.334	21.234	4.828	8.042	3.121	4.747	6.956	4.493	8.106	7.43	5.056	9.197	1.715	10.184	10.184	13.666	4.121	3.073	1.632	9.045	3.721	8.655	13.116	2.289	0.354	9.286
Ata02943	small proline-rich protein 3-like;	362	4	1.89e-19	40.83	No Enzyme Code	No Enzyme Name	mobidb-lite (MOBIDB_LITE); mobidb-lite (MOBIDB_LITE); mobidb-lite (MOBIDB_LITE)	0	No GOIDs	No GO Names	Y	Y	N	N	N	N	N	N	N	0	0	2.099	0	0.959	4.486	2.106	10.067	0	0.771	5.497	0	1.651	0.832	0	8.598	2.235	2.235	5.983	2.232	19.04	5.994	0.307	4.572	8.671	0	9.094	0	0.227
Ata02951	follicular epithelium yolk protein subunit;	372	5	7.75e-65	57.81	No Enzyme Code	No Enzyme Name	G3DSA:2.170.15.10 (GENE3D); mobidb-lite (MOBIDB_LITE); mobidb-lite (MOBIDB_LITE); cd20235 (CDD)	0	No GOIDs	No GO Names	N	N	N	N	N	N	Y	Y	N	361.153	354.799	536.49	915.697	230.601	0	0	1.4	0	2.749	0.594	0	0	2.429	0	0	0	0	0	65.561	1.044	0	0	0	0	0	0	0	0
Ata03007	ATP-dependent Clp protease proteolytic subunit 2;clpP;serine-type endopeptidase activity	150	5	2.97e-100	95.68	EC:3.4.21; EC:3.4; EC:3.4.21.92; EC:3	Acting on peptide bonds (peptidases); Acting on peptide bonds (peptidases); Endopeptidase Clp; Hydrolases	IPR001907 (PRINTS); G3DSA:3.90.226.10 (GENE3D); IPR023562 (PFAM); IPR023562 (PANTHER); PTHR10381:SF24 (PANTHER); IPR033135 (PROSITE_PATTERNS); IPR018215 (PROSITE_PATTERNS); IPR001907 (CDD); IPR029045 (SUPERFAMILY)	7	C:GO:0009536#C:GO:0005759#C:GO:0009368#F:GO:0004176#P:GO:0051603#F:GO:0004252#P:GO:0006508	F:ATP-dependent peptidase activity#F:serine-type endopeptidase activity#P:proteolysis involved in cellular protein catabolic process#P:proteolysis#C:plastid#C:mitochondrial matrix#C:endopeptidase Clp complex	Y	N	Y	N	N	N	Y	N	Y	21.549	90.664	112.679	40.007	57.655	60.39	17.997	30.538	7.969	13.583	26.796	31.51	30.046	9.335	43.127	7.036	6.14	6.14	25.067	8.78	21.274	51.084	80.543	48.774	35.898	78.347	7.652	38.721	27.847
Ata03015	ATP dependant DNA helicase RecQ;Encoded by	1827	5	4.54e-99	43.88	No Enzyme Code	No Enzyme Name	IPR011545 (PFAM); IPR027417 (G3DSA:3.40.50.GENE3D); IPR027417 (G3DSA:3.40.50.GENE3D); IPR001650 (PFAM); mobidb-lite (MOBIDB_LITE); mobidb-lite (MOBIDB_LITE); PTHR13710 (PANTHER); IPR014001 (PROSITE_PROFILES); IPR001650 (PROSITE_PROFILES); IPR027417 (SUPERFAMILY)	2	F:GO:0005524#F:GO:0003676	F:nucleic acid binding#F:ATP binding	Y	Y	N	Y	Y	N	N	N	N	0	0	0	0	0	0.059	0.093	0	0	0	0	0	0	0	0	0	0	0	0	0	0.32	0.162	0.061	0	0.096	0	0	0	0
Ata03019	ABC transporter F family member 2;ARB1;ATPase activity	601	5	0	88.27	EC:3.6.1; EC:3.6; EC:3	Acting on acid anhydrides; Acting on acid anhydrides; Hydrolases	IPR003439 (PFAM); IPR003439 (PFAM); IPR027417 (G3DSA:3.40.50.GENE3D); IPR027417 (G3DSA:3.40.50.GENE3D); IPR032781 (PFAM); mobidb-lite (MOBIDB_LITE); mobidb-lite (MOBIDB_LITE); PTHR19211:SF15 (PANTHER); PTHR19211 (PANTHER); IPR017871 (PROSITE_PATTERNS); IPR003439 (PROSITE_PROFILES); IPR003439 (PROSITE_PROFILES); cd03221 (CDD); cd03221 (CDD); IPR027417 (SUPERFAMILY); IPR027417 (SUPERFAMILY)	13	C:GO:0005737#C:GO:0005634#P:GO:0031288#P:GO:0031152#F:GO:0016887#P:GO:0044764#P:GO:0015833#P:GO:0098630#P:GO:0000056#C:GO:0030687#P:GO:0006405#F:GO:0005524#P:GO:0006611	P:RNA export from nucleus#P:peptide transport#P:aggregation of unicellular organisms#C:cytoplasm#F:ATP binding#C:preribosome, large subunit precursor#P:aggregation involved in sorocarp development#P:sorocarp morphogenesis#P:ribosomal small subunit export from nucleus#F:ATP hydrolysis activity#P:protein export from nucleus#P:multi-organism cellular process#C:nucleus	Y	N	Y	N	N	N	N	N	N	259.113	321.468	289.337	106.746	234.113	83.455	47.209	63.688	59.58	9.423	101.262	393.919	38.279	117.647	201.949	140.13	65.845	65.845	222.456	36.547	86.612	48.765	144.386	97.058	174.324	357.401	107.765	517.059	266.285
Ata03031	fusion protein of phosphoribosylaminoimidazole carboxylase and phosphoribosylaminoimidazole-succinocarboxamide synthase, chloroplast or mitochondrial precursor;phosphoribosylaminoimidazole carboxylase activity	516	5	0	81.69	EC:6.3; EC:6.3.2.6; EC:6.3.2; EC:6	Forming carbon-nitrogen bonds; Phosphoribosylaminoimidazolesuccinocarboxamide synthase; Forming carbon-nitrogen bonds; Ligases	G3DSA:3.30.470.20 (GENE3D); IPR000031 (PFAM); IPR028923 (PFAM); G3DSA:3.40.50.1970 (GENE3D); G3DSA:3.30.200.20 (GENE3D); PTHR43700 (PANTHER); PTHR43700:SF3 (PANTHER); IPR018236 (PROSITE_PATTERNS); IPR018236 (PROSITE_PATTERNS); IPR028923 (HAMAP); cd01414 (CDD); SSF52255 (SUPERFAMILY); SSF56104 (SUPERFAMILY)	5	F:GO:0004639#P:GO:0009733#P:GO:0006189#C:GO:0009570#P:GO:0006164	P:response to auxin#P:purine nucleotide biosynthetic process#P:primede novoprime IMP biosynthetic process#F:phosphoribosylaminoimidazolesuccinocarboxamide synthase activity#C:chloroplast stroma	N	N	N	N	N	N	Y	N	Y	10.699	24.274	17.683	18.876	14.819	71.392	36.138	25.411	42.281	29.214	7.826	11.216	42.719	28.823	1.968	40.202	66.69	66.69	24.485	10.97	24.477	19.511	78.774	32.905	31.793	6.241	30.011	14.654	16.426
Ata03088	Histidine--tRNA ligase, cytoplasmic;HARS;Histidyl-trna synthetase	989	5	0	77.92	EC:6.1; EC:6.1.1.21; EC:6.1.1; EC:6; EC:7	Forming carbon-oxygen bonds; Histidine--tRNA ligase; Forming carbon-oxygen bonds; Ligases; Translocases	IPR041715 (PFAM); IPR011527 (PFAM); IPR004154 (PFAM); IPR036640 (G3DSA:1.20.1560.GENE3D); IPR036621 (G3DSA:3.40.50.GENE3D); G3DSA:3.30.930.10 (GENE3D); IPR027417 (G3DSA:3.40.50.GENE3D); IPR003439 (PFAM); mobidb-lite (MOBIDB_LITE); PTHR11476 (PANTHER); PTHR11476:SF7 (PANTHER); IPR006195 (PROSITE_PROFILES); IPR011527 (PROSITE_PROFILES); IPR041715 (CDD); cd18582 (CDD); IPR033656 (CDD); SSF55681 (SUP…	16	P:GO:0006427#P:GO:0007281#P:GO:0002181#C:GO:0005759#C:GO:0016021#P:GO:0055085#P:GO:0032543#F:GO:0042803#C:GO:0005829#F:GO:0140359#P:GO:0002119#F:GO:0003729#F:GO:0004821#P:GO:0010629#P:GO:0000122#F:GO:0005524	P:nematode larval development#F:ATP binding#C:integral component of membrane#P:negative regulation of gene expression#C:mitochondrial matrix#C:cytosol#P:histidyl-tRNA aminoacylation#P:cytoplasmic translation#P:mitochondrial translation#F:protein homodimerization activity#F:histidine-tRNA ligase activity#P:negative regulation of transcription by RNA polymerase II#F:mRNA binding#F:ABC-type transpor…	Y	Y	Y	N	N	N	N	N	N	84.597	107.187	76.925	56.08	98.153	31.565	23.111	31.57	29.399	39.643	36.407	38.416	24.891	13.374	42.196	48.512	46.934	46.934	45.031	37.286	42.339	26.512	38.769	34.026	40.646	41.812	53.163	63.698	62.104
Ata03090	Replication factor C subunit 1;RFC1;DNA clamp loader activity	873	5	0	64.79	EC:3.6.1; EC:3.6; EC:3	Acting on acid anhydrides; Acting on acid anhydrides; Hydrolases	IPR001357 (PFAM); IPR012178 (PIRSF); G3DSA:1.10.8.60 (GENE3D); IPR027417 (G3DSA:3.40.50.GENE3D); IPR036420 (G3DSA:3.40.50.GENE3D); G3DSA:1.20.272.10 (GENE3D); IPR003959 (PFAM); IPR013725 (PFAM); mobidb-lite (MOBIDB_LITE); mobidb-lite (MOBIDB_LITE); mobidb-lite (MOBIDB_LITE); mobidb-lite (MOBIDB_LITE); mobidb-lite (MOBIDB_LITE); mobidb-lite (MOBIDB_LITE); mobidb-lite (MOBIDB_LITE); mobidb-lite (MO…	56	P:GO:1903460#P:GO:0000712#F:GO:0061860#P:GO:0007064#F:GO:0043565#F:GO:0003677#P:GO:0042770#P:GO:0045893#F:GO:0016887#P:GO:0060249#P:GO:0048813#P:GO:0042276#C:GO:0005730#P:GO:0006283#F:GO:0008047#C:GO:0005663#P:GO:0070987#P:GO:0006260#P:GO:0045910#F:GO:0003689#P:GO:0006298#P:GO:1902275#P:GO:0006296#P:GO:2000026#P:GO:0009737#P:GO:1902166#F:GO:0003690#P:GO:0019725#P:GO:0006281#C:GO:1904949#P:GO:0060…	P:positive regulation of transcription, DNA-templated#C:nuclear DNA replication factor C complex#F:ATP binding#C:nucleolus#F:DNA clamp loader activity#P:mitotic sister chromatid cohesion#P:error-free translesion synthesis#P:nucleotide-excision repair, DNA gap filling#P:negative regulation of DNA recombination#P:double-strand break repair via homologous recombination#C:nucleoplasm#P:positive regul…	N	N	N	N	N	N	Y	N	Y	25.688	48.297	55.497	15.419	25.5	18.259	17.685	17.62	19.733	16.427	23.401	16.332	11.949	10.598	33.996	27.884	27.581	27.581	29.677	17.698	9.356	7.921	26.426	18.277	32.811	20.919	23.985	29.398	23.112
Ata03103	Disulfide-isomerase, PDIA-3 Endoplasmic reticulum lumen;PDI1;intramolecular oxidoreductase activity, transposing S-S bonds	529	5	0	70.29	EC:5.3.4.1; EC:1.14.11; EC:1; EC:1.8; EC:1.8.4; EC:1.14; EC:5.3; EC:5.3.4; EC:5; EC:1.8.4.2; EC:1.14.11.2	Protein disulfide-isomerase; Acting on paired donors, with incorporation or reduction of molecular oxygen. The oxygen incorporated need not be derived from O(2); Oxidoreductases; Acting on a sulfur group of donors; Acting on a sulfur group of donors; Acting on paired donors, with incorporation or reduction of molecular oxygen. The oxygen incorporated need not be derived from O(2); Intramolecular …	PR00421 (PRINTS); G3DSA:3.40.30.10 (GENE3D); IPR005792 (TIGRFAM); G3DSA:3.40.30.10 (GENE3D); G3DSA:3.40.30.10 (GENE3D); PF13848 (PFAM); G3DSA:3.40.30.10 (GENE3D); IPR013766 (PFAM); mobidb-lite (MOBIDB_LITE); mobidb-lite (MOBIDB_LITE); PTHR18929 (PANTHER); IPR017937 (PROSITE_PATTERNS); IPR013766 (PROSITE_PROFILES); IPR013766 (PROSITE_PROFILES); cd02961 (CDD); cd02982 (CDD); cd02995 (CDD); IPR03624…	26	P:GO:0046598#F:GO:0004656#P:GO:1904382#C:GO:0005793#C:GO:0009897#F:GO:0019153#P:GO:0034379#P:GO:0071456#P:GO:0018401#P:GO:0038155#C:GO:0016222#F:GO:0003756#F:GO:0005178#P:GO:0019471#F:GO:0046982#P:GO:0043687#C:GO:0005576#P:GO:1902175#F:GO:0051082#C:GO:0005788#P:GO:0034975#P:GO:0019953#P:GO:0034378#P:GO:0043062#P:GO:0035722#F:GO:0015035	P:post-translational protein modification#F:procollagen-proline 4-dioxygenase activity#P:mannose trimming involved in glycoprotein ERAD pathway#F:protein-disulfide reductase activity#P:protein folding in endoplasmic reticulum#P:interleukin-23-mediated signaling pathway#P:sexual reproduction#P:4-hydroxyproline metabolic process#C:extracellular region#P:extracellular structure organization#P:very-l…	Y	N	Y	N	N	N	Y	Y	Y	154.712	307.817	198.367	93.817	239.166	71.689	30.124	39.562	54.109	31.663	221.81	161.873	35.695	73.71	134.008	50.242	31.051	31.051	93.898	79.077	53.815	48.7	419.367	225.661	83.141	103.491	100.489	270.516	193.21
Ata03107	nitrate reductase;NIA1;nitrate reductase	572	5	0	64.55	EC:1.7.1.2; EC:1.7.1.1; EC:1.7.1; EC:1.7.1.3; EC:1.7.99.4; EC:1; EC:1.7	Nitrate reductase (NAD(P)H); Nitrate reductase (NADH); Acting on other nitrogenous compounds as donors; Nitrate reductase (NADPH); Nitrate reductase; Oxidoreductases; Acting on other nitrogenous compounds as donors	IPR001709 (PRINTS); IPR008335 (PRINTS); IPR001834 (PRINTS); IPR001199 (PRINTS); IPR036374 (G3DSA:3.90.420.GENE3D); IPR005066 (PFAM); IPR001433 (PFAM); G3DSA:2.40.30.10 (GENE3D); IPR001199 (PFAM); IPR036400 (G3DSA:3.10.120.GENE3D); IPR000572 (PFAM); IPR039261 (G3DSA:3.40.50.GENE3D); mobidb-lite (MOBIDB_LITE); mobidb-lite (MOBIDB_LITE); PTHR19370:SF185 (PANTHER); PTHR19370 (PANTHER); IPR018506 (PRO…	15	P:GO:1903409#P:GO:0042136#P:GO:0009416#P:GO:0009610#C:GO:0005886#F:GO:0030151#F:GO:0020037#F:GO:0009703#C:GO:0005773#P:GO:0006805#P:GO:0051704#P:GO:0006809#F:GO:0016491#P:GO:0042128#C:GO:0005829	P:nitric oxide biosynthetic process#P:nitrate assimilation#F:oxidoreductase activity#C:vacuole#C:plasma membrane#P:xenobiotic metabolic process#P:response to symbiotic fungus#P:response to light stimulus#F:heme binding#C:cytosol#F:molybdenum ion binding#P:multi-organism process#F:nitrate reductase (NADH) activity#P:neurotransmitter biosynthetic process#P:reactive oxygen species biosynthetic proce…	Y	N	Y	N	N	N	N	N	N	4.352	0	8.491	2.797	2.795	79.276	18.742	26.183	20.922	3.117	4.3	5.966	11.564	4.848	0	3.286	1.24	1.24	3.154	3.941	17.186	74.335	4.776	11.931	12.161	15.823	5.078	5.067	17.975
Ata03109	hypothetical protein BWQ96_06286;	145	4	4.35e-61	70.36	No Enzyme Code	No Enzyme Name	No IinterPro match	0	No GOIDs	No GO Names	N	N	N	N	N	N	Y	Y	Y	22.287	23.442	48.702	100.261	64.4	420.846	145.419	567.314	53.57	3.193	3.796	25.46	294.922	116.547	41.817	45.027	41.278	41.278	20.401	0	586.736	336.644	820.79	667.14	323.37	14.733	88.559	10.153	48.001
Ata03135	Myo-inositol dehydrogenase;D-xylose 1-dehydrogenase (NADP+) activity	403	5	0	77.08	No Enzyme Code	No Enzyme Name	G3DSA:3.40.50.720 (GENE3D); IPR004104 (PFAM); IPR000683 (PFAM); IPR030827 (TIGRFAM); G3DSA:3.30.360.10 (GENE3D); PTHR42840:SF12 (PANTHER); PTHR42840 (PANTHER); SSF55347 (SUPERFAMILY); IPR036291 (SUPERFAMILY)	1	F:GO:0000166	F:nucleotide binding	Y	N	Y	Y	N	Y	Y	Y	Y	15.303	28.239	5.029	14.378	14.653	66.371	57.597	91.311	34.748	16.615	6.86	7.361	38.988	11.713	6.045	31.558	42.026	42.026	30.872	27.895	121.922	106.727	10.219	22.338	40.252	10.648	46.849	1.835	10.612
Ata03136	Heat Shock Protein 70, HSP70;Belongs to the heat shock protein 70 family	526	5	0	91.7	EC:3.6.1; EC:3.6; EC:3	Acting on acid anhydrides; Acting on acid anhydrides; Hydrolases	PR00301 (PRINTS); IPR029048 (G3DSA:1.20.1270.GENE3D); G3DSA:3.90.640.10 (GENE3D); G3DSA:3.30.420.40 (GENE3D); IPR029047 (G3DSA:2.60.34.GENE3D); G3DSA:3.30.420.40 (GENE3D); IPR013126 (PFAM); mobidb-lite (MOBIDB_LITE); PTHR19375:SF370 (PANTHER); IPR013126 (PANTHER); IPR018181 (PROSITE_PATTERNS); IPR029047 (SUPERFAMILY); IPR029048 (SUPERFAMILY); IPR043129 (SUPERFAMILY); IPR043129 (SUPERFAMILY)	2	F:GO:0016887#F:GO:0005524	F:ATP hydrolysis activity#F:ATP binding	Y	N	Y	N	N	N	Y	Y	Y	2548.76	2461.4	2467.68	2617.58	2127.08	4354.66	4702.43	549.76	556.728	9727.87	2152.8	367.909	476.911	439.807	74.529	652.448	787.292	787.292	254.096	2587.23	225.722	3237.97	160.275	333.038	300.944	5157.08	137.184	94.071	330.89
Ata03153	transportin-1-like isoform X2;TNPO1;Transportin	634	5	0	64.55	EC:7	Translocases	IPR011989 (G3DSA:1.25.10.GENE3D); mobidb-lite (MOBIDB_LITE); mobidb-lite (MOBIDB_LITE); mobidb-lite (MOBIDB_LITE); mobidb-lite (MOBIDB_LITE); PTHR10527:SF3 (PANTHER); IPR040122 (PANTHER); IPR016024 (SUPERFAMILY)	15	P:GO:0042306#C:GO:0031965#P:GO:0051148#F:GO:0008139#C:GO:0034399#P:GO:0006610#P:GO:0043488#F:GO:0005215#P:GO:0006606#C:GO:0005929#P:GO:0006607#P:GO:0090087#P:GO:0035735#P:GO:0035167#C:GO:0005829	F:transporter activity#P:NLS-bearing protein import into nucleus#P:regulation of peptide transport#P:protein import into nucleus#P:ribosomal protein import into nucleus#C:nuclear periphery#C:cytosol#P:regulation of mRNA stability#F:nuclear localization sequence binding#P:regulation of protein import into nucleus#P:intraciliary transport involved in cilium assembly#C:cilium#P:negative regulation o…	N	N	N	N	N	N	Y	Y	N	23.059	21.56	25.195	38.42	19.742	17.438	11.234	12.194	12.633	11.305	1.135	8.195	10.785	36.31	39.099	3.451	6.479	6.479	12.899	16.587	16.403	27.098	15.287	18.622	22.03	40.649	11.524	19.453	21.424
Ata03156	20S core proteasome subunit alpha 3;PSMA4;threonine-type endopeptidase activity	250	5	2.39e-166	88.94	EC:3.4.25.1; EC:6.5.1.6; EC:6.5.1.7; EC:6.5.1.1	Proteasome endopeptidase complex; DNA ligase (ATP or NAD(+)); DNA ligase (ATP, ADP or GTP); DNA ligase (ATP)	IPR029055 (G3DSA:3.60.20.GENE3D); IPR001353 (PFAM); IPR000426 (PFAM); PTHR11599 (PANTHER); IPR034647 (PTHR11599:PANTHER); IPR000426 (PROSITE_PATTERNS); IPR023332 (PROSITE_PROFILES); cd03752 (CDD); IPR029055 (SUPERFAMILY)	22	C:GO:0034515#C:GO:0000932#P:GO:0046686#C:GO:0005839#P:GO:0051603#C:GO:0019773#P:GO:0051781#C:GO:0005773#P:GO:0045842#P:GO:0010499#C:GO:0022626#P:GO:0016579#P:GO:0006511#C:GO:0042175#P:GO:0062033#C:GO:0001673#C:GO:0031597#P:GO:0043687#C:GO:0005654#P:GO:0032436#P:GO:0080129#C:GO:1990904	C:P-body#P:post-translational protein modification#P:proteasomal ubiquitin-independent protein catabolic process#P:positive regulation of proteasomal ubiquitin-dependent protein catabolic process#P:positive regulation of cell division#C:vacuole#P:response to cadmium ion#C:ribonucleoprotein complex#C:nucleoplasm#P:proteasome core complex assembly#P:protein deubiquitination#C:proteasome storage gra…	Y	N	Y	N	N	N	Y	Y	Y	47.703	0	78.999	44.033	78.446	72.199	53.748	71.864	13.625	37.003	152.803	88.787	41.628	16.921	144.081	40.84	45.377	45.377	74.329	72.692	61.957	62.236	224.221	99.774	116.295	53.839	94.629	100.117	86.085
Ata03161	phosphatase 2C 80;phosphoprotein phosphatase activity	315	5	1.04e-131	70.88	EC:3.1.3.16; EC:3.1; EC:3; EC:3.1.3	Protein-serine/threonine phosphatase; Acting on ester bonds; Hydrolases; Acting on ester bonds	IPR036457 (G3DSA:3.60.40.GENE3D); IPR001932 (PFAM); PTHR12320:SF1 (PANTHER); IPR039123 (PANTHER); IPR001932 (PROSITE_PROFILES); IPR036457 (SUPERFAMILY)	1	F:GO:0016791	F:phosphatase activity	Y	N	Y	N	N	N	Y	N	Y	4.119	0	3.215	8.088	6.612	0	4.569	2.478	3.808	0	0	1.882	0.813	0	1.288	3.783	3.117	3.117	4.909	1.632	6.777	12.518	32.838	15.428	5.534	3.403	1.915	5.212	1.565
Ata03164	Animal heme peroxidase homologue;Animal haem peroxidase	554	5	3.8e-164	63.42	EC:1.6.3.1; EC:1.11; EC:1; EC:1.11.1; EC:1.11.1.7	NAD(P)H oxidase (H(2)O(2)-forming); Acting on a peroxide as acceptor; Oxidoreductases; Acting on a peroxide as acceptor; Peroxidase	IPR019791 (PRINTS); IPR037120 (G3DSA:1.10.640.GENE3D); IPR019791 (PFAM); PTHR11475 (PANTHER); IPR019791 (PROSITE_PROFILES); IPR010255 (SUPERFAMILY)	3	P:GO:0006979#F:GO:0020037#F:GO:0004601	F:peroxidase activity#P:response to oxidative stress#F:heme binding	Y	Y	Y	Y	Y	N	Y	N	Y	52.179	49.335	6.863	18.421	28.863	25.037	35.347	34.802	47.336	11.591	11.585	16.074	17.275	38.823	55.369	7.179	5.429	5.429	7.491	12.741	106.641	110.832	7.036	13.27	48.519	0	7.039	18.993	2.674
Ata03181	Xanthine dehydrogenase;CO dehydrogenase flavoprotein C-terminal domain	1361	5	0	65.28	EC:1.2; EC:1.17.1; EC:1.17; EC:1; EC:1.17.1.4; EC:1.17.3.2	Acting on the aldehyde or oxo group of donors; Acting on CH or CH(2) groups; Acting on CH or CH(2) groups; Oxidoreductases; Xanthine dehydrogenase; Xanthine oxidase	IPR005107 (PFAM); IPR002346 (PFAM); G3DSA:3.30.365.10 (GENE3D); G3DSA:3.30.365.10 (GENE3D); IPR001041 (PFAM); G3DSA:3.30.365.10 (GENE3D); IPR008274 (PFAM); IPR002888 (PFAM); G3DSA:1.10.150.120 (GENE3D); IPR016208 (PIRSF); G3DSA:3.30.390.50 (GENE3D); G3DSA:3.90.1170.50 (GENE3D); IPR016169 (G3DSA:3.30.465.GENE3D); G3DSA:3.30.365.10 (GENE3D); IPR000674 (PFAM); IPR016167 (G3DSA:3.30.43.GENE3D); IPR01…	11	F:GO:0004854#F:GO:0050660#F:GO:0005506#F:GO:0051536#F:GO:0016903#F:GO:0051537#F:GO:0046872#P:GO:0009115#F:GO:0016491#C:GO:0005829#F:GO:0071949	F:oxidoreductase activity#F:iron ion binding#F:oxidoreductase activity, acting on the aldehyde or oxo group of donors#F:metal ion binding#F:2 iron, 2 sulfur cluster binding#C:cytosol#F:flavin adenine dinucleotide binding#F:xanthine dehydrogenase activity#P:xanthine catabolic process#F:iron-sulfur cluster binding#F:FAD binding	N	N	N	Y	N	Y	N	N	N	0	0	0	0.5	0	0.156	7.434	0	0	0.669	1.829	0	0	0	0	0.381	2.786	2.786	4.853	1.163	2.584	3.122	1.521	1.861	0	6.174	0	0.591	2.603
Ata03187	molecular chaperone DnaK;SDH3-1;unfolded protein binding	649	5	0	85.88	EC:3.6.1; EC:3.6; EC:3	Acting on acid anhydrides; Acting on acid anhydrides; Hydrolases	PR00301 (PRINTS); G3DSA:3.30.420.40 (GENE3D); IPR013126 (PFAM); IPR029047 (G3DSA:2.60.34.GENE3D); G3DSA:3.30.420.40 (GENE3D); IPR029048 (G3DSA:1.20.1270.GENE3D); IPR029047 (G3DSA:2.60.34.GENE3D); G3DSA:3.90.640.10 (GENE3D); mobidb-lite (MOBIDB_LITE); mobidb-lite (MOBIDB_LITE); IPR013126 (PANTHER); IPR013126 (PANTHER); PTHR19375:SF451 (PANTHER); IPR018181 (PROSITE_PATTERNS); IPR018181 (PROSITE_PAT…	25	P:GO:1903506#P:GO:0009615#C:GO:0005739#P:GO:0065003#F:GO:0008270#P:GO:0046686#F:GO:0016887#C:GO:0005774#F:GO:0044183#F:GO:0051087#C:GO:0005618#C:GO:0009507#P:GO:0051704#C:GO:0005829#P:GO:0034620#P:GO:0051085#P:GO:0009408#P:GO:0009735#P:GO:0009651#P:GO:0006457#F:GO:0043531#F:GO:0051082#F:GO:0016989#F:GO:0005524#C:GO:0045273	C:respiratory chain complex II#C:cell wall#P:protein-containing complex assembly#P:chaperone cofactor-dependent protein refolding#F:ATP binding#C:chloroplast#P:response to cadmium ion#C:cytosol#P:multi-organism process#F:sigma factor antagonist activity#P:response to virus#C:vacuolar membrane#P:response to cytokinin#C:mitochondrion#F:unfolded protein binding#F:chaperone binding#F:protein folding …	N	N	N	N	N	N	Y	Y	N	15.048	0	15.532	24.957	9.351	0.324	83.362	0	0	0	0	0	0	0	40.378	0.396	185.598	185.598	140.057	0.11	0	0	2.33	0	0	0	0	0	146.735
Ata03214	TKI1;TSL-kinase interacting protein	535	0	NA	NA	No Enzyme Code	No Enzyme Name	mobidb-lite (MOBIDB_LITE); mobidb-lite (MOBIDB_LITE); mobidb-lite (MOBIDB_LITE); mobidb-lite (MOBIDB_LITE); mobidb-lite (MOBIDB_LITE); mobidb-lite (MOBIDB_LITE)	2	C:GO:0005634#F:GO:0003682	F:chromatin binding#C:nucleus	Y	Y	N	N	N	N	N	N	N	49.172	48.955	23.689	53.753	48.077	31.595	20.28	26.296	38.537	17.742	14.891	20.528	24.755	53.912	33.032	39.396	30.163	30.163	24.775	14.017	37.049	16.421	26.229	29.416	39.8	22.072	24.02	21.663	52.299
Ata03242	ATP synthase subunit beta, mitochondrial;ATPB;proton-transporting ATP synthase activity, rotational mechanism	510	5	0	87.21	EC:7.1.2.2; EC:3.6.3.14; EC:6; EC:7	H(+)-transporting two-sector ATPase; Acting on acid anhydrides; Ligases; Translocases	IPR000194 (PFAM); IPR004100 (PFAM); G3DSA:2.40.10.170 (GENE3D); IPR027417 (G3DSA:3.40.50.GENE3D); PIRSF039072 (PIRSF); IPR024034 (G3DSA:1.10.1140.GENE3D); IPR005722 (TIGRFAM); PTHR15184 (PANTHER); PTHR15184:SF60 (PANTHER); IPR020003 (PROSITE_PATTERNS); IPR005722 (HAMAP); cd18110 (CDD); cd01133 (CDD); IPR036121 (SUPERFAMILY); SSF47917 (SUPERFAMILY); IPR027417 (SUPERFAMILY)	15	P:GO:0009168#C:GO:0009941#P:GO:0046034#F:GO:0005507#P:GO:0046686#F:GO:0008266#F:GO:0046933#C:GO:0000275#P:GO:0006805#P:GO:0015986#C:GO:0045261#C:GO:0005730#F:GO:0005524#P:GO:1902600#C:GO:0005747	P:ATP metabolic process#P:proton transmembrane transport#F:proton-transporting ATP synthase activity, rotational mechanism#F:ATP binding#C:proton-transporting ATP synthase complex, catalytic core F(1)#C:nucleolus#P:xenobiotic metabolic process#P:response to cadmium ion#C:chloroplast envelope#C:mitochondrial proton-transporting ATP synthase complex, catalytic sector F(1)#F:copper ion binding#P:ATP…	Y	Y	Y	Y	Y	Y	Y	N	Y	68.117	269.646	97.32	74.922	76.428	61.212	28.388	26.145	34.534	43.284	87.21	109.947	38.009	21.418	47.069	66.927	34.24	34.24	59.398	48.124	51.767	46.581	304.596	127.488	58.155	288.695	63.256	86.615	52.197
Ata03243	Histone H2B;protein heterodimerization activity	297	5	2.82e-65	94.56	No Enzyme Code	No Enzyme Name	IPR000558 (PRINTS); IPR007125 (PFAM); IPR015847 (PFAM); IPR001247 (PFAM); IPR009072 (G3DSA:1.10.20.GENE3D); IPR027408 (G3DSA:3.30.230.GENE3D); mobidb-lite (MOBIDB_LITE); mobidb-lite (MOBIDB_LITE); IPR000558 (PANTHER); PTHR23428:SF266 (PANTHER); IPR000558 (PROSITE_PATTERNS); IPR020568 (SUPERFAMILY); IPR036345 (SUPERFAMILY); IPR009072 (SUPERFAMILY)	5	P:GO:0006333#F:GO:0003677#C:GO:0031298#C:GO:0000786#F:GO:0046982	P:chromatin assembly or disassembly#C:replication fork protection complex#F:protein heterodimerization activity#F:DNA binding#C:nucleosome	Y	N	Y	Y	Y	Y	Y	Y	Y	202.626	219.364	180.889	108.645	168.158	773.027	521.609	191.434	1445.14	846.616	78.719	97.789	105.306	74.139	163.636	66.452	27.222	27.222	126.093	81.597	121.025	71.091	84.842	89.527	150.152	300.794	40.754	82.951	96.56
Ata03244	Cytoplasmic 60S subunit biogenesis factor REI1-like 1;MCA1;Metacaspase	808	5	2.17e-140	66.73	EC:3.4.22; EC:3.4; EC:3	Acting on peptide bonds (peptidases); Acting on peptide bonds (peptidases); Hydrolases	IPR002119 (PRINTS); PF00656 (PFAM); IPR032454 (PFAM); IPR009072 (G3DSA:1.10.20.GENE3D); IPR007125 (PFAM); IPR041661 (PFAM); PF12874 (PFAM); G3DSA:3.30.160.60 (GENE3D); G3DSA:3.40.50.12660 (GENE3D); IPR040025 (PANTHER); PTHR13182:SF8 (PANTHER); IPR013087 (PROSITE_PATTERNS); IPR013087 (PROSITE_PATTERNS); IPR032458 (PROSITE_PATTERNS); IPR013087 (PROSITE_PROFILES); IPR002119 (CDD); IPR036236 (SUPERFA…	8	F:GO:0004198#C:GO:0005634#P:GO:0006915#F:GO:0003677#P:GO:0006515#F:GO:0046982#C:GO:0000786#C:GO:0005829	F:calcium-dependent cysteine-type endopeptidase activity#P:protein quality control for misfolded or incompletely synthesized proteins#F:protein heterodimerization activity#F:DNA binding#P:apoptotic process#C:cytosol#C:nucleus#C:nucleosome	Y	Y	Y	Y	Y	Y	Y	Y	Y	295.363	213.334	219.112	369.822	264.83	551.366	555.75	613.747	830.62	578.947	205.901	214.876	621.325	459.275	251.401	219.647	238.259	238.259	232.752	323.622	381.83	561.618	224.006	439.56	512.219	403.806	361.713	146.049	325.829
Ata03246	Putative ATP-dependent RNA helicase, Uap56;DDX39A;mRNA-containing ribonucleoprotein complex export from nucleus	432	5	0	87.42	EC:3.6.1; EC:3.6.4.13; EC:3.6; EC:3	Acting on acid anhydrides; RNA helicase; Acting on acid anhydrides; Hydrolases	IPR001650 (PFAM); IPR027417 (G3DSA:3.40.50.GENE3D); IPR027417 (G3DSA:3.40.50.GENE3D); IPR011545 (PFAM); mobidb-lite (MOBIDB_LITE); mobidb-lite (MOBIDB_LITE); PTHR47958:SF15 (PANTHER); PTHR47958 (PANTHER); IPR014001 (PROSITE_PROFILES); IPR001650 (PROSITE_PROFILES); IPR014014 (PROSITE_PROFILES); cd18787 (CDD); cd17950 (CDD); IPR027417 (SUPERFAMILY)	17	C:GO:0005737#P:GO:0010468#P:GO:0031124#F:GO:0016887#C:GO:0005681#C:GO:0005730#F:GO:0003724#P:GO:0010501#F:GO:0042802#P:GO:0006406#P:GO:0015833#C:GO:0016607#P:GO:0000398#F:GO:0005524#F:GO:0003676#P:GO:0006611#P:GO:0006974	P:mRNA 3prime-end processing#P:peptide transport#C:cytoplasm#F:ATP binding#C:nucleolus#P:regulation of gene expression#P:mRNA splicing, via spliceosome#C:spliceosomal complex#F:nucleic acid binding#P:protein export from nucleus#C:nuclear speck#F:identical protein binding#P:RNA secondary structure unwinding#P:cellular response to DNA damage stimulus#F:RNA helicase activity#F:ATP hydrolysis activit…	N	N	N	Y	Y	N	N	N	N	61.865	80.622	138.012	38.312	53.319	80.916	57.871	26.789	51.964	76.394	52.411	54.038	26.07	9.995	65.059	43.239	19.597	19.597	48.131	45.607	30.301	29.452	35.295	27.401	32.952	74.193	34.16	83.413	49.525
Ata03250	Chlorophyll a-b binding protein 1B-21, chloroplastic;Chlorophyll A-B binding protein	489	5	2.21e-93	72.45	No Enzyme Code	No Enzyme Name	IPR023329 (G3DSA:1.10.3460.GENE3D); IPR022796 (PFAM); mobidb-lite (MOBIDB_LITE); PTHR21649:SF125 (PANTHER); IPR001344 (PANTHER); SSF103511 (SUPERFAMILY)	14	C:GO:0010287#C:GO:0009782#P:GO:0009644#C:GO:0009941#P:GO:0009765#P:GO:0009768#C:GO:0016020#C:GO:0009535#F:GO:0043168#F:GO:0031409#P:GO:0009409#F:GO:0042803#P:GO:0009645#F:GO:0016168	F:protein homodimerization activity#C:chloroplast thylakoid membrane#P:photosynthesis, light harvesting in photosystem I#P:response to cold#C:plastoglobule#C:membrane#C:chloroplast envelope#P:photosynthesis, light harvesting#F:anion binding#P:response to low light intensity stimulus#P:response to high light intensity#F:chlorophyll binding#C:photosystem I antenna complex#F:pigment binding	N	N	N	N	N	N	Y	N	Y	109.467	28.369	56.46	226.346	262.832	742.648	545.943	1230.11	349.656	38.456	100.449	44.802	592.38	249.628	41.674	883.876	1225.88	1225.88	353.434	384.95	1076.3	1067.38	1194.99	518.902	1109.77	121.131	426.048	42.159	676.673
Ata03257	No description	112	0	NA	NA	No Enzyme Code	No Enzyme Name	No IinterPro match	0	No GOIDs	No GO Names	Y	Y	N	N	N	N	N	N	N	673.809	1262.01	1152.88	773.13	656.409	425.584	314.146	326.458	1109.2	1022.24	742.126	231.584	31.06	104.25	169.29	1676.56	1195.87	1195.87	509.047	413.263	415.223	70.888	173.786	111.074	143.911	47.588	248.32	182.921	296.231
Ata03258	Calcium-dependent protein kinase 29;HSL1;to Saccharomyces cerevisiae HSL1 (YKL101W)	421	5	1.44e-77	53.42	EC:2.7.1; EC:2.7.12.1; EC:2.7.11.1; EC:2.7; EC:2; EC:2.7.11.17	Transferring phosphorus-containing groups; Dual-specificity kinase; Non-specific serine/threonine protein kinase; Transferring phosphorus-containing groups; Transferases; Calcium/calmodulin-dependent protein kinase	IPR000719 (PFAM); G3DSA:1.10.510.10 (GENE3D); PTHR44167 (PANTHER); PTHR44167:SF1 (PANTHER); IPR017441 (PROSITE_PATTERNS); IPR008271 (PROSITE_PATTERNS); IPR000719 (PROSITE_PROFILES); IPR011009 (SUPERFAMILY)	43	P:GO:0046777#P:GO:0070935#P:GO:0018105#P:GO:0044351#P:GO:0006954#P:GO:0002758#P:GO:0034097#P:GO:0043406#P:GO:0032675#C:GO:0005829#P:GO:0006468#P:GO:0032147#C:GO:0071341#P:GO:0032496#P:GO:0042149#C:GO:0005813#P:GO:0044257#P:GO:0006691#F:GO:0004683#P:GO:1902935#P:GO:2000221#P:GO:0071466#P:GO:0001403#C:GO:0000144#P:GO:1901568#P:GO:0032680#F:GO:0004712#F:GO:0004672#P:GO:0051704#P:GO:1900034#P:GO:0010…	P:protein localization to septin ring#C:medial cortical node#P:response to lipopolysaccharide#F:ATP binding#P:3prime-UTR-mediated mRNA stabilization#P:negative regulation of pseudohyphal growth#P:multi-organism process#P:toll-like receptor signaling pathway#P:cellular response to vascular endothelial growth factor stimulus#F:calmodulin binding#P:import into cell#C:nucleoplasm#P:activation of prot…	N	N	N	N	N	N	Y	N	Y	230.546	202.76	278.018	431.665	187.321	110.873	113.3	67.212	177.258	145.591	309.311	160.667	50.51	160.572	160.588	341.934	198.696	198.696	116.164	271.764	82.351	60.227	37.017	35.888	82.457	107.04	112.778	101.28	120.352
Ata03264	6-phosphogluconate dehydrogenase, decarboxylating;PGD;D-gluconate metabolic process	483	5	0	84.06	EC:1.1.1.44; EC:1.1; EC:1; EC:1.1.1.343; EC:1.1.1	Phosphogluconate dehydrogenase (NADP(+)-dependent, decarboxylating); Acting on the CH-OH group of donors; Oxidoreductases; Phosphogluconate dehydrogenase (NAD(+)-dependent, decarboxylating); Acting on the CH-OH group of donors	IPR006183 (PRINTS); G3DSA:1.20.5.320 (GENE3D); IPR006114 (PFAM); IPR006115 (PFAM); IPR006113 (PIRSF); G3DSA:3.40.50.720 (GENE3D); IPR006113 (TIGRFAM); IPR013328 (G3DSA:1.10.1040.GENE3D); IPR006183 (PANTHER); PTHR11811:SF50 (PANTHER); IPR008927 (SUPERFAMILY); IPR036291 (SUPERFAMILY)	27	P:GO:0006098#P:GO:0009168#P:GO:0009166#C:GO:0005739#F:GO:0004616#C:GO:0005886#P:GO:0019359#P:GO:0006754#P:GO:0034599#P:GO:0046177#P:GO:0042593#P:GO:0006805#P:GO:0051704#P:GO:0019322#F:GO:0043177#C:GO:0005829#P:GO:0042866#F:GO:0030246#P:GO:0019682#P:GO:0050829#F:GO:0050661#P:GO:0034404#P:GO:0010629#F:GO:0016491#P:GO:0009051#P:GO:0061688#F:GO:0031406	P:nucleobase-containing small molecule biosynthetic process#P:nicotinamide nucleotide biosynthetic process#P:cellular response to oxidative stress#P:pentose-phosphate shunt#P:pentose biosynthetic process#F:oxidoreductase activity#F:carboxylic acid binding#C:plasma membrane#P:negative regulation of gene expression#P:pyruvate biosynthetic process#P:glycolytic process via Entner-Doudoroff Pathway#F:…	Y	N	Y	Y	N	Y	Y	Y	Y	1015.82	898.074	582.925	873.714	964.124	387.129	431.641	817.371	368.354	314.366	1362.3	347.142	568.627	535.673	714.8	1085.1	1335.06	1335.06	846.549	957.088	1103.58	917.83	635.352	702.534	707.385	1202.16	1061.29	503.635	620.749
Ata03268	Nitrate transporter;NRT2.2;cellular response to nitrate	489	5	0	78.3	EC:7	Translocases	IPR036259 (G3DSA:1.20.1250.GENE3D); IPR036259 (G3DSA:1.20.1250.GENE3D); IPR011701 (PFAM); mobidb-lite (MOBIDB_LITE); mobidb-lite (MOBIDB_LITE); IPR044772 (PANTHER); IPR044772 (CDD); IPR036259 (SUPERFAMILY)	16	P:GO:0098656#P:GO:0048527#C:GO:0005886#P:GO:0071229#F:GO:0022857#C:GO:1990351#P:GO:0080167#C:GO:0009507#P:GO:0055085#P:GO:0015706#C:GO:0009705#F:GO:0015112#F:GO:0015513#P:GO:0015707#P:GO:0071249#F:GO:0022832	F:high-affinity secondary active nitrite transmembrane transporter activity#P:nitrite transport#P:response to karrikin#C:plasma membrane#C:chloroplast#F:nitrate transmembrane transporter activity#P:cellular response to acid chemical#C:transporter complex#P:cellular response to nitrate#P:lateral root development#C:plant-type vacuole membrane#P:anion transmembrane transport#F:voltage-gated channel …	Y	Y	Y	N	N	N	N	N	N	5.976	20.955	4.664	21.812	4.975	250.568	49.742	19.887	65.893	21.69	5.43	3.945	16.597	5.548	11.214	1.762	0.71	0.71	5.825	1.203	18.873	143.093	11.613	11.22	46.748	4.39	0.449	7.899	2.356
Ata03276	Transforming growth factor-beta-induced protein ig-h3;Four repeated domains in the Fasciclin I family of proteins, present in many other contexts.	278	5	1.79e-122	66.22	No Enzyme Code	No Enzyme Name	IPR000782 (PFAM); IPR036378 (G3DSA:2.30.180.GENE3D); PTHR10900 (PANTHER); IPR000782 (PROSITE_PROFILES); IPR036378 (SUPERFAMILY)	0	No GOIDs	No GO Names	Y	N	Y	Y	N	Y	Y	Y	Y	18.66	40.891	20.935	64.125	28.708	59.532	42.006	98.854	37.377	50.793	6.953	1.599	7.977	5.052	6.565	2.142	3.531	3.531	6.895	1.848	86.878	107.401	209.96	104.102	25.696	0	0.986	2.656	7.979
Ata03289	40S ribosomal protein SA;RPS0;structural constituent of ribosome	250	5	1.04e-115	85.55	No Enzyme Code	No Enzyme Name	IPR001865 (PRINTS); IPR005707 (TIGRFAM); IPR001865 (PFAM); G3DSA:3.40.50.10490 (GENE3D); mobidb-lite (MOBIDB_LITE); IPR005707 (PANTHER); PTHR11489:SF9 (PANTHER); IPR018130 (PROSITE_PATTERNS); IPR001865 (CDD); IPR023591 (SUPERFAMILY)	15	C:GO:0030686#C:GO:0022627#C:GO:0015935#P:GO:0006407#C:GO:0016020#P:GO:0000447#P:GO:0015833#P:GO:0006412#P:GO:0000461#C:GO:0005840#P:GO:0002181#P:GO:0006611#C:GO:0010494#F:GO:0003735#P:GO:0000028	P:ribosomal small subunit assembly#C:ribosome#P:peptide transport#P:endonucleolytic cleavage in ITS1 to separate SSU-rRNA from 5.8S rRNA and LSU-rRNA from tricistronic rRNA transcript (SSU-rRNA, 5.8S rRNA, LSU-rRNA)#C:90S preribosome#P:rRNA export from nucleus#C:membrane#F:structural constituent of ribosome#C:small ribosomal subunit#P:cytoplasmic translation#C:cytoplasmic stress granule#P:protein…	N	N	N	N	N	N	Y	N	Y	278.717	368.166	510.93	188.843	213.659	65.74	18.947	37.783	35.155	14.858	223.031	419.997	50.134	19.656	160.536	104.236	48.482	48.482	173.054	118.849	93.854	42.552	393.414	192.582	94.744	192.818	127.137	523.635	109.056
Ata03303	Glutamate receptor ionotropic, NMDA 2C;GRID1;ionotropic glutamate receptor activity	548	5	6.72e-171	49.69	EC:2.4.1.41	Polypeptide N-acetylgalactosaminyltransferase	IPR001638 (PFAM); G3DSA:3.40.190.10 (GENE3D); PTHR18966 (PANTHER); SSF53850 (SUPERFAMILY)	24	P:GO:0035249#F:GO:0030165#P:GO:0060079#P:GO:0050767#F:GO:0008066#P:GO:0045664#P:GO:0007215#P:GO:0051965#P:GO:0051704#P:GO:0007157#P:GO:0035176#F:GO:0097110#P:GO:0034613#P:GO:0043523#P:GO:1904861#C:GO:0008328#P:GO:0060134#F:GO:0042802#P:GO:1900454#P:GO:0010975#C:GO:0045211#C:GO:0043197#C:GO:0014069#P:GO:0021707	C:dendritic spine#P:social behavior#P:heterophilic cell-cell adhesion via plasma membrane cell adhesion molecules#P:excitatory synapse assembly#F:scaffold protein binding#P:multi-organism process#P:positive regulation of long-term synaptic depression#P:excitatory postsynaptic potential#P:cellular protein localization#C:postsynaptic density#P:regulation of neuron projection development#P:regulatio…	N	N	N	Y	Y	N	N	N	N	21.93	2.078	28.679	14.39	10.783	17.203	19.181	43.74	25.936	26.322	16.759	11.646	62.371	33.745	12.974	55.397	47.814	47.814	20.119	22.406	29.434	27.2	15.04	10.392	22.295	21.549	26.858	6	28.834
Ata03313	60S ribosome protein L21;60S ribosomal protein	159	5	1.71e-97	82.86	No Enzyme Code	No Enzyme Name	G3DSA:6.10.250.3260 (GENE3D); IPR001147 (PFAM); IPR036948 (G3DSA:2.30.30.GENE3D); IPR001147 (PANTHER); PTHR20981:SF6 (PANTHER); IPR018259 (PROSITE_PATTERNS); IPR008991 (SUPERFAMILY)	4	C:GO:0022625#C:GO:0005840#P:GO:0006412#F:GO:0003735	C:cytosolic large ribosomal subunit#C:ribosome#P:translation#F:structural constituent of ribosome	Y	N	Y	N	N	N	Y	Y	N	516.551	620.343	807.871	331.099	396.118	233.399	126.325	141.925	109.046	114.791	581.978	872.608	169.602	129.633	311.621	534.968	364.344	364.344	430.874	759.591	358.959	183.571	947.023	654.147	221.853	389.867	582.179	942.92	341.646
Ata03318	glyoxylate reductase/hydroxypyruvate reductase;GRHPR;glycerate dehydrogenase activity	331	5	2.66e-179	75.49	EC:1.1; EC:1.5.1.15; EC:1; EC:1.1.1.79; EC:1.1.1.29; EC:1.1.1; EC:3.5.4.9; EC:1.1.1.81	Acting on the CH-OH group of donors; Methylenetetrahydrofolate dehydrogenase (NAD(+)); Oxidoreductases; Glyoxylate reductase (NADP(+)); Glycerate dehydrogenase; Acting on the CH-OH group of donors; Methenyltetrahydrofolate cyclohydrolase; Hydroxypyruvate reductase	G3DSA:3.40.50.720 (GENE3D); IPR006140 (PFAM); G3DSA:3.40.50.720 (GENE3D); IPR006139 (PFAM); PTHR10996 (PANTHER); PTHR10996:SF230 (PANTHER); IPR029753 (PROSITE_PATTERNS); cd05301 (CDD); SSF52283 (SUPERFAMILY); IPR036291 (SUPERFAMILY)	16	P:GO:0007588#P:GO:0046487#F:GO:0016618#C:GO:0005782#P:GO:0051259#F:GO:0016616#F:GO:0051287#F:GO:0043177#F:GO:0042803#C:GO:0005829#F:GO:0070402#P:GO:0043648#P:GO:0034641#F:GO:0030267#F:GO:0008465#F:GO:0031406	P:excretion#F:carboxylic acid binding#F:oxidoreductase activity, acting on the CH-OH group of donors, NAD or NADP as acceptor#P:dicarboxylic acid metabolic process#C:cytosol#F:NAD binding#P:glyoxylate metabolic process#P:cellular nitrogen compound metabolic process#F:glyoxylate reductase (NADP+) activity#F:protein homodimerization activity#F:NADPH binding#F:hydroxypyruvate reductase activity#F:or…	N	N	N	N	N	N	Y	N	Y	34.303	6.873	3.06	20.996	30.418	169.049	59.345	33.806	26.578	43.807	112.189	21.945	31.457	206.527	183.892	460.628	233.884	233.884	225.967	145.54	152.761	138.511	491.349	194.337	230.688	0	271.122	16.867	210.592
Ata03352	hypothetical protein BWQ96_07016;	380	1	9.41e-10	51.44	No Enzyme Code	No Enzyme Name	mobidb-lite (MOBIDB_LITE); mobidb-lite (MOBIDB_LITE)	0	No GOIDs	No GO Names	N	N	N	Y	Y	N	N	N	N	0	0	0	0	0	0	0	0	0	24.715	0	1.171	0	0	0	0.349	0	0	0.977	0	0	0	0	0	0	0	0	0	0
Ata03362	Desert hedgehog protein A;DHH;intein-mediated protein splicing	459	5	2.41e-89	60.97	No Enzyme Code	No Enzyme Name	IPR036378 (G3DSA:2.30.180.GENE3D); IPR001767 (PFAM); IPR000782 (PFAM); G3DSA:2.170.16.10 (GENE3D); mobidb-lite (MOBIDB_LITE); mobidb-lite (MOBIDB_LITE); PTHR11889:SF31 (PANTHER); PTHR11889 (PANTHER); IPR006141 (PROSITE_PROFILES); IPR000782 (PROSITE_PROFILES); cd00081 (CDD); IPR036844 (SUPERFAMILY); IPR036378 (SUPERFAMILY)	67	F:GO:0008270#P:GO:0035290#F:GO:0005119#P:GO:0001649#P:GO:0060914#P:GO:0007506#P:GO:0002385#P:GO:0045168#P:GO:0001746#P:GO:0007458#P:GO:2000026#P:GO:0035288#P:GO:0035217#P:GO:0007478#F:GO:0016015#F:GO:0005509#P:GO:0007398#P:GO:0048103#P:GO:0035232#P:GO:0008544#P:GO:0007473#P:GO:0045464#C:GO:0005634#P:GO:0048100#C:GO:0005768#P:GO:0042127#P:GO:0007418#P:GO:0008347#P:GO:0006357#C:GO:0005886#P:GO:0007…	P:regulation of mitotic cell cycle#C:plasma membrane#F:smoothened binding#P:pole cell migration#P:anterior/posterior axis specification, embryo#P:wing disc anterior/posterior pattern formation#P:regulation of multicellular organismal development#P:imaginal disc-derived wing vein specification#C:endosome#P:segment polarity determination#P:ovarian follicle cell stalk formation#P:positive regulation…	Y	Y	Y	Y	Y	Y	Y	N	Y	79.225	79.364	30.363	48.996	138.537	72.45	155.264	61.849	214.931	145.319	12.17	15.192	4.466	26.266	9.733	87.624	50.263	50.263	68.662	36.348	315.736	80.19	26.924	41.492	12.924	0	8.133	37.595	3.047
Ata03363	uncharacterized protein LOC114526042;deoxyribonuclease I activity	403	5	1.5e-44	49.64	EC:3.4.21.50	Lysyl endopeptidase	IPR009465 (PFAM); IPR038678 (G3DSA:2.60.40.GENE3D); PTHR11311 (PANTHER); PTHR11311:SF16 (PANTHER); IPR009465 (PROSITE_PROFILES); IPR009465 (PROSITE_PROFILES)	5	F:GO:0046872#C:GO:0016021#P:GO:0007155#C:GO:0016020#C:GO:0005576	C:extracellular region#P:cell adhesion#C:membrane#C:integral component of membrane#F:metal ion binding	Y	Y	N	N	N	N	N	N	N	41.881	56.478	11.943	16.679	23.273	27.945	15.135	20.244	30.28	24.231	15.091	4.416	10.595	10.966	100.746	4.602	3.729	3.729	4.301	27.166	172.04	170.861	4.143	15.662	17.746	0	6.401	24.461	0.816
Ata03374	D-glycerate 3-kinase, chloroplastic;GLYK;D-glycerate 3-kinase, chloroplastic. Source PGD	361	5	1.47e-155	66.92	EC:2.7.1.48; EC:4.4.1.8; EC:2.7; EC:2; EC:2.7.1.31; EC:3.6.3.4	Uridine/cytidine kinase; Cystathionine beta-lyase; Transferring phosphorus-containing groups; Transferases; Glycerate 3-kinase; Acting on acid anhydrides	IPR027417 (G3DSA:3.40.50.GENE3D); IPR006083 (PFAM); PTHR10285 (PANTHER); PTHR10285:SF162 (PANTHER); IPR027417 (SUPERFAMILY)	10	C:GO:0005634#F:GO:0016301#P:GO:0016310#P:GO:0006222#P:GO:0046132#P:GO:0006206#F:GO:0004849#P:GO:0043097#C:GO:0005829#F:GO:0005524	P:UMP biosynthetic process#F:kinase activity#F:ATP binding#P:phosphorylation#C:cytosol#P:pyrimidine ribonucleoside biosynthetic process#F:uridine kinase activity#P:pyrimidine nucleobase metabolic process#C:nucleus#P:pyrimidine nucleoside salvage	N	N	N	Y	N	Y	N	N	N	93.481	63.031	44.897	121.952	69.262	89.365	82.579	59.124	146.807	101.988	7.809	17.251	16.553	47.005	48.347	19.077	11.205	11.205	19.541	41.509	52.706	74.307	39.761	46.707	46.371	2.971	6.232	22.066	23.004
Ata03381	40S ribosomal protein S10;RPS10;ribosomal small subunit assembly	150	5	1.85e-75	77.45	No Enzyme Code	No Enzyme Name	IPR005326 (PFAM); IPR036388 (G3DSA:1.10.10.GENE3D); mobidb-lite (MOBIDB_LITE); mobidb-lite (MOBIDB_LITE); IPR037447 (PANTHER)	43	C:GO:0022627#C:GO:0005912#C:GO:0005903#P:GO:0006614#C:GO:0016528#C:GO:0005618#C:GO:0048471#C:GO:0005840#P:GO:0002181#C:GO:0005730#F:GO:0000049#P:GO:0006407#P:GO:0000184#P:GO:2000032#C:GO:0016323#P:GO:0015833#P:GO:2000026#C:GO:0030056#P:GO:0007010#P:GO:0008340#C:GO:0016324#C:GO:0043034#P:GO:0010252#P:GO:0006413#P:GO:0090506#F:GO:0008307#F:GO:0030506#F:GO:0047485#C:GO:0009507#P:GO:0031581#C:GO:0045…	C:costamere#F:structural constituent of muscle#C:cell wall#P:rRNA export from nucleus#P:hemidesmosome assembly#P:auxin homeostasis#C:sarcolemma#C:nucleolus#P:SRP-dependent cotranslational protein targeting to membrane#P:regulation of shoot system morphogenesis#P:protein export from nucleus#C:cytosolic small ribosomal subunit#C:nucleoplasm#P:ribosomal small subunit assembly#P:determination of adul…	N	N	N	N	N	N	Y	Y	N	131.448	475.988	311.128	113.867	163.74	39.541	23.059	29.385	18.593	8.027	169.95	299.344	34.582	18.003	177.901	116.977	42.213	42.213	156.568	111.218	59.954	28.162	267.493	147.008	49.794	113.96	101.659	325.587	86.271
Ata03386	Sel1-repeat containing protein;	2072	5	1.95e-96	52.08	No Enzyme Code	No Enzyme Name	IPR006597 (PFAM); IPR035897 (G3DSA:3.40.50.GENE3D); IPR011990 (G3DSA:1.25.40.GENE3D); IPR011990 (G3DSA:1.25.40.GENE3D); IPR027417 (G3DSA:3.40.50.GENE3D); mobidb-lite (MOBIDB_LITE); mobidb-lite (MOBIDB_LITE); PTHR43628:SF9 (PANTHER); PTHR43628 (PANTHER); PTHR43628 (PANTHER); PTHR43628 (PANTHER); PTHR43628:SF9 (PANTHER); IPR035897 (SUPERFAMILY); SSF81901 (SUPERFAMILY); IPR027417 (SUPERFAMILY); SSF8…	1	F:GO:0005515	F:protein binding	N	N	N	N	N	N	Y	N	Y	6.554	0	13.44	0	17.329	0	0	0	0	2.798	2.058	0	0	0	3.376	0	0	0	0	1.484	0	1.406	0	0	0	1.274	0	0	0
Ata03409	40S ribosomal protein S10;RPS10;ribosomal small subunit assembly	150	5	1.85e-75	77.45	No Enzyme Code	No Enzyme Name	IPR005326 (PFAM); IPR036388 (G3DSA:1.10.10.GENE3D); mobidb-lite (MOBIDB_LITE); mobidb-lite (MOBIDB_LITE); IPR037447 (PANTHER)	43	C:GO:0022627#C:GO:0005912#C:GO:0005903#P:GO:0006614#C:GO:0016528#C:GO:0005618#C:GO:0048471#C:GO:0005840#P:GO:0002181#C:GO:0005730#F:GO:0000049#P:GO:0006407#P:GO:0000184#P:GO:2000032#C:GO:0016323#P:GO:0015833#P:GO:2000026#C:GO:0030056#P:GO:0007010#P:GO:0008340#C:GO:0016324#C:GO:0043034#P:GO:0010252#P:GO:0006413#P:GO:0090506#F:GO:0008307#F:GO:0030506#F:GO:0047485#C:GO:0009507#P:GO:0031581#C:GO:0045…	C:costamere#F:structural constituent of muscle#C:cell wall#P:rRNA export from nucleus#P:hemidesmosome assembly#P:auxin homeostasis#C:sarcolemma#C:nucleolus#P:SRP-dependent cotranslational protein targeting to membrane#P:regulation of shoot system morphogenesis#P:protein export from nucleus#C:cytosolic small ribosomal subunit#C:nucleoplasm#P:ribosomal small subunit assembly#P:determination of adul…	N	N	N	N	N	N	Y	Y	N	159.461	543.987	297.674	121.561	163.74	47.449	17.435	32.843	26.562	8.027	168.849	316.083	33.448	12.669	161.728	113.898	46.051	46.051	138.487	113.657	65.756	31.436	274.143	134.643	49.794	85.47	114.048	317.406	91.185
Ata03432	DEAD/DEAH box helicase family protein;apt;Methyltransferase small domain	1925	5	1.04e-129	55.87	EC:2.4.2.7	Adenine phosphoribosyltransferase	IPR041398 (PFAM); mobidb-lite (MOBIDB_LITE); mobidb-lite (MOBIDB_LITE); mobidb-lite (MOBIDB_LITE); mobidb-lite (MOBIDB_LITE); mobidb-lite (MOBIDB_LITE); mobidb-lite (MOBIDB_LITE); mobidb-lite (MOBIDB_LITE); mobidb-lite (MOBIDB_LITE); mobidb-lite (MOBIDB_LITE); mobidb-lite (MOBIDB_LITE); mobidb-lite (MOBIDB_LITE); mobidb-lite (MOBIDB_LITE); mobidb-lite (MOBIDB_LITE); mobidb-lite (MOBIDB_LITE)	0	No GOIDs	No GO Names	Y	Y	N	Y	N	Y	N	N	N	0	0	0	0	0	0	0	0	0	0	0	0	0	0	0	0	0	0	0	0	0	0	0	0	0	0	0	0	0
Ata03456	hypothetical protein BWQ96_01182;	110	1	6.18e-29	84.04	No Enzyme Code	No Enzyme Name	mobidb-lite (MOBIDB_LITE); mobidb-lite (MOBIDB_LITE)	0	No GOIDs	No GO Names	Y	Y	Y	N	N	N	Y	Y	Y	61.56	349.453	6.863	92.103	65.882	160.391	760.495	1195.33	0	0	0	8.037	850.638	0	23.834	41.876	56.381	56.381	103.979	0	0	1258.89	171.891	65.415	663.205	232.54	111.527	0	0
Ata03476	carbonic anhydrase;cah;Reversible hydration of carbon dioxide	194	5	6.6e-45	59.44	EC:4.2.1; EC:4.2.1.1; EC:4.2; EC:4	Carbon-oxygen lyases; Carbonic anhydrase; Carbon-oxygen lyases; Lyases	IPR036874 (G3DSA:3.40.1050.GENE3D); IPR001765 (PFAM); PTHR11002:SF17 (PANTHER); PTHR11002 (PANTHER); IPR015892 (PROSITE_PATTERNS); IPR015892 (PROSITE_PATTERNS); IPR036874 (SUPERFAMILY)	3	F:GO:0004089#P:GO:0015976#F:GO:0008270	F:carbonate dehydratase activity#F:zinc ion binding#P:carbon utilization	Y	Y	Y	N	N	N	Y	Y	N	126.817	251.574	183.624	197.796	283.946	315.652	205.561	575.566	227.283	32.033	34.393	38.125	294.125	68.156	66.792	18.048	10.698	10.698	50.278	9.821	442.794	762.241	441.736	251.612	225.075	60.669	31.883	79.817	43.127
Ata03479	NADP-dependent malic enzyme;maeB;Malic enzyme	184	5	7.23e-63	68.68	EC:1.1; EC:2.3; EC:1; EC:2; EC:1.1.1; EC:1.1.1.38; EC:2.3.1.8; EC:1.1.1.40	Acting on the CH-OH group of donors; Acyltransferases; Oxidoreductases; Transferases; Acting on the CH-OH group of donors; Malate dehydrogenase (oxaloacetate-decarboxylating); Phosphate acetyltransferase; Malate dehydrogenase (oxaloacetate-decarboxylating) (NADP(+))	IPR002505 (PFAM); IPR042113 (G3DSA:3.40.50.GENE3D); IPR036291 (SUPERFAMILY); SSF53659 (SUPERFAMILY)	4	F:GO:0030145#F:GO:0016746#F:GO:0004473#P:GO:0008152	P:metabolic process#F:manganese ion binding#F:acyltransferase activity#F:malate dehydrogenase (decarboxylating) (NADP+) activity	N	N	N	Y	Y	N	N	N	N	0	0	0	0	0	0	0	0	0	0	0	0	0	0	0	0	0	0	0	0	0	0	0	0	0	0	0	0	0
Ata03504	laminin subunit alpha-3;	394	3	1.28e-06	44.18	No Enzyme Code	No Enzyme Name	G3DSA:1.10.287.1490 (GENE3D)	2	C:GO:0016021#C:GO:0016020	C:membrane#C:integral component of membrane	N	N	N	Y	Y	N	N	N	N	0	0	0	0	0	0	0	0	0	0	0	0	0	0	0	0	0	0	0	0	0	0	0	0	0	0	0	0	0
Ata03505	coiled-coil protein, putative;CCDC65;regulation of cilium movement	640	5	2.13e-156	78.21	No Enzyme Code	No Enzyme Name	IPR039750 (PANTHER); PTHR21625:SF0 (PANTHER)	4	C:GO:0005858#P:GO:0070286#P:GO:0003352#C:GO:0005930	P:axonemal dynein complex assembly#P:regulation of cilium movement#C:axoneme#C:axonemal dynein complex	N	N	N	N	N	N	Y	N	Y	0	0	0	0	0	0	0	0	0	0	0	0	0	0	0	0	0	0	0	0	0	0	0	0	0	0	0	0	0
Ata03553	glycoside hydrolase family protein;	499	5	2.76e-97	76.85	No Enzyme Code	No Enzyme Name	mobidb-lite (MOBIDB_LITE); mobidb-lite (MOBIDB_LITE)	0	No GOIDs	No GO Names	N	N	N	N	N	N	Y	N	Y	0	0	0	0	0	0	0	0	0	0	0	0	0	0	0	0	0	0	0	0	0	0	0	0	0	0	0	0	0
Ata03636	triosephosphate isomerase, cytosolic;triosephosphate isomerase	311	5	4.85e-72	71.55	EC:5.3.1.1; EC:5.3; EC:5; EC:5.3.1	Triose-phosphate isomerase; Intramolecular oxidoreductases; Isomerases; Intramolecular oxidoreductases	IPR000652 (TIGRFAM); IPR000652 (PFAM); G3DSA:3.40.50.150 (GENE3D); IPR013785 (G3DSA:3.20.20.GENE3D); G3DSA:1.10.8.480 (GENE3D); IPR001737 (PFAM); IPR000652 (PANTHER); PTHR21139:SF2 (PANTHER); IPR020861 (PROSITE_PATTERNS); IPR000652 (PROSITE_PROFILES); IPR000652 (CDD); IPR029063 (SUPERFAMILY); IPR035990 (SUPERFAMILY)	2	F:GO:0003824#F:GO:0004807	F:catalytic activity#F:triose-phosphate isomerase activity	N	N	N	Y	Y	N	N	N	N	0	0	0	0	0	0	0	0	0	0	0	0	0	0	0	0	0	0	0	0	0	0	0	0	0	0	0	0	0
Ata03677	patatin-like phospholipase family protein;Esterase of the alpha-beta hydrolase superfamily	455	5	0	79.74	No Enzyme Code	No Enzyme Name	IPR002641 (PFAM); G3DSA:3.40.1090.10 (GENE3D); IPR016035 (SUPERFAMILY)	1	P:GO:0006629	P:lipid metabolic process	N	N	N	Y	N	Y	N	N	N	0	0	0	0	0	0	0	0	0	0	0	0	0	0	0	0	0	0	0	0	0	0	0	0	0	0	0	0	0
Ata03711	PD40 domain-containing protein;chlorophyll binding	876	5	0	71.69	EC:3.4.21; EC:3.4; EC:3	Acting on peptide bonds (peptidases); Acting on peptide bonds (peptidases); Hydrolases	IPR036737 (G3DSA:3.30.1330.GENE3D); IPR019861 (PFAM); IPR000209 (PFAM); IPR036852 (G3DSA:3.40.50.GENE3D); IPR023827 (PROSITE_PATTERNS); IPR036852 (SUPERFAMILY); IPR036737 (SUPERFAMILY)	3	F:GO:0008236#F:GO:0004252#P:GO:0006508	F:serine-type endopeptidase activity#P:proteolysis#F:serine-type peptidase activity	Y	Y	N	N	N	N	N	N	N	0	0	0	0	0	0	0	0	0	0	0	0	0	0	0	0	0	0	0	0	0	0	0	0	0	0	0	0	0
Ata03719	hypothetical protein D9611_003441;CCA1;Belongs to the tRNA nucleotidyltransferase poly(A) polymerase family	331	3	0.000295226	52.96	No Enzyme Code	No Enzyme Name	mobidb-lite (MOBIDB_LITE); mobidb-lite (MOBIDB_LITE); PTHR13734 (PANTHER); SSF81891 (SUPERFAMILY)	7	P:GO:0006260#P:GO:0001680#F:GO:0052929#C:GO:0005634#C:GO:0005759#C:GO:0000811#F:GO:0052928	F:ATP:3prime-cytidine-cytidine-tRNA adenylyltransferase activity#C:GINS complex#P:tRNA 3prime-terminal CCA addition#P:DNA replication#C:nucleus#F:CTP:3prime-cytidine-tRNA cytidylyltransferase activity#C:mitochondrial matrix	N	N	N	Y	Y	N	N	N	N	0	0	0	0	0	0	0	0	0	0	0	0	0	0	0	0	0	0	0	0	0	0	0	0	0	0	0	0	0
Ata03746	hypothetical protein EON65_21375;Replication factor-A C terminal domain	297	1	5.72e-06	44.57	No Enzyme Code	No Enzyme Name	G3DSA:2.40.50.140 (GENE3D); G3DSA:2.40.50.140 (GENE3D)	27	P:GO:0042769#F:GO:0003677#P:GO:0006293#P:GO:0060249#P:GO:0032201#P:GO:0006294#F:GO:0098505#P:GO:0042276#P:GO:0006283#P:GO:1900034#P:GO:0000082#P:GO:0070987#P:GO:0006284#C:GO:0005662#P:GO:0006297#F:GO:0003684#P:GO:0006298#F:GO:0019899#P:GO:0006296#P:GO:0051345#P:GO:0034502#P:GO:0051096#P:GO:0019725#P:GO:0000724#P:GO:0036297#F:GO:0003676#C:GO:0016605	P:nucleotide-excision repair, preincision complex assembly#P:base-excision repair#P:positive regulation of hydrolase activity#C:DNA replication factor A complex#P:telomere maintenance via semi-conservative replication#F:nucleic acid binding#P:error-free translesion synthesis#P:nucleotide-excision repair, preincision complex stabilization#P:regulation of cellular response to heat#P:nucleotide-exci…	Y	Y	Y	N	N	N	N	N	N	0	0	0	0	0	0	0	0	0	0	0	0	0	0	0	0	0	0	0	0	0	0	0	0	0	0	0	0	0
Ata03769	hypothetical protein PPERSA_12327;Tetratricopeptide repeat	875	1	1.1e-06	64.23	No Enzyme Code	No Enzyme Name	IPR011990 (G3DSA:1.25.40.GENE3D); PF13414 (PFAM); mobidb-lite (MOBIDB_LITE); IPR019734 (PROSITE_PROFILES); IPR011990 (SUPERFAMILY)	1	F:GO:0005515	F:protein binding	N	N	N	Y	Y	N	N	N	N	0	0	0	0	0	0	0	0	0	0	0	0	0	0	0	0	0	0	0	0	0	0	0	0	0	0	0	0	0
Ata03806	No description	475	0	NA	NA	No Enzyme Code	No Enzyme Name	mobidb-lite (MOBIDB_LITE); mobidb-lite (MOBIDB_LITE); mobidb-lite (MOBIDB_LITE); mobidb-lite (MOBIDB_LITE); mobidb-lite (MOBIDB_LITE); mobidb-lite (MOBIDB_LITE)	0	No GOIDs	No GO Names	N	N	N	Y	Y	N	N	N	N	0	0	0	0	0	0	0	0	0	0	0	0	0	0	0	0	0	0	0	0	0	0	0	0	0	0	0	0	0
Ata03810	xaa-pro aminopeptidase, putative;Creatinase/Prolidase N-terminal domain	386	5	3.08e-106	55.43	EC:3.4.11; EC:3.4; EC:3; EC:3.4.11.9	Acting on peptide bonds (peptidases); Acting on peptide bonds (peptidases); Hydrolases; Xaa-Pro aminopeptidase	IPR000994 (PFAM); IPR036005 (G3DSA:3.90.230.GENE3D); IPR032416 (PFAM); PTHR43763 (PANTHER); IPR036005 (SUPERFAMILY)	10	F:GO:0030145#P:GO:0010815#F:GO:0008270#C:GO:0005886#F:GO:0010013#P:GO:0042178#F:GO:0070006#C:GO:0005829#P:GO:0009926#P:GO:0006508	F:N-1-naphthylphthalamic acid binding#C:plasma membrane#P:xenobiotic catabolic process#C:cytosol#F:zinc ion binding#P:bradykinin catabolic process#P:proteolysis#F:manganese ion binding#F:metalloaminopeptidase activity#P:auxin polar transport	N	N	N	Y	Y	N	N	N	N	0	0	0	0	0	0	0	0	0	0	0	0	0	0	0	0	0	0	0	0	0	0	0	0	0.311	0	0	0	0
Ata03831	ATP-binding cassette domain-containing protein;sunT;ABC transporter transmembrane region	1467	5	5.04e-126	97.38	EC:7	Translocases	PR01490 (PRINTS); IPR003439 (PFAM); G3DSA:2.40.30.170 (GENE3D); PF17963 (PFAM); IPR036640 (G3DSA:1.20.1560.GENE3D); G3DSA:2.60.40.3440 (GENE3D); IPR027417 (G3DSA:3.40.50.GENE3D); IPR001343 (PFAM); IPR011049 (G3DSA:2.150.10.GENE3D); mobidb-lite (MOBIDB_LITE); IPR039421 (PANTHER); PTHR24221:SF248 (PANTHER); PTHR24221:SF248 (PANTHER); IPR039421 (PANTHER); PTHR24221:SF248 (PANTHER); IPR011527 (PROSIT…	5	F:GO:0140359#C:GO:0016021#P:GO:0055085#F:GO:0005524#F:GO:0005509	F:ABC-type transporter activity#F:calcium ion binding#P:transmembrane transport#F:ATP binding#C:integral component of membrane	N	N	N	Y	Y	N	N	N	N	0	0	0	0	0	0	0	0	0	0	0	0	0	0	0	0	0	0	0	0	0	0	0	0	0	0	0	0	0
Ata03955	serine hydrolase;Beta-lactamase	498	5	2.57e-41	63.25	EC:3.4; EC:3	Acting on peptide bonds (peptidases); Hydrolases	IPR001466 (PFAM); IPR024079 (G3DSA:3.40.390.GENE3D); IPR012338 (G3DSA:3.40.710.GENE3D); PTHR43283:SF10 (PANTHER); PTHR43283 (PANTHER); IPR012338 (SUPERFAMILY); SSF55486 (SUPERFAMILY)	1	F:GO:0008237	F:metallopeptidase activity	N	N	N	Y	Y	Y	N	N	N	0	0	0	0	0	0	0	0	0	0	0	0	0	0	0	0	0	0	0	0	0	0	0	0	0	0	0	0	0
Ata03964	EF-hand pair protein;EF-hand domain pair	130	5	7.24e-18	58.59	No Enzyme Code	No Enzyme Name	No IinterPro match	2	P:GO:0007049#C:GO:0005815	P:cell cycle#C:microtubule organizing center	N	N	N	Y	Y	N	N	N	N	0	0	0	0	0	0	0	0	0	0	0	0	0	0	0	0	0	0	0	0	0	0	0	0	0	0	0	0	0
Ata03965	No description	656	0	NA	NA	No Enzyme Code	No Enzyme Name	No IinterPro match	0	No GOIDs	No GO Names	N	N	N	N	N	N	Y	N	Y	0	0	0	0	0	0	0	0	0	0	0	0	0	0	0	0	0	0	0	0	0	0	0	0	0	0	0	0	0
Ata03984	mog;Molybdopterin binding domain protein	939	0	NA	NA	No Enzyme Code	No Enzyme Name	mobidb-lite (MOBIDB_LITE); mobidb-lite (MOBIDB_LITE); mobidb-lite (MOBIDB_LITE); mobidb-lite (MOBIDB_LITE); mobidb-lite (MOBIDB_LITE); mobidb-lite (MOBIDB_LITE); mobidb-lite (MOBIDB_LITE); mobidb-lite (MOBIDB_LITE); mobidb-lite (MOBIDB_LITE)	6	F:GO:0061598#P:GO:1901068#P:GO:0046039#P:GO:0032324#C:GO:0005829#F:GO:0042802	F:molybdopterin adenylyltransferase activity#C:cytosol#F:identical protein binding#P:molybdopterin cofactor biosynthetic process#P:GTP metabolic process#P:guanosine-containing compound metabolic process	N	N	N	Y	Y	N	N	N	N	0	0	0	0	0	0	0	0	0	0	0	0	0	0	0	0	0	0	0	0	0	0	0	0	0	0	0	0	0
Ata03991	putative Nodulation ABC transporter NodI;	545	4	3.34e-08	47.19	No Enzyme Code	No Enzyme Name	mobidb-lite (MOBIDB_LITE); mobidb-lite (MOBIDB_LITE); mobidb-lite (MOBIDB_LITE); mobidb-lite (MOBIDB_LITE); mobidb-lite (MOBIDB_LITE); mobidb-lite (MOBIDB_LITE); mobidb-lite (MOBIDB_LITE); mobidb-lite (MOBIDB_LITE); mobidb-lite (MOBIDB_LITE); mobidb-lite (MOBIDB_LITE)	0	No GOIDs	No GO Names	N	N	N	Y	N	Y	N	N	N	0	0	0	0	0	0	0	0	0	0	0	0	0	0	0	0	0	0	0	0	0	0	0	0	0	0	0	0	0
Ata04141	response regulator;IV02_08980;COG2204 Response regulator containing CheY-like receiver, AAA-type ATPase, and DNA-binding domains	254	5	6.74e-46	62.86	EC:2.7.1; EC:2.7; EC:2.7.3; EC:2; EC:2.7.13.3	Transferring phosphorus-containing groups; Transferring phosphorus-containing groups; Transferring phosphorus-containing groups; Transferases; Histidine kinase	G3DSA:1.10.10.60 (GENE3D); IPR002197 (PFAM); G3DSA:1.10.287.130 (GENE3D); G3DSA:3.40.50.2300 (GENE3D); IPR001789 (PFAM); PTHR32071:SF29 (PANTHER); PTHR32071 (PANTHER); PTHR32071 (PANTHER); IPR001789 (PROSITE_PROFILES); IPR003661 (CDD); IPR011006 (SUPERFAMILY); IPR036097 (SUPERFAMILY); IPR009057 (SUPERFAMILY)	4	F:GO:0043565#P:GO:0007165#P:GO:0000160#F:GO:0000155	P:phosphorelay signal transduction system#F:sequence-specific DNA binding#F:phosphorelay sensor kinase activity#P:signal transduction	N	N	N	Y	Y	N	N	N	N	0	0	0	0	0	0	0	0	0	0	0	0	0	0	0	0	0	0	0	0	0	0	0	0	0	0	0	0	0
Ata04146	adenylyl-sulfate kinase;cysC;Belongs to the TRAFAC class translation factor GTPase superfamily. Classic translation factor GTPase family. CysN NodQ subfamily	578	5	1.31e-65	74.97	EC:2.7.1; EC:2.7.7.4; EC:2.7; EC:2; EC:2.7.1.25	Transferring phosphorus-containing groups; Sulfate adenylyltransferase; Transferring phosphorus-containing groups; Transferases; Adenylyl-sulfate kinase	IPR027417 (G3DSA:3.40.50.GENE3D); PF01583 (PFAM); IPR002891 (TIGRFAM); mobidb-lite (MOBIDB_LITE); mobidb-lite (MOBIDB_LITE); PTHR11055 (PANTHER); PTHR11055:SF1 (PANTHER); IPR002891 (HAMAP); IPR002891 (CDD); IPR027417 (SUPERFAMILY)	11	P:GO:0040007#P:GO:0010134#C:GO:0005886#F:GO:0004020#P:GO:0016310#P:GO:0000103#P:GO:0034599#P:GO:0010438#C:GO:0009336#C:GO:0005829#F:GO:0005524	P:growth#P:cellular response to oxidative stress#F:ATP binding#C:plasma membrane#P:phosphorylation#C:cytosol#P:cellular response to sulfur starvation#P:sulfate assimilation#P:sulfate assimilation via adenylyl sulfate reduction#C:sulfate adenylyltransferase complex (ATP)#F:adenylylsulfate kinase activity	Y	N	Y	N	N	N	N	N	N	0	0	0	0	0	0	0	0	0	0	0	0	0	0	0	0	0	0	0	0	0	0	0	0	0	0	0	0	0
Ata04212	hypothetical protein;	501	5	2.33e-128	75.27	EC:1	Oxidoreductases	IPR006076 (PFAM); IPR036188 (G3DSA:3.50.50.GENE3D); mobidb-lite (MOBIDB_LITE); mobidb-lite (MOBIDB_LITE); mobidb-lite (MOBIDB_LITE); mobidb-lite (MOBIDB_LITE); PTHR13847:SF254 (PANTHER); PTHR13847 (PANTHER); IPR036188 (SUPERFAMILY)	1	F:GO:0016491	F:oxidoreductase activity	N	N	N	Y	Y	N	N	N	N	0	0	0	0	0	0	0	0	0	0	0	0	0	0	0	0	0	0	0	0	0	0	0	0	0	0	0	0	0
Ata04218	ACP S-malonyltransferase;fabD;Acyl transferase domain	717	5	0	77.75	EC:2.3; EC:2; EC:2.3.1.39	Acyltransferases; Transferases; [Acyl-carrier-protein] S-malonyltransferase	IPR013785 (G3DSA:3.20.20.GENE3D); IPR001227 (G3DSA:3.40.366.GENE3D); IPR014179 (TIGRFAM); IPR014031 (PFAM); IPR016039 (G3DSA:3.40.47.GENE3D); PTHR32332:SF20 (PANTHER); PTHR32332 (PANTHER); IPR014179 (CDD); IPR016039 (SUPERFAMILY); IPR016035 (SUPERFAMILY); SSF51412 (SUPERFAMILY)	3	F:GO:0016746#F:GO:0016740#F:GO:0003824	F:acyltransferase activity#F:catalytic activity#F:transferase activity	Y	N	Y	N	N	N	N	N	N	0	0	0	0	0	0	0	0	0	0	0	0	0	0	0	0	0	0	0	0	0	0	0	0	0	0	0	0	0
Ata04301	translation elongation factor 1B alpha subunit;EEF1G;Elongation factor 1 gamma, conserved domain	649	5	1.21e-24	56.09	EC:2.5.1; EC:2.5.1.18; EC:2	Transferring alkyl or aryl groups, other than methyl groups; Glutathione transferase; Transferases	IPR014038 (PFAM); G3DSA:3.40.30.10 (GENE3D); IPR014717 (G3DSA:3.30.70.GENE3D); IPR004046 (PFAM); G3DSA:1.20.1050.10 (GENE3D); IPR040079 (SFLD); mobidb-lite (MOBIDB_LITE); mobidb-lite (MOBIDB_LITE); PTHR43986 (PANTHER); PTHR43986:SF1 (PANTHER); IPR010987 (PROSITE_PROFILES); IPR014038 (CDD); IPR036249 (SUPERFAMILY); IPR009030 (SUPERFAMILY); IPR036219 (SUPERFAMILY); IPR036282 (SUPERFAMILY)	33	C:GO:0005886#P:GO:0046686#P:GO:0042254#F:GO:0043168#C:GO:0005618#F:GO:0005543#C:GO:0005840#C:GO:0005853#F:GO:0004364#F:GO:0001046#C:GO:0005829#F:GO:0051020#C:GO:0010494#P:GO:0010628#P:GO:0010043#F:GO:0005507#F:GO:0003746#P:GO:0045944#C:GO:1990904#C:GO:0005739#P:GO:0009615#P:GO:0006414#F:GO:0003700#P:GO:0065009#F:GO:0005509#C:GO:0005773#P:GO:0006749#F:GO:0005085#P:GO:0051704#C:GO:0009506#C:GO:0005…	F:guanyl-nucleotide exchange factor activity#C:cell wall#P:ribosome biogenesis#F:glutathione transferase activity#C:vacuole#C:plasma membrane#P:response to cadmium ion#C:plasmodesma#P:cytoplasmic translational elongation#C:ribonucleoprotein complex#F:anion binding#P:multi-organism process#P:positive regulation of gene expression#C:ribosome#F:phospholipid binding#P:response to virus#P:regulation o…	Y	Y	Y	Y	N	Y	Y	N	Y	0	0	0	0	0	0	0	0	0	0	0	0	0	0	0.156	0	0	0	0	0	0	0	0	0	0	0	0	0	0
Ata04302	No description	112	0	NA	NA	No Enzyme Code	No Enzyme Name	No IinterPro match	0	No GOIDs	No GO Names	N	N	N	Y	N	Y	N	N	N	0	0	0	0	0	0	0	0	0	0	0	0	0	0	0	0	0	0	0	0	0	0	0	0	0	0	0	0	0
Ata04308	ABC transporter ATP-binding protein/permease;msbA;COG1132 ABC-type multidrug transport system, ATPase and permease components	591	5	0	79.05	EC:7	Translocases	IPR027417 (G3DSA:3.40.50.GENE3D); IPR036640 (G3DSA:1.20.1560.GENE3D); IPR003439 (PFAM); IPR011527 (PFAM); PTHR43394 (PANTHER); IPR017871 (PROSITE_PATTERNS); IPR003439 (PROSITE_PROFILES); IPR011527 (PROSITE_PROFILES); cd18575 (CDD); IPR036640 (SUPERFAMILY); IPR027417 (SUPERFAMILY)	4	F:GO:0140359#C:GO:0016021#P:GO:0055085#F:GO:0005524	F:ABC-type transporter activity#P:transmembrane transport#F:ATP binding#C:integral component of membrane	Y	Y	N	N	N	N	N	N	N	0	0	0	0	0	0	0	0	0	0	0	0	0	0	0	0	0	0	0	0	0	0	0	0	0	0	0	0	0
Ata04366	No description	172	0	NA	NA	No Enzyme Code	No Enzyme Name	No IinterPro match	0	No GOIDs	No GO Names	N	N	N	Y	N	Y	N	N	N	0	0	0	0	0	0	0	0	0	0	0	0	0	0	0	0	0	0	0	0	0	0	0	0	0	0	0	0	0
Ata04374	gfo/Idh/MocA family oxidoreductase;mviM;oxidoreductase	1081	5	1.37e-153	70.89	No Enzyme Code	No Enzyme Name	G3DSA:3.40.50.720 (GENE3D); G3DSA:3.40.50.720 (GENE3D); IPR036849 (G3DSA:3.20.20.GENE3D); IPR029017 (G3DSA:3.30.390.GENE3D); IPR000683 (PFAM); IPR013341 (PFAM); IPR029065 (PFAM); G3DSA:3.30.360.10 (GENE3D); G3DSA:3.30.360.10 (GENE3D); SFLDS00001 (SFLD); mobidb-lite (MOBIDB_LITE); mobidb-lite (MOBIDB_LITE); mobidb-lite (MOBIDB_LITE); mobidb-lite (MOBIDB_LITE); mobidb-lite (MOBIDB_LITE); IPR034589 …	2	F:GO:0000166#P:GO:0009063	F:nucleotide binding#P:cellular amino acid catabolic process	N	N	N	N	N	N	Y	N	Y	0	0	0	0	0	0	0	0	0	0	0	0	0	0	0	0	0	0	0	0	0	0	0	0	0	0	0	0	0
Ata04431	succinate dehydrogenase flavoprotein subunit;sdhA;Belongs to the FAD-dependent oxidoreductase 2 family. FRD SDH subfamily	596	5	0	94.56	EC:1.3; EC:1; EC:1.3.5.1; EC:1.3.5.4	Acting on the CH-CH group of donors; Oxidoreductases; Succinate dehydrogenase (quinone); Fumarate reductase (quinol)	PIRSF000171 (PIRSF); G3DSA:1.20.58.100 (GENE3D); IPR027477 (G3DSA:3.90.700.GENE3D); IPR014006 (TIGRFAM); IPR015939 (PFAM); G3DSA:4.10.80.40 (GENE3D); IPR003953 (PFAM); IPR036188 (G3DSA:3.50.50.GENE3D); IPR011281 (TIGRFAM); PTHR11632:SF51 (PANTHER); IPR030664 (PANTHER); IPR003952 (PROSITE_PATTERNS); IPR037099 (SUPERFAMILY); IPR027477 (SUPERFAMILY); IPR036188 (SUPERFAMILY)	15	F:GO:0050660#F:GO:0000104#P:GO:0009061#P:GO:0006099#P:GO:0044780#P:GO:0006113#C:GO:0045284#F:GO:0016627#F:GO:0016491#P:GO:0071973#P:GO:0022900#C:GO:0005829#P:GO:0006974#F:GO:0009055#F:GO:0071949	P:tricarboxylic acid cycle#F:succinate dehydrogenase activity#P:fermentation#P:anaerobic respiration#F:oxidoreductase activity#P:cellular response to DNA damage stimulus#C:cytosol#C:plasma membrane fumarate reductase complex#F:flavin adenine dinucleotide binding#P:bacterial-type flagellum-dependent cell motility#P:electron transport chain#F:FAD binding#F:electron transfer activity#F:oxidoreductas…	Y	N	Y	N	N	N	N	N	N	0	3.72	0	0	0	0	0	0	0	0	0	0	0	0	0	0	0	0	0	0	0	0	0	0	0	0	0	0	0
Ata04472	ABC transporter permease;MacB-like periplasmic core domain	238	5	2.44e-136	79.54	No Enzyme Code	No Enzyme Name	PTHR30572:SF4 (PANTHER); PTHR30572 (PANTHER)	1	C:GO:0016020	C:membrane	N	N	N	N	N	N	Y	N	Y	0	0	0	0	0	0	0	0	0	0	0	0	0	0	0	0	0	0	0	0	0	0	0	0	0	0	0	0	0
Ata04527	glycine--tRNA ligase subunit beta;glyS;Glycyl-tRNA synthetase beta subunit	924	5	7.29e-109	82.44	EC:6.1; EC:6.1.1.14; EC:6.1.1; EC:6; EC:6.1.1.19	Forming carbon-oxygen bonds; Glycine--tRNA ligase; Forming carbon-oxygen bonds; Ligases; Arginine--tRNA ligase	IPR015944 (PRINTS); IPR008909 (PFAM); IPR003439 (PFAM); IPR027417 (G3DSA:3.40.50.GENE3D); IPR015944 (PFAM); mobidb-lite (MOBIDB_LITE); IPR015944 (PANTHER); IPR017871 (PROSITE_PATTERNS); IPR003439 (PROSITE_PROFILES); IPR006194 (PROSITE_PROFILES); IPR027417 (SUPERFAMILY)	9	C:GO:0005737#F:GO:0000166#P:GO:0006420#P:GO:0006426#F:GO:0046983#F:GO:0004814#F:GO:0004820#C:GO:0005829#F:GO:0005524	P:arginyl-tRNA aminoacylation#F:protein dimerization activity#F:arginine-tRNA ligase activity#C:cytoplasm#F:ATP binding#F:glycine-tRNA ligase activity#C:cytosol#P:glycyl-tRNA aminoacylation#F:nucleotide binding	N	N	N	Y	Y	N	N	N	N	0	0	0	0	0	0	0	0	0	0	0	0	0	0	0	0	0	0	0	0	0	0	0	0	0	0	0	0	0
Ata04567	No description	201	0	NA	NA	No Enzyme Code	No Enzyme Name	mobidb-lite (MOBIDB_LITE); mobidb-lite (MOBIDB_LITE)	0	No GOIDs	No GO Names	N	N	N	Y	Y	N	N	N	N	0	0	0	0	0	0	0	0	0	0	0	0	0	0	0	0	0	0	0	0	0	0	0	0	0	0	0	0	0
Ata04632	No description	470	0	NA	NA	No Enzyme Code	No Enzyme Name	mobidb-lite (MOBIDB_LITE); mobidb-lite (MOBIDB_LITE)	0	No GOIDs	No GO Names	N	N	N	Y	Y	Y	N	N	N	0	0	0	0	0	0	0	0	0	0	0	0	0	0	0	0	0	0	0	0	0	0	0	0	0	0	0	0	0
Ata04638	sigma-70 family RNA polymerase sigma factor;COG1595 DNA-directed RNA polymerase specialized sigma subunit sigma24 homolog	1203	5	4.97e-42	68.91	No Enzyme Code	No Enzyme Name	IPR000413 (PRINTS); IPR028994 (G3DSA:2.130.10.GENE3D); IPR013517 (PFAM); IPR029058 (G3DSA:3.40.50.GENE3D); IPR011517 (PFAM); IPR036388 (G3DSA:1.10.10.GENE3D); IPR014284 (TIGRFAM); IPR029058 (G3DSA:3.40.50.GENE3D); IPR028994 (G3DSA:2.130.10.GENE3D); IPR011517 (TIGRFAM); mobidb-lite (MOBIDB_LITE); mobidb-lite (MOBIDB_LITE); mobidb-lite (MOBIDB_LITE); mobidb-lite (MOBIDB_LITE); mobidb-lite (MOBIDB_L…	5	P:GO:0006352#P:GO:0007155#F:GO:0003700#C:GO:0008305#P:GO:0006355	P:DNA-templated transcription, initiation#P:regulation of transcription, DNA-templated#P:cell adhesion#C:integrin complex#F:DNA-binding transcription factor activity	N	N	N	Y	N	Y	N	N	N	0	0	0	0	0	0	0	0	0	0	0	0	0	0	0	0	0	0	0	0	0	0	0	0	0	0	0	0	0
Ata04640	mechanosensitive ion channel family protein;ynaI;mechanosensitive ion channel	768	5	9.14e-142	85.34	EC:2.7.1; EC:3.2; EC:2.7; EC:2.7.3; EC:2; EC:2.7.13.3; EC:3; EC:3.2.1	Transferring phosphorus-containing groups; Glycosylases; Transferring phosphorus-containing groups; Transferring phosphorus-containing groups; Transferases; Histidine kinase; Hydrolases; Glycosylases	G3DSA:1.10.287.1260 (GENE3D); IPR023408 (G3DSA:2.30.30.GENE3D); G3DSA:1.10.287.130 (GENE3D); IPR001764 (PFAM); IPR036962 (G3DSA:3.20.20.GENE3D); IPR006685 (PFAM); G3DSA:3.30.450.20 (GENE3D); PTHR30480:SF13 (PANTHER); PTHR30480 (PANTHER); PTHR30480 (PANTHER); PTHR30480:SF13 (PANTHER); IPR019800 (PROSITE_PATTERNS); IPR006686 (PROSITE_PATTERNS); IPR000700 (PROSITE_PROFILES); IPR003661 (CDD); IPR0110…	8	C:GO:0005886#C:GO:0016020#F:GO:0042802#F:GO:0004553#P:GO:0005975#P:GO:0055085#P:GO:0007165#F:GO:0000155	F:identical protein binding#F:hydrolase activity, hydrolyzing O-glycosyl compounds#F:phosphorelay sensor kinase activity#P:signal transduction#C:membrane#C:plasma membrane#P:carbohydrate metabolic process#P:transmembrane transport	Y	Y	N	N	N	N	N	N	N	0	0	0	0	0	0	0	0	0	0	0	0	0	0	0	0	0	0	0	0	0	0	0	0	0	0	0	0	0
Ata04661	Dpy-30 motif protein;	515	5	7.96e-60	45.95	No Enzyme Code	No Enzyme Name	mobidb-lite (MOBIDB_LITE); mobidb-lite (MOBIDB_LITE); mobidb-lite (MOBIDB_LITE); mobidb-lite (MOBIDB_LITE); PTHR23356:SF16 (PANTHER); IPR037856 (PANTHER)	2	C:GO:0048188#C:GO:0044666	C:Set1C/COMPASS complex#C:MLL3/4 complex	N	N	N	Y	Y	N	N	N	N	0	0	0	0	0	0	0	0	0	0	0	0	0	0	0	0	0	0	0	0	0	0	0	0	0	0	0	0	0
Ata04731	ABC transporter substrate-binding protein;gsiB;ABC transporter substrate-binding protein	345	5	0	85.74	No Enzyme Code	No Enzyme Name	IPR000914 (PFAM); G3DSA:3.40.190.10 (GENE3D); G3DSA:3.10.105.10 (GENE3D); G3DSA:3.40.190.10 (GENE3D); PTHR30290:SF38 (PANTHER); PTHR30290:SF38 (PANTHER); IPR039424 (PANTHER); IPR039424 (PANTHER); SSF53850 (SUPERFAMILY)	2	P:GO:0055085#C:GO:0043190	P:transmembrane transport#C:ATP-binding cassette (ABC) transporter complex	N	N	N	N	N	N	Y	Y	N	0	0	0	1.793	0	0	0	0	0	0	0	0	0	0	0	0	0	0	0	0	0	0	0	0	0	0	0	0	0
Ata04758	sulfate adenylyltransferase subunit CysD;cysD;PFAM Phosphoadenosine phosphosulfate reductase	206	5	5.77e-79	94.49	EC:2.7.7.4; EC:1.8.4.8; EC:1.8.4.10	Sulfate adenylyltransferase; Phosphoadenylyl-sulfate reductase (thioredoxin); Adenylyl-sulfate reductase (thioredoxin)	IPR027417 (G3DSA:3.40.50.GENE3D); PF01583 (PFAM); IPR002500 (PFAM); PTHR43196 (PANTHER); SSF52402 (SUPERFAMILY); IPR027417 (SUPERFAMILY)	7	P:GO:0040007#P:GO:0010134#F:GO:0003824#C:GO:0005829#P:GO:0034599#P:GO:0010438#C:GO:0009336	P:growth#C:cytosol#P:cellular response to sulfur starvation#P:cellular response to oxidative stress#F:catalytic activity#P:sulfate assimilation via adenylyl sulfate reduction#C:sulfate adenylyltransferase complex (ATP)	N	N	N	Y	Y	N	N	N	N	0	0	0	0	0	0	0	0	0	0	0	0	0	0	0	0	0	0	0	0	0	0	0	0	0	0	0	0	0
Ata04761	TolC family outer membrane protein;tolC;Outer membrane efflux protein	407	5	0	79.2	EC:7	Translocases	IPR003423 (PFAM); G3DSA:1.20.1600.10 (GENE3D); IPR010130 (TIGRFAM); PTHR30026 (PANTHER); SSF56954 (SUPERFAMILY)	3	F:GO:0015562#C:GO:0019867#P:GO:0055085	C:outer membrane#F:efflux transmembrane transporter activity#P:transmembrane transport	N	N	N	Y	Y	N	N	Y	N	0	0	0	0	0	0	0	0	0	0	0	0	0	0	0	0	0	0	0	0	0	0	0	0	0	0	0	0	0
Ata04844	Uncharacterised protein;	768	5	3.88e-07	45.56	No Enzyme Code	No Enzyme Name	mobidb-lite (MOBIDB_LITE); mobidb-lite (MOBIDB_LITE); mobidb-lite (MOBIDB_LITE); mobidb-lite (MOBIDB_LITE); mobidb-lite (MOBIDB_LITE); mobidb-lite (MOBIDB_LITE)	0	No GOIDs	No GO Names	Y	Y	N	N	N	N	N	N	N	0	0	0	0	0	0	0	0	0	0	0	0	0	0	0	0	0	0	0	0	0	0	0	0	0	1.223	0	0	0
Ata04869	hypothetical protein;	335	2	0.000295654	55.65	No Enzyme Code	No Enzyme Name	No IinterPro match	1	P:GO:0000160	P:phosphorelay signal transduction system	Y	Y	N	N	N	N	N	N	N	0	0	0	0	0	0	0	0	0	0	0	0	0	0	0	0	0	0	0	0	0	0	0	0	0	0	0	0	0
Ata05009	No description	837	0	NA	NA	No Enzyme Code	No Enzyme Name	G3DSA:1.10.287.1490 (GENE3D); mobidb-lite (MOBIDB_LITE); SSF57997 (SUPERFAMILY)	0	No GOIDs	No GO Names	Y	Y	N	Y	Y	N	N	N	N	0	0	0	0	0	0	0	0	0	0	0	0	0	0	0	0	0	0	0	0	0	0	0.13	0	0	0	0	0	0
Ata05200	transmembrane protein, putative;	411	5	1.62e-61	56.86	No Enzyme Code	No Enzyme Name	No IinterPro match	1	C:GO:0016021	C:integral component of membrane	N	N	N	Y	Y	N	N	N	N	0	0	0	0	0	0	0	0	0	0	0	0	0	0	0	0	0	0	0	0	0	0	0	0	0	0	0	0	0
Ata05227	No description	183	0	NA	NA	No Enzyme Code	No Enzyme Name	mobidb-lite (MOBIDB_LITE); mobidb-lite (MOBIDB_LITE)	0	No GOIDs	No GO Names	N	N	N	Y	N	Y	N	N	N	0	0	0	0	0	0	0	0	0	0	0	0	0	0	0	0	0	0	0	0	0	0	0	0	0	0	0	0	0
Ata05243	DNA alkylation repair protein;yhaZ;DNA alkylation repair	1259	5	1.24e-119	67.89	No Enzyme Code	No Enzyme Name	G3DSA:1.25.40.290 (GENE3D); mobidb-lite (MOBIDB_LITE); mobidb-lite (MOBIDB_LITE); mobidb-lite (MOBIDB_LITE); mobidb-lite (MOBIDB_LITE); mobidb-lite (MOBIDB_LITE); mobidb-lite (MOBIDB_LITE); IPR016024 (SUPERFAMILY)	0	No GOIDs	No GO Names	N	N	N	N	N	N	Y	N	Y	0	0	0	0	0	0	0	0	0	0	0	0	0	0	0	0	0	0	0	0	0	0	0	0	0	0	0	0	0
Ata05437	predicted protein;TEF1;regulation of response to stimulus	441	5	0	91.24	EC:3.6.1; EC:3.6; EC:3	Acting on acid anhydrides; Acting on acid anhydrides; Hydrolases	IPR000795 (PRINTS); G3DSA:2.40.30.10 (GENE3D); IPR004161 (PFAM); G3DSA:2.40.30.10 (GENE3D); IPR027417 (G3DSA:3.40.50.GENE3D); IPR004160 (PFAM); IPR000795 (PFAM); IPR004539 (TIGRFAM); PTHR23115 (PANTHER); PTHR23115:SF236 (PANTHER); IPR031157 (PROSITE_PATTERNS); IPR000795 (PROSITE_PROFILES); IPR004539 (HAMAP); cd03705 (CDD); cd01883 (CDD); cd03693 (CDD); IPR027417 (SUPERFAMILY); IPR009001 (SUPERFAM…	33	F:GO:0051015#F:GO:0019003#C:GO:0000329#C:GO:0030027#P:GO:0007017#C:GO:0005840#F:GO:0003785#C:GO:0005853#P:GO:0006409#C:GO:0005829#P:GO:0010446#P:GO:0006469#F:GO:0019901#F:GO:0003746#F:GO:0005525#P:GO:0019722#P:GO:0015833#F:GO:0043022#F:GO:0003924#C:GO:1990904#C:GO:0005739#P:GO:0006414#F:GO:0031267#P:GO:0000302#C:GO:0030175#F:GO:0032550#C:GO:0031143#P:GO:0034198#P:GO:0051017#C:GO:0005938#C:GO:0099…	C:pseudopodium#C:cell cortex#F:purine ribonucleoside binding#P:negative regulation of protein kinase activity#C:ribonucleoprotein complex#P:cellular response to amino acid starvation#F:actin monomer binding#P:protein export from nucleus#F:GTP binding#C:cytoplasmic region#F:calmodulin binding#F:ribosome binding#C:ribosome#C:filopodium#F:actin filament binding#P:calcium-mediated signaling#F:protein…	Y	Y	Y	N	N	N	N	N	N	231.893	601.404	1016.94	645.009	121.331	0.737	2.114	1.772	3.176	3.797	0	0.673	0	0	0.921	0	0.131	0.131	11.793	2.5	0.661	0.671	1.262	0.939	3.165	2.433	0.249	1.304	0.187
Ata05461	Uncharacterised protein;	1783	5	6.18e-42	49.39	No Enzyme Code	No Enzyme Name	mobidb-lite (MOBIDB_LITE); mobidb-lite (MOBIDB_LITE); mobidb-lite (MOBIDB_LITE); mobidb-lite (MOBIDB_LITE); mobidb-lite (MOBIDB_LITE); mobidb-lite (MOBIDB_LITE); mobidb-lite (MOBIDB_LITE); mobidb-lite (MOBIDB_LITE); mobidb-lite (MOBIDB_LITE); mobidb-lite (MOBIDB_LITE); mobidb-lite (MOBIDB_LITE); mobidb-lite (MOBIDB_LITE); mobidb-lite (MOBIDB_LITE); mobidb-lite (MOBIDB_LITE); mobidb-lite (MOBIDB_L…	0	No GOIDs	No GO Names	N	N	N	Y	Y	N	N	N	N	0	0	0	0	0	0	0	0	0	0	0	0	0	0	0	0	0	0	0	0	0	0	0	0	0	0	0	0	0
Ata05528	hypothetical protein BWQ96_05674;protein phosphatase binding	595	2	8.58e-118	69.52	No Enzyme Code	No Enzyme Name	mobidb-lite (MOBIDB_LITE); mobidb-lite (MOBIDB_LITE); mobidb-lite (MOBIDB_LITE)	2	P:GO:0043666#F:GO:0019903	P:regulation of phosphoprotein phosphatase activity#F:protein phosphatase binding	N	N	N	N	N	N	Y	Y	N	38.169	46.982	29.155	9.279	21.729	0	6.571	0	7.007	2.211	7.885	13.545	0	0	30.983	0	8.75	8.75	13.629	16.086	5.952	0	3.76	0.777	6.765	0	3.158	48.712	7.408
Ata05533	hypothetical protein BWQ96_05674;protein phosphatase binding	986	2	0	64.58	No Enzyme Code	No Enzyme Name	mobidb-lite (MOBIDB_LITE); mobidb-lite (MOBIDB_LITE); mobidb-lite (MOBIDB_LITE); mobidb-lite (MOBIDB_LITE); mobidb-lite (MOBIDB_LITE); mobidb-lite (MOBIDB_LITE); mobidb-lite (MOBIDB_LITE); mobidb-lite (MOBIDB_LITE); mobidb-lite (MOBIDB_LITE); IPR007587 (PANTHER)	2	P:GO:0043666#F:GO:0019903	P:regulation of phosphoprotein phosphatase activity#F:protein phosphatase binding	N	N	N	N	N	N	Y	Y	N	28.022	28.897	48.371	20.716	43.397	12.759	9.379	30.412	8.534	5.762	8.48	16.571	26.713	30.195	7.217	59.542	23.954	23.954	25.902	20.373	12.328	8.817	7.8	16.5	28.523	62.111	16.612	21.109	31.158
Ata05535	Protein DENND6-like;DENND6A;Rab guanyl-nucleotide exchange factor activity	590	5	8.53e-128	45.73	No Enzyme Code	No Enzyme Name	IPR038330 (G3DSA:1.20.1260.GENE3D); IPR004307 (PFAM); IPR024224 (PANTHER); PTHR13677:SF0 (PANTHER); IPR037516 (PROSITE_PROFILES)	7	C:GO:0055037#F:GO:0005085#C:GO:0016021#F:GO:0031267#C:GO:0005829#P:GO:2000049#P:GO:0043547	P:positive regulation of cell-cell adhesion mediated by cadherin#C:cytosol#P:positive regulation of GTPase activity#F:guanyl-nucleotide exchange factor activity#C:recycling endosome#C:integral component of membrane#F:small GTPase binding	N	N	N	N	N	N	Y	N	Y	68.881	34.297	70.936	47.44	49.727	22.029	24.68	21.469	31.4	56.172	16.593	24.026	22.947	24.089	32.119	20.878	21.05	21.05	21.453	14.024	22.192	23.165	14.675	27.026	23.217	14.819	8.063	37.754	31.809
Ata05538	DmX-like protein 1;vacuolar proton-transporting V-type ATPase complex assembly	2356	5	0	62.26	No Enzyme Code	No Enzyme Name	IPR015943 (G3DSA:2.130.10.GENE3D); IPR015943 (G3DSA:2.130.10.GENE3D); IPR015943 (G3DSA:2.130.10.GENE3D); IPR001680 (PFAM); IPR015943 (G3DSA:2.130.10.GENE3D); IPR022033 (PFAM); mobidb-lite (MOBIDB_LITE); mobidb-lite (MOBIDB_LITE); PTHR13950 (PANTHER); IPR019775 (PROSITE_PATTERNS); PS50294 (PROSITE_PROFILES); IPR001680 (PROSITE_PROFILES); PS50294 (PROSITE_PROFILES); IPR001680 (PROSITE_PROFILES); IP…	5	P:GO:0070072#P:GO:0007035#F:GO:0005515#F:GO:0003824#C:GO:0043291	P:vacuolar acidification#F:protein binding#P:vacuolar proton-transporting V-type ATPase complex assembly#F:catalytic activity#C:RAVE complex	Y	N	Y	N	N	N	N	N	N	21.812	18.877	26.289	11.435	20.832	7.323	7.747	3.322	10.976	9.889	8.583	5.93	2.397	9.911	12.261	15.495	9.195	9.195	9.188	7.781	4.46	3.273	4.592	5.281	5.787	5.932	3.642	14.604	11.264
Ata05566	Histone H2A;Belongs to the histone H2A family	123	5	2.35e-70	94.17	No Enzyme Code	No Enzyme Name	IPR002119 (PRINTS); IPR009072 (G3DSA:1.10.20.GENE3D); IPR032454 (PFAM); IPR007125 (PFAM); PTHR23430:SF238 (PANTHER); PTHR23430 (PANTHER); IPR032458 (PROSITE_PATTERNS); IPR002119 (CDD); IPR009072 (SUPERFAMILY)	3	F:GO:0003677#C:GO:0000786#F:GO:0046982	F:protein heterodimerization activity#F:DNA binding#C:nucleosome	Y	Y	N	Y	Y	Y	Y	N	Y	5.248	0	8.192	9.369	5.617	2.626	17.807	7.718	12.938	14.285	8.94	10.792	0	10.556	8.206	1.071	0.935	0.935	7.006	5.346	0	0	5.399	1.673	2.82	0	4.881	9.298	5.319
Ata05599	unnamed protein product;	1407	4	3.99e-67	50.25	No Enzyme Code	No Enzyme Name	IPR036397 (G3DSA:3.30.420.GENE3D); mobidb-lite (MOBIDB_LITE); mobidb-lite (MOBIDB_LITE); mobidb-lite (MOBIDB_LITE); mobidb-lite (MOBIDB_LITE); mobidb-lite (MOBIDB_LITE); mobidb-lite (MOBIDB_LITE); mobidb-lite (MOBIDB_LITE); mobidb-lite (MOBIDB_LITE); mobidb-lite (MOBIDB_LITE); mobidb-lite (MOBIDB_LITE); mobidb-lite (MOBIDB_LITE); mobidb-lite (MOBIDB_LITE); mobidb-lite (MOBIDB_LITE); mobidb-lite (…	1	F:GO:0003676	F:nucleic acid binding	N	N	N	Y	Y	N	N	N	N	8.782	9.723	16.413	7.261	13.603	10.794	8.022	5.129	18.943	13.309	6.417	4.752	2.675	6.579	7.082	2.735	2.552	2.552	5.994	5.964	6.084	4.776	9.747	6.704	5.092	5.347	2.306	12.341	6.324
Ata05607	actin 1;cytoskeleton organization	332	5	0	97.57	No Enzyme Code	No Enzyme Name	IPR004000 (PRINTS); G3DSA:3.90.640.10 (GENE3D); G3DSA:3.30.420.40 (GENE3D); G3DSA:3.30.420.40 (GENE3D); IPR004000 (PFAM); PTHR11937:SF472 (PANTHER); IPR004000 (PANTHER); IPR004001 (PROSITE_PATTERNS); IPR020902 (PROSITE_PATTERNS); cd00012 (CDD); IPR043129 (SUPERFAMILY); IPR043129 (SUPERFAMILY)	3	C:GO:0005737#C:GO:0005856#F:GO:0005524	C:cytoskeleton#C:cytoplasm#F:ATP binding	Y	Y	Y	N	N	N	Y	N	Y	611.687	2127.55	1126.37	627.974	917.125	1166.1	615.129	306.213	1944.01	1320.07	652.301	1197.09	813.363	495.567	321.457	634.727	494.205	494.205	681.641	260.787	244.677	278.565	2272.78	872.826	312.436	22998.8	1102.21	695.409	686.824
Ata05626	hypothetical protein BWQ96_01798;METTL20;regulation of fatty acid beta-oxidation using acyl-CoA dehydrogenase	609	1	4.9e-106	60.13	No Enzyme Code	No Enzyme Name	mobidb-lite (MOBIDB_LITE); mobidb-lite (MOBIDB_LITE); mobidb-lite (MOBIDB_LITE); mobidb-lite (MOBIDB_LITE); mobidb-lite (MOBIDB_LITE)	7	P:GO:1904736#F:GO:0016279#F:GO:0031072#P:GO:1904733#P:GO:0018023#C:GO:0005759#C:GO:0032991	P:peptidyl-lysine trimethylation#P:negative regulation of fatty acid beta-oxidation using acyl-CoA dehydrogenase#F:heat shock protein binding#C:mitochondrial matrix#C:protein-containing complex#F:protein-lysine N-methyltransferase activity#P:negative regulation of electron transfer activity	N	N	N	Y	Y	N	N	N	N	24.537	50.497	42.463	30.091	44.529	41.287	55.271	36.798	89.423	57.467	14.629	15.844	25.681	27.565	16.014	40.713	43.793	43.793	29.297	17.146	34.789	29.83	42.071	40.642	50.165	12.342	19.573	10.125	41.224
Ata05640	A1Chain A1, LRC6;Beta-Ig-H3 fasciclin	265	5	2e-119	72.07	No Enzyme Code	No Enzyme Name	IPR000782 (PFAM); IPR036378 (G3DSA:2.30.180.GENE3D); mobidb-lite (MOBIDB_LITE); mobidb-lite (MOBIDB_LITE); PTHR10900 (PANTHER); IPR000782 (PROSITE_PROFILES); IPR036378 (SUPERFAMILY)	0	No GOIDs	No GO Names	Y	N	Y	N	N	N	Y	Y	Y	9.786	17.156	34.369	79.488	37.966	56.319	60.98	144.898	98.01	64.14	5.834	15.651	105.234	49.964	13.006	51.925	50.323	50.323	29.626	28.521	105.762	128.264	305.792	203.17	59.163	52.562	34.543	0	32.855
Ata05657	THO complex subunit 5 homolog;THOC5;positive regulation of DNA-templated transcription, elongation	607	5	1.61e-124	48.07	No Enzyme Code	No Enzyme Name	IPR019163 (PFAM); mobidb-lite (MOBIDB_LITE); IPR019163 (PANTHER)	23	P:GO:0032786#P:GO:0060215#P:GO:0031124#P:GO:0001824#P:GO:0046825#P:GO:0032989#P:GO:0090087#P:GO:0031990#P:GO:0008283#C:GO:0000228#P:GO:0000902#P:GO:0007140#P:GO:0010628#C:GO:0000445#P:GO:0044766#F:GO:0003729#P:GO:0010793#P:GO:2000035#C:GO:0005654#P:GO:2000002#P:GO:0045650#P:GO:0046784#P:GO:0030224	C:THO complex part of transcription export complex#P:mRNA 3prime-end processing#P:multi-organism transport#P:regulation of peptide transport#C:nuclear chromosome#P:primitive hemopoiesis#P:negative regulation of macrophage differentiation#P:blastocyst development#P:monocyte differentiation#P:cell morphogenesis#P:cell population proliferation#C:nucleoplasm#P:cellular component morphogenesis#P:male …	N	N	N	Y	Y	N	N	N	N	56.729	76.933	46.362	9.554	48.684	21.426	16.203	8.157	28.037	24.534	19.326	16.14	4.083	6.458	36.484	17.584	5.242	5.242	19.697	8.601	6.244	3.904	16.15	11.601	16.968	30.071	17.375	34.539	28.342
Ata05677	cell division protein FtsH;FTSH1;metalloendopeptidase activity	642	5	0	89.69	EC:3.4.24; EC:3.6.1; EC:3.4; EC:3.6; EC:3	Acting on peptide bonds (peptidases); Acting on acid anhydrides; Acting on peptide bonds (peptidases); Acting on acid anhydrides; Hydrolases	IPR000642 (PFAM); G3DSA:3.30.720.210 (GENE3D); IPR027417 (G3DSA:3.40.50.GENE3D); IPR037219 (G3DSA:1.20.58.GENE3D); IPR003959 (PFAM); G3DSA:1.10.8.60 (GENE3D); IPR005936 (TIGRFAM); IPR041569 (PFAM); mobidb-lite (MOBIDB_LITE); PTHR23076 (PANTHER); PTHR23076:SF92 (PANTHER); IPR003960 (PROSITE_PATTERNS); IPR005936 (HAMAP); cd00009 (CDD); IPR027417 (SUPERFAMILY); IPR037219 (SUPERFAMILY)	15	C:GO:0009941#P:GO:0010206#P:GO:0010205#C:GO:0016020#C:GO:0009535#P:GO:0009735#F:GO:0016887#F:GO:0008237#F:GO:0004222#C:GO:0031977#F:GO:0004176#P:GO:0048564#P:GO:0010304#F:GO:0005524#P:GO:0006508	P:photosystem I assembly#F:ATP-dependent peptidase activity#C:chloroplast thylakoid membrane#P:photosystem II repair#C:membrane#F:ATP binding#P:response to cytokinin#C:chloroplast envelope#P:photoinhibition#F:ATP hydrolysis activity#F:metalloendopeptidase activity#P:proteolysis#P:PSII associated light-harvesting complex II catabolic process#C:thylakoid lumen#F:metallopeptidase activity	Y	N	Y	N	N	N	Y	N	Y	20.748	0	18.562	13.731	10.832	104.843	29.717	17.59	9.98	28.419	11.637	25.205	24.23	23.332	29.751	52.462	33.344	33.344	25.863	10.882	52.079	70.133	158.084	71.788	33.993	31.78	75.299	12.423	66.036
Ata05683	Structural maintenance of chromosomes protein 1;smc1;Structural maintenance of chromosomes protein	1246	5	0	69.02	EC:3.6.1; EC:3.6; EC:3; EC:7	Acting on acid anhydrides; Acting on acid anhydrides; Hydrolases; Translocases	IPR010935 (PFAM); G3DSA:1.20.1060.20 (GENE3D); IPR003395 (PFAM); G3DSA:1.10.287.1490 (GENE3D); G3DSA:1.20.5.340 (GENE3D); IPR024704 (PIRSF); IPR027417 (G3DSA:3.40.50.GENE3D); IPR027417 (G3DSA:3.40.50.GENE3D); G3DSA:3.30.70.1620 (GENE3D); mobidb-lite (MOBIDB_LITE); mobidb-lite (MOBIDB_LITE); mobidb-lite (MOBIDB_LITE); mobidb-lite (MOBIDB_LITE); mobidb-lite (MOBIDB_LITE); mobidb-lite (MOBIDB_LITE);…	10	P:GO:0051276#F:GO:0005515#P:GO:0007064#C:GO:0005694#C:GO:0008278#F:GO:0016887#F:GO:0005215#C:GO:0009507#P:GO:0007062#F:GO:0005524	F:transporter activity#P:chromosome organization#F:protein binding#F:ATP binding#C:chromosome#C:chloroplast#P:sister chromatid cohesion#P:mitotic sister chromatid cohesion#F:ATP hydrolysis activity#C:cohesin complex	N	N	N	Y	Y	N	N	N	N	9.916	16.468	13.848	4.845	8.099	19.152	18.252	3.558	33.451	22.728	2.578	8.704	1.716	0.323	6.528	2.45	1.022	1.022	3.434	1.418	2.03	2.458	11.901	9.732	2.664	6.037	1.191	10.236	8.794
Ata05700	predicted protein;Pfam:DUF59	531	5	0	77.48	EC:3.6.1; EC:3.6; EC:3	Acting on acid anhydrides; Acting on acid anhydrides; Hydrolases	IPR034904 (G3DSA:3.30.300.GENE3D); IPR002744 (PFAM); IPR038492 (G3DSA:3.30.2020.GENE3D); IPR027417 (G3DSA:3.40.50.GENE3D); IPR010376 (PFAM); IPR033756 (PFAM); mobidb-lite (MOBIDB_LITE); IPR044304 (PANTHER); IPR000808 (PROSITE_PATTERNS); IPR019591 (HAMAP); cd02037 (CDD); IPR027417 (SUPERFAMILY); IPR034904 (SUPERFAMILY)	4	F:GO:0051536#F:GO:0016887#F:GO:0005524#P:GO:0016226	F:ATP hydrolysis activity#F:iron-sulfur cluster binding#F:ATP binding#P:iron-sulfur cluster assembly	N	N	N	N	N	N	Y	Y	N	3.67	4.289	6.683	4.804	1.309	8.162	25.062	1.799	12.063	87.448	1.875	0.559	1.448	3.217	6.503	0.624	0.109	0.109	0.583	1.385	5.123	2.231	21.812	12.089	2.958	8.086	0.724	1.084	2.635
Ata05701	chloroplast inner membrane import protein Tic22, putative;positive regulation of catalytic activity in other organism involved in symbiotic interaction	813	5	0	68.86	No Enzyme Code	No Enzyme Name	IPR007378 (PFAM); G3DSA:3.40.1350.100 (GENE3D); IPR011990 (G3DSA:1.25.40.GENE3D); G3DSA:3.40.1350.100 (GENE3D); mobidb-lite (MOBIDB_LITE); mobidb-lite (MOBIDB_LITE); mobidb-lite (MOBIDB_LITE); mobidb-lite (MOBIDB_LITE); IPR007378 (PANTHER); IPR007378 (PANTHER); PTHR33926:SF4 (PANTHER); IPR019734 (PROSITE_PROFILES); IPR019734 (PROSITE_PROFILES); IPR011990 (SUPERFAMILY)	2	F:GO:0005515#P:GO:0015031	P:protein transport#F:protein binding	N	N	N	N	N	N	Y	N	Y	23.154	41.514	70.435	16.91	20.838	84.71	211.853	13.367	183.408	290.172	21.155	27.774	15.852	9.77	28.305	2.47	1.593	1.593	12.494	10.245	8.186	23.031	60.361	34.474	11.029	54.789	5.65	59.932	20.201
Ata05702	Kinesin-like protein KIF11;bmk-1;ATP-dependent microtubule motor activity, plus-end-directed	1135	5	0	64.94	EC:3.6.1; EC:3.6; EC:3; EC:5.6.1.3	Acting on acid anhydrides; Acting on acid anhydrides; Hydrolases; Plus-end-directed kinesin ATPase	IPR001752 (PRINTS); IPR001752 (PFAM); IPR036961 (G3DSA:3.40.850.GENE3D); mobidb-lite (MOBIDB_LITE); mobidb-lite (MOBIDB_LITE); mobidb-lite (MOBIDB_LITE); mobidb-lite (MOBIDB_LITE); mobidb-lite (MOBIDB_LITE); PTHR47970:SF12 (PANTHER); PTHR47970 (PANTHER); IPR019821 (PROSITE_PATTERNS); IPR001752 (PROSITE_PROFILES); cd01364 (CDD); IPR027417 (SUPERFAMILY)	14	C:GO:0051233#F:GO:0005515#P:GO:0051494#F:GO:0016887#F:GO:0008017#P:GO:0045839#P:GO:0033048#F:GO:0008574#P:GO:0007018#C:GO:0000922#F:GO:0003777#P:GO:0060236#F:GO:0005524#P:GO:1902845	F:protein binding#F:plus-end-directed microtubule motor activity#F:ATP binding#F:microtubule motor activity#C:spindle pole#P:regulation of mitotic spindle organization#P:negative regulation of mitotic nuclear division#C:spindle midzone#P:negative regulation of mitotic sister chromatid segregation#P:negative regulation of cytoskeleton organization#F:ATP hydrolysis activity#P:negative regulation of…	N	N	N	N	N	N	Y	N	Y	7.447	9.039	8.048	3.682	9.196	39.467	49.938	4.442	59.492	96.268	3.22	4.843	3.014	2.039	11.286	2.046	1.122	1.122	5.462	2.594	3.342	3.743	11.001	3.561	3.54	4.734	2.131	3.045	6.605
Ata05710	PGAP1-like protein;acetyltransferases and hydrolases with the alpha beta hydrolase fold	629	5	1.87e-168	53.99	No Enzyme Code	No Enzyme Name	IPR029058 (G3DSA:3.40.50.GENE3D); mobidb-lite (MOBIDB_LITE); mobidb-lite (MOBIDB_LITE); mobidb-lite (MOBIDB_LITE); mobidb-lite (MOBIDB_LITE); mobidb-lite (MOBIDB_LITE); PTHR31934 (PANTHER); PTHR31934:SF6 (PANTHER); IPR029058 (SUPERFAMILY)	1	F:GO:0016788	F:hydrolase activity, acting on ester bonds	Y	Y	N	N	N	N	N	N	N	5.681	9.054	4.837	4.057	8.844	9.305	4.583	2.21	12.415	7.251	4.135	3.776	6.25	3.196	8.399	1.897	0.92	0.92	1.379	4.677	1.854	3.453	12.752	8.726	6.106	0	3.057	2.745	3.01
Ata05716	PCAF histone acetylase complex subunit;TRRAP;phosphatidylinositol kinase activity	4561	5	0	55.02	EC:2.7.1; EC:2.3; EC:2.7; EC:2; EC:2.3.1.48; EC:2.3.1	Transferring phosphorus-containing groups; Acyltransferases; Transferring phosphorus-containing groups; Transferases; Histone acetyltransferase; Acyltransferases	IPR036940 (G3DSA:1.10.1070.GENE3D); IPR003151 (PFAM); IPR000403 (PFAM); mobidb-lite (MOBIDB_LITE); mobidb-lite (MOBIDB_LITE); mobidb-lite (MOBIDB_LITE); mobidb-lite (MOBIDB_LITE); mobidb-lite (MOBIDB_LITE); mobidb-lite (MOBIDB_LITE); mobidb-lite (MOBIDB_LITE); mobidb-lite (MOBIDB_LITE); mobidb-lite (MOBIDB_LITE); mobidb-lite (MOBIDB_LITE); mobidb-lite (MOBIDB_LITE); mobidb-lite (MOBIDB_LITE); mob…	12	P:GO:1903506#P:GO:0006468#F:GO:0005515#P:GO:0006325#F:GO:0016301#C:GO:0035267#F:GO:0004402#F:GO:0003712#F:GO:0004672#P:GO:0006281#P:GO:0016573#F:GO:0005524	F:histone acetyltransferase activity#F:protein kinase activity#F:protein binding#F:kinase activity#C:NuA4 histone acetyltransferase complex#F:ATP binding#F:transcription coregulator activity#P:DNA repair#P:protein phosphorylation#P:chromatin organization#P:regulation of nucleic acid-templated transcription#P:histone acetylation	Y	Y	N	N	N	N	N	N	N	8.987	12.004	15.141	5.042	9.542	7.258	7.67	1.888	10.462	7.275	1.75	3.194	3.171	7.725	4.639	1.645	1.042	1.042	3.673	1.792	1.899	1.539	6.922	3.456	3.871	7.78	1.315	7.618	5.675
Ata05722	nucleoside diphosphate kinase;ndk1;Nucleoside diphosphate kinase	162	5	1.7e-71	73.75	EC:2.7.4.6; EC:2.7; EC:2; EC:2.7.4	Nucleoside-diphosphate kinase; Transferring phosphorus-containing groups; Transferases; Transferring phosphorus-containing groups	IPR001564 (PRINTS); IPR034907 (PFAM); IPR036850 (G3DSA:3.30.70.GENE3D); IPR036850 (G3DSA:3.30.70.GENE3D); PTHR11349:SF101 (PANTHER); PTHR11349 (PANTHER); cd04413 (CDD); IPR036850 (SUPERFAMILY)	12	P:GO:0006241#P:GO:0006228#C:GO:0005758#P:GO:0061508#F:GO:0004550#C:GO:0005576#P:GO:0046132#P:GO:0051211#P:GO:0006165#C:GO:0005829#P:GO:0006974#P:GO:0006183	P:GTP biosynthetic process#P:CTP biosynthetic process#P:anisotropic cell growth#F:nucleoside diphosphate kinase activity#P:UTP biosynthetic process#P:cellular response to DNA damage stimulus#C:cytosol#C:extracellular region#C:mitochondrial intermembrane space#P:pyrimidine ribonucleoside biosynthetic process#P:nucleoside diphosphate phosphorylation#P:CDP phosphorylation	Y	N	Y	N	N	N	Y	N	Y	0	0	3.922	2.691	6.723	12.574	9.509	3.695	6.969	8.639	7.062	9.759	0.992	0	0	8.717	3.356	3.356	7.187	3.981	18.417	7.255	144.751	73.292	13.503	0	5.098	5.087	3.183
Ata05732	Sulfate adenylyltransferase, ATPS;sulfate adenylyltransferase (ATP) activity	420	5	0	85.93	EC:2.7.7.4; EC:2.7; EC:2; EC:2.7.7; EC:2.7.1.25	Sulfate adenylyltransferase; Transferring phosphorus-containing groups; Transferases; Transferring phosphorus-containing groups; Adenylyl-sulfate kinase	IPR014729 (G3DSA:3.40.50.GENE3D); G3DSA:3.10.400.10 (GENE3D); IPR025980 (PFAM); IPR024951 (PFAM); PTHR43509 (PANTHER); IPR015947 (SUPERFAMILY); SSF52374 (SUPERFAMILY)	1	F:GO:0004781	F:sulfate adenylyltransferase (ATP) activity	Y	Y	Y	Y	N	Y	Y	Y	N	850.951	1162.54	1070.68	364.807	677.447	207.059	124.058	93.204	174.821	113.383	700.664	976.885	123.017	190.609	279.4	373.188	218.025	218.025	608.435	322.273	277.467	157.384	441.543	345.191	149.108	383.194	420.033	705.95	390.701
Ata05748	Glutamine synthethase;GS1;glutamine biosynthetic process	358	5	0	83.75	EC:6.3; EC:6.3.1; EC:6.3.1.2; EC:6	Forming carbon-nitrogen bonds; Forming carbon-nitrogen bonds; Glutamine synthetase; Ligases	G3DSA:3.30.590.10 (GENE3D); IPR008147 (PFAM); IPR008146 (PFAM); IPR036651 (G3DSA:3.10.20.GENE3D); PTHR20852 (PANTHER); IPR027302 (PROSITE_PATTERNS); IPR027303 (PROSITE_PATTERNS); IPR036651 (SUPERFAMILY); IPR014746 (SUPERFAMILY)	23	P:GO:0006807#C:GO:0005739#C:GO:0005886#P:GO:0046686#C:GO:0009535#C:GO:0005618#P:GO:0010150#C:GO:0009506#F:GO:0003824#C:GO:0048046#C:GO:0022626#C:GO:0042788#F:GO:0003735#P:GO:0006542#C:GO:0009941#F:GO:0005507#P:GO:0009735#P:GO:0009651#F:GO:0042802#P:GO:0019676#P:GO:0042128#C:GO:0009570#F:GO:0004356	C:cell wall#P:glutamine biosynthetic process#P:nitrate assimilation#P:nitrogen compound metabolic process#C:plasma membrane#P:response to cadmium ion#C:plasmodesma#P:ammonia assimilation cycle#F:catalytic activity#F:identical protein binding#C:chloroplast thylakoid membrane#P:response to cytokinin#P:leaf senescence#C:chloroplast envelope#C:mitochondrion#C:apoplast#C:chloroplast stroma#F:structura…	Y	Y	Y	Y	N	Y	Y	Y	Y	31.723	66.736	19.099	47.247	54.321	49.289	17.505	20.6	3.91	42.071	24.548	12.011	8.584	10.658	24.376	56.971	27.924	27.924	29.038	20.723	63.993	50.411	413.68	124.245	34.582	11.983	12.874	17.663	17.225
Ata05766	No description	343	0	NA	NA	No Enzyme Code	No Enzyme Name	mobidb-lite (MOBIDB_LITE); mobidb-lite (MOBIDB_LITE); mobidb-lite (MOBIDB_LITE); mobidb-lite (MOBIDB_LITE); mobidb-lite (MOBIDB_LITE)	0	No GOIDs	No GO Names	Y	Y	Y	Y	Y	Y	Y	Y	Y	0	0	0	0	0	0	0	0	0	0	0	0	0	0	0	0	0	0	0	0	0	0	0	0	0	0	0	0	0
Ata05795	Tubulin alpha-1/2/3 chain;Tubulin is the major constituent of microtubules. It binds two moles of GTP, one at an exchangeable site on the beta chain and one at a non-exchangeable site on the alpha chain	450	5	0	92.86	EC:3.6.1; EC:3.6; EC:3	Acting on acid anhydrides; Acting on acid anhydrides; Hydrolases	IPR000217 (PRINTS); IPR002452 (PRINTS); IPR037103 (G3DSA:3.30.1330.GENE3D); IPR036525 (G3DSA:3.40.50.GENE3D); IPR018316 (PFAM); IPR023123 (G3DSA:1.10.287.GENE3D); IPR003008 (PFAM); mobidb-lite (MOBIDB_LITE); mobidb-lite (MOBIDB_LITE); PTHR11588:SF385 (PANTHER); IPR000217 (PANTHER); IPR013838 (PROSITE_PATTERNS); IPR017975 (PROSITE_PATTERNS); cd02186 (CDD); IPR036525 (SUPERFAMILY); IPR008280 (SUPER…	5	C:GO:0005874#P:GO:0007017#F:GO:0005200#F:GO:0005525#F:GO:0003924	P:microtubule-based process#F:GTPase activity#F:GTP binding#C:microtubule#F:structural constituent of cytoskeleton	Y	N	Y	N	N	N	Y	Y	N	437.215	467.981	676.818	297.779	433.171	356.001	243.475	205.453	315.712	563.107	478.314	669.917	193.415	145.559	428.675	302.72	169.345	169.345	441.519	230.281	180.228	140.995	255.319	249.78	296.214	1116.04	182.627	314.614	359.593
Ata05807	Xylosyltransferase, family GT14;acetylglucosaminyltransferase activity	277	5	1.64e-48	55.58	EC:2.4.2.26; EC:2.4.1.150; EC:2.4; EC:2; EC:2.4.1.17; EC:2.4.1	Protein xylosyltransferase; N-acetyllactosaminide beta-1,6-N-acetylglucosaminyltransferase; Glycosyltransferases; Transferases; Glucuronosyltransferase; Glycosyltransferases	IPR003406 (PFAM); IPR044610 (PANTHER); PTHR45719:SF7 (PANTHER)	13	P:GO:0015012#C:GO:0016020#P:GO:0048681#F:GO:0015020#P:GO:0009826#P:GO:0032989#P:GO:0050768#F:GO:0016757#P:GO:0045665#C:GO:0098791#C:GO:0000139#P:GO:0050650#P:GO:0070555	P:cellular component morphogenesis#F:glucuronosyltransferase activity#P:chondroitin sulfate proteoglycan biosynthetic process#C:membrane#P:unidimensional cell growth#P:response to interleukin-1#C:Golgi apparatus subcompartment#C:Golgi membrane#P:negative regulation of neurogenesis#F:glycosyltransferase activity#P:heparan sulfate proteoglycan biosynthetic process#P:negative regulation of neuron di…	N	N	N	Y	N	Y	N	N	N	87.784	28.727	25.577	76.057	112.738	76.927	36.353	60.089	33.905	11.738	319.599	216.078	97.613	370.871	211.56	73.331	90.881	90.881	181.692	76.837	122.907	137.668	46.157	106.715	114.476	386.869	134.779	206.47	154.517
Ata05815	Translation initiation factor eIF4, subunit A;TIF1;helicase activity	1127	5	0	92.64	EC:3.6.1; EC:3.6.4.13; EC:3.6; EC:3	Acting on acid anhydrides; RNA helicase; Acting on acid anhydrides; Hydrolases	IPR027417 (G3DSA:3.40.50.GENE3D); IPR006941 (PFAM); IPR036397 (G3DSA:3.30.420.GENE3D); IPR001650 (PFAM); IPR027417 (G3DSA:3.40.50.GENE3D); IPR036397 (G3DSA:3.30.420.GENE3D); IPR011545 (PFAM); mobidb-lite (MOBIDB_LITE); mobidb-lite (MOBIDB_LITE); mobidb-lite (MOBIDB_LITE); mobidb-lite (MOBIDB_LITE); mobidb-lite (MOBIDB_LITE); PTHR24031 (PANTHER); PTHR24031:SF720 (PANTHER); IPR014014 (PROSITE_PROFI…	23	C:GO:0009505#P:GO:0002183#P:GO:0006446#C:GO:0005886#P:GO:0046686#F:GO:0016887#C:GO:0005774#C:GO:0005840#C:GO:0005730#C:GO:0009506#C:GO:0005829#C:GO:0010494#C:GO:0016281#F:GO:0003724#P:GO:0010501#F:GO:0003729#F:GO:0042802#P:GO:0010629#P:GO:0000122#F:GO:0003676#F:GO:0003743#F:GO:0005524#C:GO:1990904	F:ATP binding#C:plasma membrane#C:nucleolus#P:response to cadmium ion#P:negative regulation of gene expression#C:plasmodesma#C:ribonucleoprotein complex#F:translation initiation factor activity#C:cytosol#F:nucleic acid binding#P:regulation of translational initiation#P:cytoplasmic translational initiation#C:cytoplasmic stress granule#C:eukaryotic translation initiation factor 4F complex#C:plant-t…	N	N	N	N	N	N	Y	N	Y	90.063	95.234	179.629	110.419	78.028	75.357	99.559	151.307	107.492	53.932	192.051	196.955	118.282	111.253	67.207	113.148	146.898	146.898	139.265	137.696	120.178	72.993	101.066	98.362	167.732	326.823	184.317	169.386	181.298
Ata05835	hypothetical protein BWQ96_07016;	380	1	9.41e-10	51.44	No Enzyme Code	No Enzyme Name	mobidb-lite (MOBIDB_LITE); mobidb-lite (MOBIDB_LITE)	0	No GOIDs	No GO Names	N	N	N	Y	Y	N	N	N	N	0	0	0	0	0	1.14	0	0	0	144.618	0	2.342	0	0	0	0.174	0	0	0	0.967	0	0	0.586	0.272	0	0	0	0	0
Ata05836	No description	1018	0	NA	NA	No Enzyme Code	No Enzyme Name	mobidb-lite (MOBIDB_LITE); mobidb-lite (MOBIDB_LITE); mobidb-lite (MOBIDB_LITE); mobidb-lite (MOBIDB_LITE); mobidb-lite (MOBIDB_LITE); mobidb-lite (MOBIDB_LITE); mobidb-lite (MOBIDB_LITE); mobidb-lite (MOBIDB_LITE); mobidb-lite (MOBIDB_LITE); mobidb-lite (MOBIDB_LITE)	0	No GOIDs	No GO Names	Y	N	Y	N	N	N	N	N	N	0	0	0	0	0	0.071	0	0	0	0	0	0	0	0	0	0	0	0	0	0	0	0	0	0	0	0	0	0	0
Ata05838	No description	782	0	NA	NA	No Enzyme Code	No Enzyme Name	mobidb-lite (MOBIDB_LITE); mobidb-lite (MOBIDB_LITE); mobidb-lite (MOBIDB_LITE); mobidb-lite (MOBIDB_LITE); mobidb-lite (MOBIDB_LITE)	0	No GOIDs	No GO Names	Y	N	Y	N	N	N	N	N	N	0	0	0	0	0	0	0	0	0	0	0	0	0	0	0	0	0	0	0	0	0	0	0	0	0	0	0	0	0
Ata05847	hypothetical protein BWQ96_06820;	269	3	7.17e-81	60.4	No Enzyme Code	No Enzyme Name	IPR018962 (PFAM)	0	No GOIDs	No GO Names	N	N	N	N	N	N	Y	N	Y	10.846	25.352	9.405	0	0	0	0	0	0	0	0	0	0	2.237	0	0	0	0	0	0	0	0	0	0	0	0	0	0	0
Ata05860	PsbP-like protein 1, chloroplastic;PSBP3;photosynthesis	298	5	2.91e-71	70.42	No Enzyme Code	No Enzyme Name	IPR002683 (PFAM); G3DSA:3.40.1000.10 (GENE3D); PTHR31407 (PANTHER); PTHR31407:SF4 (PANTHER); IPR006311 (PROSITE_PROFILES); IPR016123 (SUPERFAMILY)	7	P:GO:0015979#C:GO:0009523#C:GO:0009507#C:GO:0019898#C:GO:0009654#C:GO:0031977#F:GO:0005509	C:photosystem II#F:calcium ion binding#C:thylakoid lumen#C:chloroplast#P:photosynthesis#C:photosystem II oxygen evolving complex#C:extrinsic component of membrane	N	N	N	N	N	N	Y	N	Y	44.631	94.292	85.294	56.385	75.934	45.243	29.271	31.823	23.628	44.921	73.101	58.568	22.43	33.286	49.386	63.057	40.454	40.454	57.942	73.7	52.21	31.477	135.778	89.563	38.744	35.934	57.761	86.165	36.681
Ata05861	Mitochondrial nicotinamide adenine dinucleotide transporter 2;	503	5	2.09e-73	64.72	No Enzyme Code	No Enzyme Name	mobidb-lite (MOBIDB_LITE); mobidb-lite (MOBIDB_LITE); mobidb-lite (MOBIDB_LITE); mobidb-lite (MOBIDB_LITE)	4	P:GO:0006862#C:GO:0016021#P:GO:0055085#C:GO:0016020	P:nucleotide transport#C:membrane#P:transmembrane transport#C:integral component of membrane	Y	Y	Y	N	N	N	Y	Y	Y	76.681	29.69	77.836	85.998	85.087	83.498	54.147	154.721	26.385	24.667	43.433	13.543	41.337	37.557	28.54	41.667	32.087	32.087	23.774	53.566	107.947	100.371	219.877	131.075	64.466	34.209	35.16	35.361	31.47
Ata05862	signal recognition particle subunit SRP72-like;SRP72;Signal-recognition-particle assembly has a crucial role in targeting secretory proteins to the rough endoplasmic reticulum membrane	714	5	0	54.25	No Enzyme Code	No Enzyme Name	IPR013699 (PFAM); IPR011990 (G3DSA:1.25.40.GENE3D); IPR011990 (G3DSA:1.25.40.GENE3D); IPR026270 (PIRSF); mobidb-lite (MOBIDB_LITE); mobidb-lite (MOBIDB_LITE); IPR026270 (PANTHER); IPR011990 (SUPERFAMILY)	12	F:GO:0005515#C:GO:0048500#F:GO:0008312#F:GO:0030911#F:GO:0005047#P:GO:0006614#P:GO:0015833#C:GO:0005783#C:GO:0005786#P:GO:0009410#P:GO:0006616#C:GO:0005829	F:signal recognition particle binding#P:peptide transport#F:7S RNA binding#F:protein binding#P:SRP-dependent cotranslational protein targeting to membrane, translocation#P:SRP-dependent cotranslational protein targeting to membrane#P:response to xenobiotic stimulus#C:cytosol#C:endoplasmic reticulum#F:TPR domain binding#C:signal recognition particle#C:signal recognition particle, endoplasmic retic…	Y	N	Y	N	N	N	N	N	N	89.197	68.611	101.579	35.746	93.999	22.319	11.64	24.337	24.963	10.953	48.14	53.652	20.353	21.686	62.048	40.028	21.072	21.072	43.914	23.9	26.957	20.885	28.09	26.549	37.662	52.647	37.167	100.779	71.263
Ata05872	Phycobilisome 32.1 kDa linker polypeptide, phycocyanin-associated, rod;coaE;Belongs to the phycobilisome linker protein family	470	5	0	72.28	EC:2.7.1.24	Dephospho-CoA kinase	IPR001297 (PFAM); IPR038255 (G3DSA:1.10.3130.GENE3D); mobidb-lite (MOBIDB_LITE); PTHR34011:SF5 (PANTHER); PTHR34011 (PANTHER); IPR001297 (PROSITE_PROFILES)	2	P:GO:0015979#C:GO:0030089	C:phycobilisome#P:photosynthesis	Y	Y	Y	Y	N	Y	Y	Y	Y	75.993	94.466	128.861	160.82	114.6	138.751	120.806	454.232	74.086	18.211	28.243	10.418	109.958	50.877	26.789	47.512	47.244	47.244	31.619	31.59	293.481	334.474	491.325	280.798	211.984	47.952	28.269	27.975	59.167
Ata05889	5prime-3prime exoribonuclease;XRN1;5prime-3prime exoribonuclease activity	1337	5	0	56.33	EC:3.1; EC:3.1.13; EC:3; EC:3.1.15	Acting on ester bonds; Acting on ester bonds; Hydrolases; Acting on ester bonds	IPR017151 (PIRSF); IPR041412 (PFAM); G3DSA:2.30.30.750 (GENE3D); G3DSA:1.25.40.1050 (GENE3D); IPR041385 (PFAM); G3DSA:2.170.260.40 (GENE3D); IPR040992 (PFAM); IPR004859 (PFAM); G3DSA:3.40.50.12390 (GENE3D); mobidb-lite (MOBIDB_LITE); mobidb-lite (MOBIDB_LITE); IPR027073 (PANTHER); cd18673 (CDD)	51	P:GO:0040029#P:GO:0031334#P:GO:0060249#P:GO:0070651#C:GO:0045202#C:GO:0005829#C:GO:0010494#P:GO:0034428#F:GO:0051880#P:GO:0010628#P:GO:0007089#P:GO:0090503#P:GO:0000184#P:GO:0007569#P:GO:2000026#P:GO:0051321#P:GO:0007391#P:GO:0046529#P:GO:0032968#F:GO:0070034#P:GO:0008340#P:GO:0071028#C:GO:1990904#C:GO:0000932#P:GO:0006364#P:GO:0007283#C:GO:0090512#P:GO:0070481#F:GO:0003682#F:GO:0004534#P:GO:0043…	P:cell aging#F:telomerase RNA binding#F:exonuclease activity#C:neuronal cell body#C:dendrite#P:nonfunctional rRNA decay#C:ribonucleoprotein complex#F:5prime-3prime exoribonuclease activity#P:RNA phosphodiester bond hydrolysis, exonucleolytic#F:nucleic acid binding#P:positive regulation of imaginal disc growth#P:histone mRNA catabolic process#F:magnesium ion binding#P:positive regulation of gene e…	Y	Y	N	N	N	N	N	N	N	28.696	14.495	35.112	12.33	26.027	14.766	24.056	8.063	21.883	23.273	8.078	9.557	9.789	17.082	14.297	9.529	9.918	9.918	12.568	6.661	7.203	3.474	15.094	6.202	17.643	34.564	5.634	18.772	24.279
Ata05899	light-harvest protein;UBC18;protein modification by small protein conjugation	320	5	9.21e-104	88.28	EC:2.1.1.297; EC:2; EC:6; EC:2.3.2.25	Peptide chain release factor N(5)-glutamine methyltransferase; Transferases; Ligases; N-terminal E2 ubiquitin-conjugating enzyme	IPR023329 (G3DSA:1.10.3460.GENE3D); IPR022796 (PFAM); IPR016135 (G3DSA:3.10.110.GENE3D); IPR000608 (PFAM); PTHR24068 (PANTHER); PTHR24068:SF300 (PANTHER); IPR000608 (PROSITE_PROFILES); IPR000608 (CDD); IPR016135 (SUPERFAMILY); SSF103511 (SUPERFAMILY)	13	P:GO:0009739#F:GO:0031625#C:GO:0005737#C:GO:0005634#P:GO:0009765#P:GO:0006513#C:GO:0016020#P:GO:0043161#C:GO:0009507#F:GO:0016874#F:GO:0061630#P:GO:0001101#P:GO:0000209	F:ligase activity#P:proteasome-mediated ubiquitin-dependent protein catabolic process#P:protein polyubiquitination#P:protein monoubiquitination#C:membrane#C:cytoplasm#C:chloroplast#F:ubiquitin protein ligase binding#P:response to acid chemical#P:photosynthesis, light harvesting#P:response to gibberellin#C:nucleus#F:ubiquitin protein ligase activity	Y	N	Y	N	N	N	Y	N	Y	253.324	109.281	184.768	447.022	378.281	681.434	729.359	1777.26	488.417	159.227	215.644	144.243	884.357	392.756	119.45	1338.86	2113.86	2113.86	535.199	455.905	1307.41	1500.33	1453.78	923.21	1095.13	278.372	927.787	54.211	903.854
Ata05910	Histidinol dehydrogenase;HIS4;histidinol dehydrogenase activity	455	5	0	78.43	EC:1.1; EC:3.6.1; EC:3.5.4; EC:1; EC:1.1.1.23; EC:3.6; EC:3.6.1.31; EC:3.5; EC:3; EC:1.1.1; EC:3.5.4.19	Acting on the CH-OH group of donors; Acting on acid anhydrides; Acting on carbon-nitrogen bonds, other than peptide bonds; Oxidoreductases; Histidinol dehydrogenase; Acting on acid anhydrides; Phosphoribosyl-ATP diphosphatase; Acting on carbon-nitrogen bonds, other than peptide bonds; Hydrolases; Acting on the CH-OH group of donors; Phosphoribosyl-AMP cyclohydrolase	IPR012131 (PRINTS); G3DSA:3.40.50.1980 (GENE3D); IPR022695 (PIRSF); IPR012131 (PFAM); G3DSA:1.20.5.1300 (GENE3D); G3DSA:3.40.50.1980 (GENE3D); IPR012131 (TIGRFAM); PTHR21256:SF2 (PANTHER); IPR012131 (PANTHER); IPR001692 (PROSITE_PATTERNS); IPR012131 (HAMAP); IPR012131 (CDD); IPR016161 (SUPERFAMILY)	18	F:GO:0030145#P:GO:1901607#P:GO:0052803#P:GO:0018130#F:GO:0016616#F:GO:0046872#F:GO:0051287#P:GO:0009555#P:GO:0000105#C:GO:0005829#F:GO:0004635#P:GO:0009411#P:GO:0019438#P:GO:1901362#F:GO:0004399#F:GO:0016491#C:GO:0009570#F:GO:0004636	P:aromatic compound biosynthetic process#P:organic cyclic compound biosynthetic process#F:phosphoribosyl-AMP cyclohydrolase activity#F:oxidoreductase activity#P:alpha-amino acid biosynthetic process#F:oxidoreductase activity, acting on the CH-OH group of donors, NAD or NADP as acceptor#F:metal ion binding#C:cytosol#P:imidazole-containing compound metabolic process#F:NAD binding#F:manganese ion bi…	N	N	N	N	N	N	Y	Y	N	49.95	17.513	88.548	34.139	36.656	39.519	24.211	16.409	13.194	56.634	57.493	84.126	48.058	20.093	49.092	15.436	12.962	12.962	49.669	31.498	25.617	30.145	141.186	70.291	40.264	82.549	20.994	97.702	50.626
Ata05942	NAD(P)-binding protein;Flavin containing amine oxidoreductase	600	5	0	62.33	EC:1; EC:1.4.3.4	Oxidoreductases; Monoamine oxidase	IPR036188 (G3DSA:3.50.50.GENE3D); IPR002937 (PFAM); G3DSA:1.20.1440.240 (GENE3D); G3DSA:3.90.660.10 (GENE3D); PTHR42923 (PANTHER); PTHR42923:SF10 (PANTHER); PTHR42923 (PANTHER); PTHR42923:SF10 (PANTHER); SSF54373 (SUPERFAMILY); IPR036188 (SUPERFAMILY)	1	F:GO:0016491	F:oxidoreductase activity	N	N	N	Y	Y	N	N	N	N	1.046	0	0	0.373	4.477	15.699	0	0.14	0.967	3.146	0	0	0	1.133	0	0.32	0	0	0.299	0	0	0	0.896	0	0	0	0	0	0
Ata05948	Methionine synthase;MTR;5-methyltetrahydrofolate--homocysteine methyltransferase	1274	5	0	84.5	EC:2.1.1.13; EC:2.1; EC:2; EC:2.1.1	Methionine synthase; Transferring one-carbon groups; Transferases; Transferring one-carbon groups	IPR011822 (PIRSF); IPR036594 (G3DSA:1.10.1240.GENE3D); IPR000489 (PFAM); G3DSA:1.10.288.10 (GENE3D); IPR036589 (G3DSA:3.20.20.GENE3D); IPR004223 (PFAM); IPR006158 (PFAM); IPR003759 (PFAM); IPR011822 (TIGRFAM); IPR011005 (G3DSA:3.20.20.GENE3D); IPR037010 (G3DSA:3.10.196.GENE3D); IPR003726 (PFAM); G3DSA:3.40.50.280 (GENE3D); PTHR11103 (PANTHER); PTHR11103:SF15 (PANTHER); IPR003726 (PROSITE_PROFILES…	21	P:GO:0043603#F:GO:0008270#P:GO:0031103#P:GO:0006805#F:GO:0046872#P:GO:0042558#P:GO:0034614#C:GO:0005829#F:GO:0031419#F:GO:0005542#F:GO:0008705#P:GO:0006479#P:GO:0009086#F:GO:0016597#P:GO:0050667#P:GO:0046653#P:GO:0044237#P:GO:0009235#P:GO:0061431#P:GO:0071732#P:GO:0097366	P:cobalamin metabolic process#F:amino acid binding#P:methionine biosynthetic process#P:cellular response to reactive oxygen species#P:homocysteine metabolic process#F:metal ion binding#F:folic acid binding#C:cytosol#P:pteridine-containing compound metabolic process#P:protein methylation#P:tetrahydrofolate metabolic process#P:axon regeneration#P:cellular amide metabolic process#P:cellular response…	N	N	N	Y	N	Y	N	N	N	20.672	38.476	40.233	10.023	14.203	13.453	6.927	7.37	9.28	4.387	8.347	20.991	8.527	7.818	15.961	6.562	3.409	3.409	9.588	5.43	5.115	10.704	27.304	12.366	7.68	11.809	5.955	39.981	15.261
Ata05961	hypothetical protein BWQ96_05476;	570	5	0	57.64	No Enzyme Code	No Enzyme Name	mobidb-lite (MOBIDB_LITE); mobidb-lite (MOBIDB_LITE)	1	C:GO:0016020	C:membrane	N	N	N	N	N	N	Y	N	Y	737.96	815.186	359.796	397.559	688.543	522.635	308.614	393.88	285.889	216.505	1090.96	348.412	100.895	368.534	440.874	1018.97	637.725	637.725	870.142	552.752	565.827	333.744	138.74	181.664	251.111	111.128	548.464	368.489	364.449
Ata05965	hypothetical protein BWQ96_05481;	237	1	3.54e-09	49.5	No Enzyme Code	No Enzyme Name	mobidb-lite (MOBIDB_LITE)	0	No GOIDs	No GO Names	N	N	N	Y	Y	Y	N	N	N	189.551	119.912	153.816	95.203	145.788	73.102	71.712	90.517	84.314	62.283	60.034	41.851	57.95	42.331	52.931	96.175	93.631	93.631	57.151	72.957	110.814	65.009	62.415	72.069	115.258	53.647	76.943	64.111	72.265
Ata06009	No description	539	0	NA	NA	No Enzyme Code	No Enzyme Name	mobidb-lite (MOBIDB_LITE); mobidb-lite (MOBIDB_LITE); mobidb-lite (MOBIDB_LITE); mobidb-lite (MOBIDB_LITE); mobidb-lite (MOBIDB_LITE); mobidb-lite (MOBIDB_LITE); mobidb-lite (MOBIDB_LITE); mobidb-lite (MOBIDB_LITE)	0	No GOIDs	No GO Names	N	N	N	Y	N	Y	N	N	N	0.603	0	0	0.861	0	123.233	158.526	19.656	519.557	542.812	0.205	0	0	1.492	0	0.123	0	0	0.345	0.136	0	1.282	1.033	1.921	0	0	0	0	0
Ata06018	Cycloartenol synthase;LSS;oxidosqualene cyclase activity	1562	5	0	75.6	EC:5.4.99.8; EC:2.3.1.85; EC:2.3.1.41; EC:5.4.99.7; EC:2.3; EC:5.4.99; EC:5.4; EC:2; EC:5; EC:5.4.99.32; EC:2.3.1	Cycloartenol synthase; Fatty-acid synthase system; Beta-ketoacyl-[acyl-carrier-protein] synthase I; Lanosterol synthase; Acyltransferases; Intramolecular transferases; Intramolecular transferases; Transferases; Isomerases; Protostadienol synthase; Acyltransferases	IPR016039 (G3DSA:3.40.47.GENE3D); IPR032697 (PFAM); G3DSA:1.50.10.20 (GENE3D); IPR014030 (PFAM); IPR014031 (PFAM); IPR032696 (PFAM); G3DSA:1.50.10.20 (GENE3D); IPR018333 (TIGRFAM); IPR018333 (SFLD); IPR018333 (PANTHER); PTHR11764:SF20 (PANTHER); IPR018201 (PROSITE_PATTERNS); IPR002365 (PROSITE_PATTERNS); IPR018333 (CDD); IPR000794 (CDD); IPR016039 (SUPERFAMILY); IPR016039 (SUPERFAMILY); IPR008930…	13	F:GO:0004315#C:GO:0005811#F:GO:0000250#P:GO:0016104#F:GO:0016866#P:GO:0006633#P:GO:0031647#P:GO:1900581#C:GO:0005789#F:GO:0016746#F:GO:0042300#P:GO:0045540#P:GO:0006696	P:regulation of protein stability#P:regulation of cholesterol biosynthetic process#F:lanosterol synthase activity#F:beta-amyrin synthase activity#P:triterpenoid biosynthetic process#F:acyltransferase activity#C:endoplasmic reticulum membrane#P:(17Z)-protosta-17(20),24-dien-3beta-ol biosynthetic process#P:fatty acid biosynthetic process#C:lipid droplet#F:intramolecular transferase activity#P:ergos…	Y	N	Y	N	N	N	N	N	N	18.28	38.456	25.137	15.291	19.005	43.098	54.344	16.665	73.608	126.503	13.701	12.49	13.466	12.067	9.038	15.917	16.835	16.835	13.811	17.38	17.136	23.705	41.79	26.085	27.974	6.905	12.423	25.82	13.366
Ata06032	mRNA binding protein CSP41 precursor;NAD dependent epimerase/dehydratase family	400	5	0	78.16	No Enzyme Code	No Enzyme Name	IPR001509 (PFAM); G3DSA:3.40.50.720 (GENE3D); PTHR43725 (PANTHER); PTHR43725:SF6 (PANTHER); cd05265 (CDD); IPR036291 (SUPERFAMILY)	27	P:GO:0006364#C:GO:0010287#C:GO:0000427#P:GO:0042631#F:GO:0003677#C:GO:0016020#P:GO:0045893#P:GO:0042742#P:GO:0032544#C:GO:0010319#F:GO:0010297#P:GO:0009658#P:GO:0007623#C:GO:0005773#C:GO:0005840#P:GO:0051704#P:GO:0009409#F:GO:0003723#C:GO:0009506#P:GO:0005996#F:GO:0003824#C:GO:0048046#C:GO:0009941#P:GO:0045727#C:GO:0005777#P:GO:0009611#C:GO:1990904	P:circadian rhythm#P:positive regulation of transcription, DNA-templated#C:plastoglobule#C:vacuole#F:RNA binding#C:plasmodesma#C:ribonucleoprotein complex#P:multi-organism process#P:monosaccharide metabolic process#P:plastid translation#F:catalytic activity#P:response to wounding#C:ribosome#P:response to cold#C:membrane#F:DNA binding#C:chloroplast envelope#F:heteropolysaccharide binding#P:positiv…	Y	N	Y	Y	N	Y	Y	N	Y	7.303	25.605	5.066	7.533	4.342	82.569	37.909	15.188	40.009	66.029	3.041	2.225	19.853	12.805	4.06	10.267	6.792	6.792	7.737	6.98	30.587	80.151	247.365	79.673	16.134	0	5.625	3.491	9.047
Ata06037	60S ribosomal protein L18a;RPL20B;structural constituent of ribosome	182	5	5.52e-117	81.57	No Enzyme Code	No Enzyme Name	G3DSA:3.10.20.10 (GENE3D); IPR023573 (PFAM); IPR021138 (PIRSF); G3DSA:3.10.20.10 (GENE3D); IPR028877 (PANTHER); PTHR10052:SF1 (PANTHER); IPR028877 (HAMAP); SSF160374 (SUPERFAMILY)	14	C:GO:0005634#C:GO:0022625#C:GO:0005886#P:GO:0009860#F:GO:0003729#C:GO:0005774#P:GO:0006412#P:GO:0032989#P:GO:0009793#C:GO:0005840#P:GO:0002181#C:GO:0009506#C:GO:0042788#F:GO:0003735	P:pollen tube growth#P:cellular component morphogenesis#C:ribosome#P:embryo development ending in seed dormancy#F:mRNA binding#C:vacuolar membrane#C:plasma membrane#C:plasmodesma#F:structural constituent of ribosome#C:cytosolic large ribosomal subunit#P:cytoplasmic translation#C:polysomal ribosome#C:nucleus#P:translation	N	N	N	N	N	N	Y	Y	N	112.018	243.134	444.061	144.743	215.031	110.337	33.413	73.217	48.218	36.681	390.105	642.686	139.398	69.875	304.705	247.11	201.391	201.391	253.295	299.057	176.072	71.873	521.309	247.138	131.861	264.466	383.636	499.057	189.226
Ata06049	Histone H2A;Histone H2A	254	5	1.31e-76	96.75	No Enzyme Code	No Enzyme Name	IPR002119 (PRINTS); IPR032454 (PFAM); IPR003369 (PFAM); G3DSA:1.20.5.3310 (GENE3D); IPR007125 (PFAM); IPR009072 (G3DSA:1.10.20.GENE3D); mobidb-lite (MOBIDB_LITE); mobidb-lite (MOBIDB_LITE); PTHR23430 (PANTHER); PTHR23430:SF303 (PANTHER); IPR032458 (PROSITE_PATTERNS); IPR002119 (CDD); IPR009072 (SUPERFAMILY)	6	C:GO:0000228#P:GO:0006325#F:GO:0003677#C:GO:0000786#P:GO:0015031#F:GO:0046982	C:nuclear chromosome#P:protein transport#F:protein heterodimerization activity#P:chromatin organization#F:DNA binding#C:nucleosome	Y	Y	N	Y	Y	Y	Y	N	Y	137.625	116.02	130.887	100.423	105.437	482.989	352.129	141.767	752.271	564.127	92.107	71.136	169.361	152.425	115.237	70.906	151.342	151.342	120.327	149.471	143.542	141.94	219.719	145.526	174.186	636.349	148.274	51.58	110.715
Ata06050	Histone H2B;protein heterodimerization activity	206	5	1.2e-72	94.35	No Enzyme Code	No Enzyme Name	IPR000558 (PRINTS); IPR007125 (PFAM); IPR009072 (G3DSA:1.10.20.GENE3D); IPR000558 (PANTHER); PTHR23428:SF252 (PANTHER); IPR000558 (PROSITE_PATTERNS); IPR009072 (SUPERFAMILY)	5	P:GO:0006333#F:GO:0003677#C:GO:0031298#C:GO:0000786#F:GO:0046982	P:chromatin assembly or disassembly#C:replication fork protection complex#F:protein heterodimerization activity#F:DNA binding#C:nucleosome	Y	N	Y	Y	Y	Y	Y	Y	N	22.007	11.023	17.175	10.102	15.141	90.727	118.976	26.059	132.727	130.613	5.355	4.31	2.895	11.674	9.831	7.699	3.919	3.919	22.782	28.111	10.346	14.332	14.554	11.024	24.497	25.978	5.05	0	5.975
Ata06055	myo-inositol dehydrogenase;Oxidoreductase family, NAD-binding Rossmann fold	409	5	0	87.32	EC:1.1.1.369; EC:1.1.1.18	D-chiro-inositol 1-dehydrogenase; Inositol 2-dehydrogenase	G3DSA:3.30.360.10 (GENE3D); IPR000683 (PFAM); IPR004104 (PFAM); G3DSA:3.40.50.720 (GENE3D); IPR030827 (TIGRFAM); PTHR42840:SF12 (PANTHER); PTHR42840 (PANTHER); SSF55347 (SUPERFAMILY); IPR036291 (SUPERFAMILY)	1	F:GO:0000166	F:nucleotide binding	Y	N	Y	N	N	N	Y	Y	Y	52.379	77.912	27.872	64.038	39.92	119.148	41.427	48.807	19.565	40.021	67.458	112.422	56.791	5.894	46.161	110.943	35.475	35.475	48.885	89.646	192.79	173.426	428.081	187.979	31.56	34.101	42.808	38.364	23.528
Ata06068	carboxyl-terminal processing protease;serine-type peptidase activity	325	5	3.77e-99	60.82	EC:3.4; EC:3.4.21.102; EC:3	Acting on peptide bonds (peptidases); C-terminal processing peptidase; Hydrolases	IPR036034 (G3DSA:2.30.42.GENE3D); G3DSA:3.90.226.10 (GENE3D); IPR005151 (PFAM); IPR041489 (PFAM); G3DSA:3.30.750.44 (GENE3D); PTHR32060 (PANTHER); IPR001478 (PROSITE_PROFILES); IPR004447 (CDD); IPR036034 (SUPERFAMILY); IPR029045 (SUPERFAMILY)	5	F:GO:0005515#F:GO:0008236#F:GO:0004175#C:GO:0031977#P:GO:0006508	F:endopeptidase activity#P:proteolysis#F:protein binding#C:thylakoid lumen#F:serine-type peptidase activity	N	N	N	Y	Y	N	N	N	N	25.951	27.997	11.685	27.084	9.614	33.633	27.874	2.936	41.831	37.464	13.772	5.017	7.352	8.339	30.589	12.222	5.333	5.333	6.472	12.201	5.375	9.101	28.408	7.318	5.364	19.794	1.856	7.831	7.84
Ata06115	unnamed protein product;	304	5	1.25e-51	49.1	No Enzyme Code	No Enzyme Name	No IinterPro match	0	No GOIDs	No GO Names	N	N	N	N	N	N	Y	N	Y	612.367	471.306	397.157	1042.91	542.334	624.295	542.96	1394.06	475.387	237.815	739.989	617.661	1167.3	815.719	770.66	468.094	884.219	884.219	476.885	737.298	1025.15	1427.96	699.835	967.579	1995.69	648.824	615.861	525.697	787.992
Ata06118	RNP domain-containing protein;GBP2;RNA binding	212	5	3.75e-112	76.8	No Enzyme Code	No Enzyme Name	IPR012677 (G3DSA:3.30.70.GENE3D); IPR000504 (PFAM); IPR012677 (G3DSA:3.30.70.GENE3D); mobidb-lite (MOBIDB_LITE); mobidb-lite (MOBIDB_LITE); PTHR23003 (PANTHER); IPR000504 (PROSITE_PROFILES); IPR000504 (PROSITE_PROFILES); IPR035979 (SUPERFAMILY)	14	C:GO:0005634#F:GO:0043047#F:GO:0003729#P:GO:0060249#P:GO:0015833#P:GO:0000723#P:GO:0016973#C:GO:0016021#P:GO:0006611#C:GO:0005829#F:GO:0003676#P:GO:0071028#C:GO:0010494#C:GO:1990904	F:single-stranded telomeric DNA binding#P:poly(A)+ mRNA export from nucleus#P:peptide transport#P:telomere maintenance#F:mRNA binding#C:integral component of membrane#C:ribonucleoprotein complex#C:cytosol#P:anatomical structure homeostasis#F:nucleic acid binding#C:cytoplasmic stress granule#P:protein export from nucleus#C:nucleus#P:nuclear mRNA surveillance	N	N	N	N	N	N	Y	N	Y	629.386	578.465	667.656	489.79	598.377	335.866	242.015	316.564	243.854	299.827	597.981	522.848	404.708	330.419	577.083	520.633	476.909	476.909	538.659	782.566	362.415	371.895	351.499	376.447	386.66	403.942	564.405	493.333	591.075
Ata06161	Gal-2,6-Sulfurylases II;Protein conserved in bacteria	275	5	2.46e-29	46.78	No Enzyme Code	No Enzyme Name	No IinterPro match	0	No GOIDs	No GO Names	N	N	N	N	N	N	Y	N	Y	0	0	18.97	17.356	10.909	0	0	0	0	0	0	0	0	0	0	0	0	0	0	0	0	0	0	0	0	0	0	0	0
Ata06189	hypothetical protein BWQ96_08587;yneE;Bestrophin, RFP-TM, chloride channel	1687	5	0	54.37	EC:7	Translocases	IPR021134 (PFAM); mobidb-lite (MOBIDB_LITE); mobidb-lite (MOBIDB_LITE); IPR044669 (PANTHER)	2	F:GO:0005254#C:GO:0005886	F:chloride channel activity#C:plasma membrane	N	N	N	N	N	N	Y	Y	N	55.199	30.528	60.517	64.168	89.491	30.693	15.993	33.34	23.389	2.212	2.099	8.558	9.768	11.997	11.097	12.807	6.7	6.7	12.563	3.161	15.088	44.887	20.562	41.426	34.872	7.602	3.306	8.44	15.818
Ata06204	Protein TIC 22, chloroplastic;Tic22-like family	296	5	6.58e-155	79.59	No Enzyme Code	No Enzyme Name	IPR007378 (PFAM); G3DSA:3.40.1350.100 (GENE3D); G3DSA:3.40.1350.100 (GENE3D); mobidb-lite (MOBIDB_LITE); mobidb-lite (MOBIDB_LITE); PTHR33926:SF4 (PANTHER); IPR007378 (PANTHER)	1	P:GO:0015031	P:protein transport	Y	N	Y	N	N	N	Y	N	Y	13.147	23.048	34.202	18.776	9.38	7.31	4.003	10.839	5.402	4.709	20.715	12.015	2.306	0.678	19.871	5.366	2.927	2.927	16.714	1.984	6.883	6.992	69.877	29.338	11.775	7.242	3.705	25.787	10.271
Ata06216	Pogo transposable element with KRAB domain;DDE superfamily endonuclease	313	5	3.85e-77	72.39	No Enzyme Code	No Enzyme Name	IPR004875 (PFAM); mobidb-lite (MOBIDB_LITE); mobidb-lite (MOBIDB_LITE); mobidb-lite (MOBIDB_LITE)	1	F:GO:0003676	F:nucleic acid binding	N	N	N	N	N	N	Y	N	Y	0	0	0	0	0	0	0	0	0	0	0	0	0	0	0	0	0	0	0	0	0	0	0	0	0	0	0	0	0
Ata06222	Ran-specific GTPase-activating protein;RANBP1;Ran GTPase binding	204	5	8.47e-89	78.84	No Enzyme Code	No Enzyme Name	IPR000156 (PFAM); IPR011993 (G3DSA:2.30.29.GENE3D); mobidb-lite (MOBIDB_LITE); mobidb-lite (MOBIDB_LITE); mobidb-lite (MOBIDB_LITE); PTHR23138:SF87 (PANTHER); PTHR23138 (PANTHER); IPR000156 (PROSITE_PROFILES); cd13179 (CDD); SSF50729 (SUPERFAMILY)	31	P:GO:0016032#C:GO:1904115#F:GO:0005092#P:GO:0072750#P:GO:0071229#P:GO:0070507#P:GO:0045931#P:GO:0046604#P:GO:0006606#P:GO:0051704#P:GO:0010976#C:GO:0005829#F:GO:0031267#P:GO:0046607#P:GO:0006511#P:GO:0000082#P:GO:0044403#P:GO:0071236#P:GO:0050769#F:GO:0032550#F:GO:0005525#P:GO:0045840#P:GO:0045666#P:GO:0015833#C:GO:0005813#P:GO:0031291#P:GO:0006405#P:GO:0007051#P:GO:0050790#P:GO:0046907#C:GO:0005…	P:spindle organization#P:peptide transport#F:GDP-dissociation inhibitor activity#P:positive regulation of centrosome cycle#F:purine ribonucleoside binding#P:cellular response to leptomycin B#P:positive regulation of neuron projection development#P:viral process#F:small GTPase binding#P:regulation of microtubule cytoskeleton organization#P:regulation of catalytic activity#C:cytosol#P:positive regu…	N	N	N	N	N	N	Y	N	Y	442.843	367.302	525.238	359.293	319.358	321.966	252.702	406.161	208.37	64.58	688.64	628.838	466.853	591.835	341.496	977.597	1454.34	1454.34	724.647	455.957	433.54	299.093	493.123	488.796	577.462	582.342	1455.21	523.03	785.072
Ata06238	Glutamate-1-semialdehyde 2,1-aminomutase;GSA1;Belongs to the class-III pyridoxal-phosphate-dependent aminotransferase family	470	5	0	88.11	EC:2.6.1; EC:5.4; EC:2; EC:2.6; EC:5.4.3; EC:5; EC:5.4.3.8	Transferring nitrogenous groups; Intramolecular transferases; Transferases; Transferring nitrogenous groups; Intramolecular transferases; Isomerases; Glutamate-1-semialdehyde 2,1-aminomutase	IPR005814 (PFAM); IPR004639 (TIGRFAM); IPR015422 (G3DSA:3.90.1150.GENE3D); IPR015421 (G3DSA:3.40.640.GENE3D); PTHR43713 (PANTHER); PTHR43713:SF6 (PANTHER); IPR005814 (PROSITE_PATTERNS); IPR004639 (HAMAP); IPR005814 (CDD); IPR015424 (SUPERFAMILY)	8	P:GO:0033014#C:GO:0009941#F:GO:0030170#F:GO:0042286#C:GO:0009570#C:GO:0048046#F:GO:0003824#F:GO:0008483	F:transaminase activity#P:tetrapyrrole biosynthetic process#F:pyridoxal phosphate binding#C:chloroplast envelope#C:chloroplast stroma#C:apoplast#F:catalytic activity#F:glutamate-1-semialdehyde 2,1-aminomutase activity	Y	N	Y	N	N	N	Y	Y	Y	4.145	26.644	16.175	29.105	18.484	27.427	27.407	47.289	17.457	1.979	5.766	4.104	28.898	13.04	4.321	3.666	4.798	4.798	7.509	3.44	81.431	113.171	553.628	207.68	64.598	6.85	12.266	4.896	4.026
Ata06256	60S ribosomal protein;RPL3;60S ribosomal protein L3. Source PGD	344	5	0	88.91	No Enzyme Code	No Enzyme Name	IPR044892 (G3DSA:4.10.960.GENE3D); G3DSA:3.30.1430.10 (GENE3D); IPR000597 (PFAM); G3DSA:2.40.30.10 (GENE3D); mobidb-lite (MOBIDB_LITE); PTHR11363:SF13 (PANTHER); IPR045077 (PANTHER); IPR019926 (PROSITE_PATTERNS); IPR009000 (SUPERFAMILY)	3	C:GO:0005840#P:GO:0006412#F:GO:0003735	C:ribosome#P:translation#F:structural constituent of ribosome	N	N	N	N	N	N	Y	N	Y	342.363	509.254	649.223	209.452	354.292	143.485	48.247	63.046	79.055	27.834	388.628	523.638	80.889	79.673	274.883	173.613	83.646	83.646	260.619	165.889	119.635	71.949	510.35	270.9	108.463	168.339	249.104	717.29	185.45
Ata06293	photosystem II oxygen-evolving enhancer protein;	211	5	1.39e-83	63.42	No Enzyme Code	No Enzyme Name	IPR023222 (G3DSA:1.20.120.GENE3D); IPR006311 (PROSITE_PROFILES); IPR023222 (SUPERFAMILY)	1	C:GO:0009579	C:thylakoid	Y	N	Y	N	N	N	Y	N	Y	36.836	59.196	44.321	175.359	88.702	224.284	272.399	512.175	68.109	10.115	6.275	5.611	129.617	54.617	9.599	28.504	81.454	81.454	28.684	11.813	631.823	758.028	977.365	509.353	200.428	5.073	62.546	5.827	12.834
Ata06308	Pre-rRNA-processing protein TSR1-like;TSR1;U3 snoRNA binding	706	5	0	61.92	EC:3.6.1; EC:3.6; EC:3; EC:1.2.4.1	Acting on acid anhydrides; Acting on acid anhydrides; Hydrolases; Pyruvate dehydrogenase (acetyl-transferring)	IPR012948 (PFAM); IPR007034 (PFAM); mobidb-lite (MOBIDB_LITE); mobidb-lite (MOBIDB_LITE); mobidb-lite (MOBIDB_LITE); PTHR12858:SF1 (PANTHER); IPR039761 (PANTHER); PTHR12858:SF1 (PANTHER); IPR039761 (PANTHER)	13	C:GO:0030686#F:GO:0043021#C:GO:0005634#F:GO:0032550#F:GO:0005525#P:GO:0042254#F:GO:0034511#C:GO:0005654#P:GO:0000461#C:GO:0030688#C:GO:0005730#F:GO:0003924#C:GO:0005829	C:90S preribosome#P:ribosome biogenesis#F:purine ribonucleoside binding#F:GTPase activity#C:preribosome, small subunit precursor#C:nucleolus#F:ribonucleoprotein complex binding#C:cytosol#C:nucleus#F:GTP binding#P:endonucleolytic cleavage to generate mature 3prime-end of SSU-rRNA from (SSU-rRNA, 5.8S rRNA, LSU-rRNA)#F:U3 snoRNA binding#C:nucleoplasm	Y	Y	N	N	N	N	N	N	N	8.284	11.296	21.192	5.916	9.359	7.984	2.883	7.63	9.361	0	3.763	24.816	10.897	8.687	4.03	8.547	4.754	4.754	10.708	1.042	1.101	3.917	11.994	10.564	8.656	10.648	4.981	37.273	9.213
Ata06316	Pre-rRNA-processing protein TSR1-like;AARP2CN (NUC121) domain	690	5	0	60.34	No Enzyme Code	No Enzyme Name	IPR012948 (PFAM); IPR007034 (PFAM); mobidb-lite (MOBIDB_LITE); mobidb-lite (MOBIDB_LITE); mobidb-lite (MOBIDB_LITE); PTHR12858:SF1 (PANTHER); IPR039761 (PANTHER)	3	C:GO:0005634#C:GO:0005730#P:GO:0042254	P:ribosome biogenesis#C:nucleus#C:nucleolus	Y	Y	N	N	N	N	N	N	N	26.246	20.988	34.858	9.864	14.784	0	0	0	0	2.111	20.55	0	0	0	0	0	0	0	0	7.922	2.342	0	0.632	0.44	0	0	0	0	0
Ata06327	DNA ligase;ligA;DNA ligase that catalyzes the formation of phosphodiester linkages between 5prime-phosphoryl and 3prime-hydroxyl groups in double-stranded DNA using NAD as a coenzyme and as the energy source for the reaction. It is essential for DNA replication and repair of damaged DNA	1119	5	0	69.71	EC:6.5.1.2; EC:6.5; EC:6	DNA ligase (NAD(+)); Forming phosphoric ester bonds; Ligases	G3DSA:2.40.50.140 (GENE3D); G3DSA:1.10.150.20 (GENE3D); IPR013839 (PFAM); G3DSA:3.30.470.30 (GENE3D); G3DSA:1.10.287.610 (GENE3D); IPR001357 (PFAM); IPR041663 (PFAM); IPR001679 (TIGRFAM); IPR003010 (PFAM); IPR036420 (G3DSA:3.40.50.GENE3D); IPR004150 (PFAM); G3DSA:1.10.150.20 (GENE3D); IPR036526 (G3DSA:3.60.110.GENE3D); PTHR23389:SF9 (PANTHER); PTHR23389 (PANTHER); IPR001679 (HAMAP); IPR003010 (PR…	6	P:GO:0006807#P:GO:0006260#F:GO:0003911#P:GO:0006281#C:GO:0005829#P:GO:0006288	P:base-excision repair, DNA ligation#C:cytosol#P:DNA repair#F:DNA ligase (NAD+) activity#P:nitrogen compound metabolic process#P:DNA replication	Y	N	Y	N	N	N	N	N	N	6.35	7.677	9.228	1.251	7.265	0.511	0.4	0.059	0.27	3.011	1.94	0.1	0.288	0	0.959	0.402	0	0	0.292	0.744	0.197	0.067	0.751	0.419	0	0	0	0	0.61
Ata06335	4-hydroxy-3-methylbut-2-en-1-yl diphosphate synthase;4-hydroxy-3-methylbut-2-en-1-yl diphosphate synthase activity	434	5	0	90.75	EC:1.17; EC:1; EC:1.17.7.1; EC:1.17.7.3; EC:1.17.7	Acting on CH or CH(2) groups; Oxidoreductases; (E)-4-hydroxy-3-methylbut-2-enyl-diphosphate synthase (ferredoxin); (E)-4-hydroxy-3-methylbut-2-enyl-diphosphate synthase (flavodoxin); Acting on CH or CH(2) groups	IPR011005 (G3DSA:3.20.20.GENE3D); G3DSA:3.30.413.10 (GENE3D); IPR004588 (PFAM); IPR017178 (PIRSF); IPR004588 (TIGRFAM); IPR004588 (PANTHER); IPR004588 (HAMAP); SSF56014 (SUPERFAMILY)	5	F:GO:0005506#P:GO:0044237#P:GO:0016114#P:GO:0008299#F:GO:0046429	P:isoprenoid biosynthetic process#P:terpenoid biosynthetic process#F:iron ion binding#F:4-hydroxy-3-methylbut-2-en-1-yl diphosphate synthase activity#P:cellular metabolic process	Y	N	Y	N	N	N	N	N	N	0.748	10.491	7.005	0	0	5.49	0	5	19.363	0	3.823	6.836	6.691	9.258	26.667	0	0.266	0.266	9.13	1.355	4.476	1.137	33.858	20.031	12.059	42.031	2.403	15.145	15.732
Ata06346	Mediator of RNA polymerase II transcription subunit 13;Component of the Mediator complex, a coactivator involved in regulated transcription of nearly all RNA polymerase II-dependent genes. Mediator functions as a bridge to convey information from gene-specific regulatory proteins to the basal RNA polymerase II transcription machinery. Mediator is recruited to promoters by direct interactions with…	521	5	6.09e-144	54.82	No Enzyme Code	No Enzyme Name	IPR041285 (PFAM); mobidb-lite (MOBIDB_LITE); mobidb-lite (MOBIDB_LITE); PTHR10791 (PANTHER); PTHR10791:SF181 (PANTHER)	15	P:GO:0006357#P:GO:0090263#P:GO:0048749#F:GO:0005515#C:GO:0016591#P:GO:0048190#P:GO:0045498#C:GO:0070847#C:GO:0016592#P:GO:0006367#P:GO:0022416#P:GO:0045165#P:GO:0007526#F:GO:0003712#P:GO:0036011	P:sex comb development#P:larval somatic muscle development#P:transcription initiation from RNA polymerase II promoter#P:compound eye development#P:chaeta development#F:protein binding#C:RNA polymerase II, holoenzyme#P:imaginal disc-derived leg segmentation#F:transcription coregulator activity#P:regulation of transcription by RNA polymerase II#P:positive regulation of canonical Wnt signaling pathw…	N	N	N	Y	N	Y	N	N	N	0	0	0.348	0	0	0	0.116	0	0	0	0	0	0	0	0	0	3.577	3.577	0	0	0	0	0	0	0	0	0	0	0
Ata06374	HEAT repeat domain-containing protein;mpeU;HEAT repeat	278	5	4.25e-110	66.26	EC:4	Lyases	PF13646 (PFAM); IPR011989 (G3DSA:1.25.10.GENE3D); PTHR12697:SF5 (PANTHER); PTHR12697 (PANTHER); PTHR12697:SF5 (PANTHER); IPR021133 (PROSITE_PROFILES); IPR016024 (SUPERFAMILY)	1	F:GO:0016829	F:lyase activity	Y	N	Y	N	N	N	N	N	N	6.998	0	8.192	1.666	7.489	3.891	2.74	1.559	9.344	6.683	0.993	0	2.455	0	0	0	0	0	0.667	0.792	4.187	0.354	10.798	5.205	1.88	0	0	18.891	2.66
Ata06397	RNA binding protein-like protein, putative;RNA binding	88	5	4.37e-39	76.63	No Enzyme Code	No Enzyme Name	IPR012677 (G3DSA:3.30.70.GENE3D); IPR000504 (PFAM); PTHR48024 (PANTHER); IPR000504 (PROSITE_PROFILES); IPR035979 (SUPERFAMILY)	1	F:GO:0003676	F:nucleic acid binding	Y	Y	Y	Y	Y	Y	Y	Y	Y	1542.84	3140.57	3755	1321	2586.34	2589.52	1010.51	3501.67	1998.68	353.021	1002.66	1963.01	2825.88	716.113	766.012	878.921	865.303	865.303	1193.63	1014.65	1531.27	2124.54	1444.25	1792.55	1931.31	1099.66	1539.32	1597.06	1409.96
Ata06449	Dehydrodolichyl diphosphate synthase complex subunit DHDDS;TERT;telomerase RNA reverse transcriptase activity	1482	5	0	60.79	EC:2.5.1; EC:2.7; EC:2; EC:2.7.7.49; EC:2.7.7.48; EC:2.7.7	Transferring alkyl or aryl groups, other than methyl groups; Transferring phosphorus-containing groups; Transferases; RNA-directed DNA polymerase; RNA-directed RNA polymerase; Transferring phosphorus-containing groups	IPR003545 (PRINTS); G3DSA:1.10.132.70 (GENE3D); IPR036424 (G3DSA:3.40.1180.GENE3D); IPR000477 (PFAM); G3DSA:1.10.357.90 (GENE3D); IPR021891 (PFAM); G3DSA:3.30.70.2630 (GENE3D); IPR001441 (TIGRFAM); IPR001441 (PFAM); mobidb-lite (MOBIDB_LITE); mobidb-lite (MOBIDB_LITE); IPR003545 (PANTHER); IPR000477 (PROSITE_PROFILES); IPR001441 (HAMAP); cd01648 (CDD); IPR001441 (CDD); IPR036424 (SUPERFAMILY)	66	P:GO:1902895#C:GO:0042645#P:GO:0046686#C:GO:0042575#P:GO:0022616#P:GO:2001240#P:GO:1904754#P:GO:0071456#C:GO:0005829#P:GO:0030177#F:GO:0000049#F:GO:0003721#F:GO:0003964#P:GO:1904868#C:GO:0000333#C:GO:0000783#C:GO:0016605#P:GO:0010073#P:GO:1903704#P:GO:0007000#P:GO:0046326#P:GO:1904837#P:GO:1904707#P:GO:0010449#F:GO:0016765#F:GO:0047485#P:GO:0050000#P:GO:0045766#F:GO:0042162#F:GO:0042803#P:GO:0042…	P:positive regulation of stem cell proliferation#C:nuclear telomere cap complex#F:telomerase RNA binding#C:plasma membrane#C:nucleolus#F:protein homodimerization activity#C:PML body#P:replicative senescence#F:tRNA binding#F:chaperone binding#P:cellular response to hypoxia#P:transcription, RNA-templated#P:regulation of histone demethylase activity (H3-K4 specific)#C:DNA polymerase complex#F:protei…	Y	N	Y	N	N	N	N	N	N	9.503	9.216	8.837	2.166	9.521	6.273	5.646	2.757	10.343	6.72	4.374	7.576	9.309	5.568	6.955	4.993	4.177	4.177	4.28	7.415	3.448	3.626	10.261	4.963	2.716	2.673	3.692	6.243	7.326
Ata06453	chromatin remodeling complex / DNA-dep ATPase;CHD1;regulation of vesicle fusion	1383	5	0	68.05	EC:3.6.1; EC:3.6.4.12; EC:3.6; EC:3	Acting on acid anhydrides; DNA helicase; Acting on acid anhydrides; Hydrolases	G3DSA:1.10.10.60 (GENE3D); IPR025260 (PFAM); IPR027417 (G3DSA:3.40.50.GENE3D); IPR000330 (PFAM); IPR023780 (PFAM); IPR001650 (PFAM); G3DSA:2.40.50.40 (GENE3D); G3DSA:2.40.50.40 (GENE3D); IPR038718 (G3DSA:3.40.50.GENE3D); mobidb-lite (MOBIDB_LITE); mobidb-lite (MOBIDB_LITE); mobidb-lite (MOBIDB_LITE); mobidb-lite (MOBIDB_LITE); mobidb-lite (MOBIDB_LITE); mobidb-lite (MOBIDB_LITE); mobidb-lite (MOB…	64	P:GO:2000234#P:GO:0030466#P:GO:0046777#P:GO:0031508#F:GO:0016887#F:GO:0140658#P:GO:0046833#F:GO:0017116#C:GO:0030688#P:GO:0043923#P:GO:0016584#P:GO:0030071#P:GO:2000208#P:GO:0071441#P:GO:0048096#P:GO:0043254#P:GO:1900050#P:GO:0045944#P:GO:0050434#P:GO:0048477#P:GO:0032508#C:GO:0000779#C:GO:0005739#C:GO:0046695#P:GO:0060218#P:GO:2000104#C:GO:0009506#P:GO:0007088#P:GO:0071894#C:GO:0000794#F:GO:0000…	P:regulation of biological process involved in symbiotic interaction#C:mating-type region heterochromatin#P:regulation of peptide transport#F:single-stranded DNA helicase activity#C:fibrillar center#C:condensed nuclear chromosome#P:regulation of mitotic nuclear division#P:regulation of protein-containing complex assembly#P:negative regulation of DNA metabolic process#P:protein autophosphorylation…	N	N	N	Y	N	Y	Y	N	Y	26.802	18.135	35.964	19.81	34.975	15.766	11.106	10.31	16.519	8.286	8.21	14.396	6.989	22.48	13.528	5.566	2.68	2.68	9.46	6.227	9.566	6.074	18.301	12.666	12.887	16.319	6.043	29.573	16.502
Ata06463	nascent polypeptide-associated complex subunit beta;BTF3;protein transport	186	5	2.62e-84	77.74	EC:7	Translocases	IPR038187 (G3DSA:2.20.70.GENE3D); IPR002715 (PFAM); mobidb-lite (MOBIDB_LITE); mobidb-lite (MOBIDB_LITE); IPR039370 (PANTHER); IPR002715 (PROSITE_PROFILES)	27	P:GO:0006613#P:GO:0060281#C:GO:0005739#P:GO:0001700#C:GO:0005854#P:GO:0001701#P:GO:0070201#P:GO:0007318#F:GO:0005215#P:GO:0044087#P:GO:0043066#P:GO:0006620#P:GO:0045995#P:GO:0016236#P:GO:1903429#P:GO:1902875#P:GO:0051128#C:GO:0005829#C:GO:0042788#C:GO:0005634#P:GO:0051083#P:GO:0015833#P:GO:0009651#F:GO:0051082#P:GO:0006366#P:GO:0007317#C:GO:0030015	P:regulation of cellular component biogenesis#F:transporter activity#P:regulation of cell maturation#P:peptide transport#P:regulation of establishment of protein localization#C:CCR4-NOT core complex#C:cytosol#P:cotranslational protein targeting to membrane#P:negative regulation of apoptotic process#P:regulation of embryonic development#P:regulation of pole plasm oskar mRNA localization#P:regulati…	Y	Y	Y	N	N	N	Y	Y	Y	137.463	591.783	463.081	176.437	227.191	101.591	49.501	68.859	89.011	64.314	145.828	112.907	65.462	47.381	87.062	57.526	79.949	79.949	88.598	93.746	85.372	56.586	361.586	159.755	88.832	143.783	205.368	220.19	78.04
Ata06470	sel1 repeat family protein;Sel1-like repeats.	1794	5	0	61.99	No Enzyme Code	No Enzyme Name	IPR011989 (G3DSA:1.25.10.GENE3D); IPR011990 (G3DSA:1.25.40.GENE3D); IPR011989 (G3DSA:1.25.10.GENE3D); IPR006597 (PFAM); IPR011989 (G3DSA:1.25.10.GENE3D); mobidb-lite (MOBIDB_LITE); mobidb-lite (MOBIDB_LITE); mobidb-lite (MOBIDB_LITE); mobidb-lite (MOBIDB_LITE); mobidb-lite (MOBIDB_LITE); mobidb-lite (MOBIDB_LITE); mobidb-lite (MOBIDB_LITE); mobidb-lite (MOBIDB_LITE); mobidb-lite (MOBIDB_LITE); mo…	1	F:GO:0005515	F:protein binding	N	N	N	Y	N	Y	N	N	N	42.599	34.957	51.921	36.115	35.309	25.703	30.658	24.914	36.31	37.812	41.778	30.566	41.061	59.29	26.416	44.06	41.903	41.903	37.612	33.854	20.987	25.894	22.689	24.618	26.886	40.743	44.169	36.978	48.551
Ata06483	structural maintenance of chromosomes protein 2-1-like;SMC2;Structural maintenance of chromosomes protein	1323	5	0	70.6	EC:3.6.1; EC:3.6; EC:3; EC:7	Acting on acid anhydrides; Acting on acid anhydrides; Hydrolases; Translocases	IPR027417 (G3DSA:3.40.50.GENE3D); IPR027417 (G3DSA:3.40.50.GENE3D); IPR003395 (PFAM); G3DSA:1.20.1060.20 (GENE3D); IPR024704 (PIRSF); IPR010935 (PFAM); G3DSA:3.30.70.1620 (GENE3D); mobidb-lite (MOBIDB_LITE); mobidb-lite (MOBIDB_LITE); mobidb-lite (MOBIDB_LITE); mobidb-lite (MOBIDB_LITE); PTHR43977:SF2 (PANTHER); PTHR43977 (PANTHER); IPR027120 (CDD); IPR036277 (SUPERFAMILY); IPR027417 (SUPERFAMILY)	9	P:GO:0051276#F:GO:0005515#C:GO:0005634#C:GO:0000793#C:GO:0005694#F:GO:0016887#F:GO:0005215#C:GO:0000796#F:GO:0005524	F:transporter activity#P:chromosome organization#F:protein binding#F:ATP binding#C:condensed chromosome#C:chromosome#F:ATP hydrolysis activity#C:nucleus#C:condensin complex	Y	Y	N	N	N	N	Y	N	Y	6.066	4.557	6.425	4.486	4.173	38.595	36.186	5.735	32.178	38.857	1.218	2.277	10.772	5.43	4.065	1.238	1.042	1.042	1.198	1.962	5.833	10.732	11.663	8.771	5.704	2.148	1.062	3.18	2.58
Ata06487	Transcription initiation factor TFIID subunit 4B;	954	5	3.91e-144	55.42	No Enzyme Code	No Enzyme Name	IPR007900 (PFAM); mobidb-lite (MOBIDB_LITE); mobidb-lite (MOBIDB_LITE); mobidb-lite (MOBIDB_LITE); mobidb-lite (MOBIDB_LITE); mobidb-lite (MOBIDB_LITE); mobidb-lite (MOBIDB_LITE); mobidb-lite (MOBIDB_LITE); mobidb-lite (MOBIDB_LITE); mobidb-lite (MOBIDB_LITE); mobidb-lite (MOBIDB_LITE)	2	P:GO:0006352#C:GO:0005669	P:DNA-templated transcription, initiation#C:transcription factor TFIID complex	N	N	N	Y	N	Y	N	N	N	162.523	192.334	182.949	93.913	157.162	72.182	68.117	90.739	72.028	59.746	37.899	35.498	47.328	54.507	52.635	21.555	14.684	14.684	37.881	26.224	44.442	54.78	77.579	78.422	106.746	88.968	16.65	61.224	105.759
Ata06497	No description	1349	0	NA	NA	No Enzyme Code	No Enzyme Name	mobidb-lite (MOBIDB_LITE); mobidb-lite (MOBIDB_LITE); mobidb-lite (MOBIDB_LITE); mobidb-lite (MOBIDB_LITE); mobidb-lite (MOBIDB_LITE); mobidb-lite (MOBIDB_LITE); mobidb-lite (MOBIDB_LITE); mobidb-lite (MOBIDB_LITE); mobidb-lite (MOBIDB_LITE)	0	No GOIDs	No GO Names	Y	N	Y	N	N	N	N	N	N	0	0	0	0	0	0	0	0	0	0	0	0	0	0	0	0	0	0	0	0	0	0	0	0	0	0	0	0	0
Ata06498	No description	579	0	NA	NA	No Enzyme Code	No Enzyme Name	mobidb-lite (MOBIDB_LITE); mobidb-lite (MOBIDB_LITE)	0	No GOIDs	No GO Names	Y	N	Y	N	N	N	N	N	N	0	0	0	0	0	0	0	0	0	0	0	0	0	0	0	0	0	0	0	0	0	0	0	0	0	0	0	0	0
Ata06537	No description	388	0	NA	NA	No Enzyme Code	No Enzyme Name	mobidb-lite (MOBIDB_LITE)	0	No GOIDs	No GO Names	Y	N	Y	N	N	N	N	N	N	0	0	0	0	0	0	0	0	0	0	0	0	0	0	0	0	0	0	0	0	0	0	0	0	0	0	0	0	0
Ata06538	No description	417	0	NA	NA	No Enzyme Code	No Enzyme Name	mobidb-lite (MOBIDB_LITE)	0	No GOIDs	No GO Names	Y	N	Y	N	N	N	N	N	N	0	0	0	0	0	0	0	0	0	0	0	0	0	0	0	0	0	0	0	0	0	0	0	0	0	0	0	0	0
Ata06541	No description	765	0	NA	NA	No Enzyme Code	No Enzyme Name	mobidb-lite (MOBIDB_LITE); mobidb-lite (MOBIDB_LITE); mobidb-lite (MOBIDB_LITE); mobidb-lite (MOBIDB_LITE); mobidb-lite (MOBIDB_LITE); mobidb-lite (MOBIDB_LITE); mobidb-lite (MOBIDB_LITE); mobidb-lite (MOBIDB_LITE); mobidb-lite (MOBIDB_LITE)	0	No GOIDs	No GO Names	N	N	N	Y	Y	N	N	N	N	0	0	0	0	0	0	0	0	0	0	0	0	0	0	0	0	0	0	0	0	0	0	0	0	0	0	0	0	0
Ata06577	No description	1086	0	NA	NA	No Enzyme Code	No Enzyme Name	mobidb-lite (MOBIDB_LITE); mobidb-lite (MOBIDB_LITE); mobidb-lite (MOBIDB_LITE); mobidb-lite (MOBIDB_LITE); mobidb-lite (MOBIDB_LITE); mobidb-lite (MOBIDB_LITE); mobidb-lite (MOBIDB_LITE); mobidb-lite (MOBIDB_LITE); mobidb-lite (MOBIDB_LITE); mobidb-lite (MOBIDB_LITE); mobidb-lite (MOBIDB_LITE); mobidb-lite (MOBIDB_LITE)	0	No GOIDs	No GO Names	N	N	N	Y	Y	N	N	N	N	0	0	0	0	0	0	0	0	0	0	0	0	0	0	0	0	0	0	0	0	0	0	0	0	0	0	0	0	0
Ata06582	No description	1015	0	NA	NA	No Enzyme Code	No Enzyme Name	mobidb-lite (MOBIDB_LITE); mobidb-lite (MOBIDB_LITE); mobidb-lite (MOBIDB_LITE); mobidb-lite (MOBIDB_LITE); mobidb-lite (MOBIDB_LITE); mobidb-lite (MOBIDB_LITE); mobidb-lite (MOBIDB_LITE); mobidb-lite (MOBIDB_LITE); mobidb-lite (MOBIDB_LITE); mobidb-lite (MOBIDB_LITE); mobidb-lite (MOBIDB_LITE); mobidb-lite (MOBIDB_LITE); mobidb-lite (MOBIDB_LITE)	0	No GOIDs	No GO Names	N	N	N	Y	Y	N	N	N	N	0	0	0	0	0	0	0	0	0	0	0	0	0	0	0	0	0	0	0	0	0	0	0	0	0	0	0	0	0
Ata06628	unnamed protein product;	359	1	4.17e-14	48.17	No Enzyme Code	No Enzyme Name	mobidb-lite (MOBIDB_LITE)	0	No GOIDs	No GO Names	N	N	N	Y	Y	N	N	N	N	0	0	0	0	0	0	0	0	0	0	0	0	0	0	0	0	0	0	0	0	0	0	0	0	0	0	0	0	0
Ata06671	No description	462	0	NA	NA	No Enzyme Code	No Enzyme Name	mobidb-lite (MOBIDB_LITE); mobidb-lite (MOBIDB_LITE); mobidb-lite (MOBIDB_LITE); mobidb-lite (MOBIDB_LITE)	0	No GOIDs	No GO Names	N	N	N	Y	Y	N	N	N	N	0	0	0	0	0	0	0	0	0	0	0	0	0	0	0	0	0	0	0	0	0	0	0	0	0	0	0	0	0
Ata06680	No description	284	0	NA	NA	No Enzyme Code	No Enzyme Name	mobidb-lite (MOBIDB_LITE); mobidb-lite (MOBIDB_LITE)	0	No GOIDs	No GO Names	N	N	N	Y	Y	N	N	N	N	0	0	0	0	0	0	0	0	0	0	0	0	0	0	0	0	0	0	0	0	0	0	0	0	0	0	0	0	0
Ata06691	No description	983	0	NA	NA	No Enzyme Code	No Enzyme Name	mobidb-lite (MOBIDB_LITE); mobidb-lite (MOBIDB_LITE); mobidb-lite (MOBIDB_LITE); mobidb-lite (MOBIDB_LITE); mobidb-lite (MOBIDB_LITE); mobidb-lite (MOBIDB_LITE); mobidb-lite (MOBIDB_LITE); mobidb-lite (MOBIDB_LITE); mobidb-lite (MOBIDB_LITE)	0	No GOIDs	No GO Names	N	N	N	Y	Y	N	N	N	N	0	0	0	0	0	0	0	0	0	0	0	0	0	0	0	0	0	0	0	0	0	0	0	0	0	0	0	0	0
Ata06694	No description	1086	0	NA	NA	No Enzyme Code	No Enzyme Name	mobidb-lite (MOBIDB_LITE); mobidb-lite (MOBIDB_LITE); mobidb-lite (MOBIDB_LITE); mobidb-lite (MOBIDB_LITE); mobidb-lite (MOBIDB_LITE); mobidb-lite (MOBIDB_LITE); mobidb-lite (MOBIDB_LITE); mobidb-lite (MOBIDB_LITE); mobidb-lite (MOBIDB_LITE); mobidb-lite (MOBIDB_LITE); mobidb-lite (MOBIDB_LITE); mobidb-lite (MOBIDB_LITE); mobidb-lite (MOBIDB_LITE)	0	No GOIDs	No GO Names	N	N	N	Y	Y	N	N	N	N	0	0	0	0	0	0	0	0	0	0	0	0	0	0	0	0	0	0	0	0	0	0	0	0	0	0	0	0	0
Ata06706	Collagen alpha-6(VI) chain;structural constituent of cuticle	243	5	5.89e-28	51.67	No Enzyme Code	No Enzyme Name	IPR002035 (PFAM); IPR036465 (G3DSA:3.40.50.GENE3D); IPR002035 (PROSITE_PROFILES); cd01450 (CDD); IPR036465 (SUPERFAMILY)	0	No GOIDs	No GO Names	N	N	N	Y	N	Y	N	N	N	228.037	219.756	129.055	732.285	211.225	434.23	544.004	451.066	372.321	1051.14	265.774	118.219	519.937	642.077	77.566	154.852	84.546	84.546	174.458	364.06	1957.27	1835.2	303.64	388.562	738.135	1551.54	45.324	372.942	152.395
Ata06747	No description	887	0	NA	NA	No Enzyme Code	No Enzyme Name	mobidb-lite (MOBIDB_LITE); mobidb-lite (MOBIDB_LITE); mobidb-lite (MOBIDB_LITE); mobidb-lite (MOBIDB_LITE); mobidb-lite (MOBIDB_LITE); mobidb-lite (MOBIDB_LITE); mobidb-lite (MOBIDB_LITE); mobidb-lite (MOBIDB_LITE)	0	No GOIDs	No GO Names	N	N	N	Y	Y	N	N	N	N	0	0	0	0	0	0	0	0	0	0	0	0	0	0	0	0	0	0	0	0	0	0	0	0	0	0	0	0	0
Ata06749	No description	579	0	NA	NA	No Enzyme Code	No Enzyme Name	mobidb-lite (MOBIDB_LITE); mobidb-lite (MOBIDB_LITE)	0	No GOIDs	No GO Names	Y	N	Y	N	N	N	N	N	N	0	0	0	0	0	0	0	0	0	0	0	0	0	0	0	0	0	0	0	0	0	0	0	0	0	0	0.095	0	0
Ata06750	No description	1345	0	NA	NA	No Enzyme Code	No Enzyme Name	mobidb-lite (MOBIDB_LITE); mobidb-lite (MOBIDB_LITE); mobidb-lite (MOBIDB_LITE); mobidb-lite (MOBIDB_LITE); mobidb-lite (MOBIDB_LITE); mobidb-lite (MOBIDB_LITE); mobidb-lite (MOBIDB_LITE); mobidb-lite (MOBIDB_LITE); mobidb-lite (MOBIDB_LITE)	0	No GOIDs	No GO Names	Y	N	Y	N	N	N	N	N	N	0	0	0	0	0	0	0	0	0	0	0	0	0	0	0	0	0	0	0	0	0	0	0	0	0	0	0	0	0
Ata06768	unnamed protein product;	359	1	3.82e-14	48.17	No Enzyme Code	No Enzyme Name	mobidb-lite (MOBIDB_LITE)	0	No GOIDs	No GO Names	N	N	N	Y	Y	N	N	N	N	0	0	0	0	0	0	0	0	0	0	0	0	0	0	0	0	0	0	0	0	0	0	0	0	0	0	0	0	0
Ata06786	No description	1021	0	NA	NA	No Enzyme Code	No Enzyme Name	mobidb-lite (MOBIDB_LITE); mobidb-lite (MOBIDB_LITE); mobidb-lite (MOBIDB_LITE); mobidb-lite (MOBIDB_LITE); mobidb-lite (MOBIDB_LITE); mobidb-lite (MOBIDB_LITE); mobidb-lite (MOBIDB_LITE); mobidb-lite (MOBIDB_LITE); mobidb-lite (MOBIDB_LITE)	0	No GOIDs	No GO Names	N	N	N	Y	Y	N	N	N	N	0	0	0	0	0	0	0	0	0	0	0	0	0	0	0	0	0	0	0	0	0	0	0	0	0	0	0	0	0
Ata06788	No description	891	0	NA	NA	No Enzyme Code	No Enzyme Name	mobidb-lite (MOBIDB_LITE); mobidb-lite (MOBIDB_LITE); mobidb-lite (MOBIDB_LITE); mobidb-lite (MOBIDB_LITE); mobidb-lite (MOBIDB_LITE); mobidb-lite (MOBIDB_LITE); mobidb-lite (MOBIDB_LITE); mobidb-lite (MOBIDB_LITE)	0	No GOIDs	No GO Names	N	N	N	Y	Y	N	N	N	N	0	0	0	0	0	0	0	0	0	0	0	0	0	0	0	0	0	0	0	0	0	0	0	0	0	0	0	0	0
Ata06821	Phosphatidylinositol 3-kinase VPS34-like;signal transducer activity. It is involved in the biological process described with intracellular signal transduction	726	5	0	55.96	No Enzyme Code	No Enzyme Name	IPR000591 (PFAM); G3DSA:3.30.1010.10 (GENE3D); IPR036388 (G3DSA:1.10.10.GENE3D); mobidb-lite (MOBIDB_LITE); mobidb-lite (MOBIDB_LITE); IPR000403 (PROSITE_PROFILES); IPR000591 (PROSITE_PROFILES); cd04371 (CDD); IPR011009 (SUPERFAMILY); IPR036390 (SUPERFAMILY)	6	C:GO:0005737#P:GO:0035556#C:GO:0005886#F:GO:0005096#P:GO:0043547#F:GO:0008047	P:positive regulation of GTPase activity#F:GTPase activator activity#P:intracellular signal transduction#C:cytoplasm#F:enzyme activator activity#C:plasma membrane	N	N	N	Y	Y	N	N	N	N	188.259	83.407	94.75	183.342	222.11	253.696	140.875	241.711	118.051	72.391	314.394	321.052	148.907	388.105	205.474	309.532	286.328	286.328	275.402	234.713	213.627	256.791	170.884	224.37	318.714	761.885	245.162	118.855	354.91
Ata06823	LARGE xylosyl- and glucuronyltransferase 2;protein O-linked glycosylation	875	5	4.9e-134	52.94	EC:2.7.1; EC:2.7; EC:2; EC:2.7.1.158	Transferring phosphorus-containing groups; Transferring phosphorus-containing groups; Transferases; Inositol-pentakisphosphate 2-kinase	G3DSA:2.60.120.260 (GENE3D); IPR029044 (G3DSA:3.90.550.GENE3D); IPR009286 (PFAM); PF13896 (PFAM); PTHR12270 (PANTHER); IPR029044 (SUPERFAMILY)	2	F:GO:0035299#F:GO:0005524	F:inositol pentakisphosphate 2-kinase activity#F:ATP binding	N	N	N	N	N	N	Y	N	Y	42.359	25.871	53.32	24.978	33.927	25.893	22.539	12.641	25.938	46.824	9.403	16.234	6.686	11.923	37.773	14.11	6.716	6.716	17.928	11.135	10.71	10.797	24.552	22.215	15.273	28.905	6.423	32.369	24.513
[truncated: 287 more rows]
[truncated: 5 more columns]

## Sheet: 2. Transcripto-derived proteins
SeqName	Description	Length	#Hits	e-Value	sim mean	#GO	GO IDs	GO Names	Enzyme Codes	Enzyme Names	InterPro IDs	InterPro GO IDs	InterPro GO Names
F2_R_1_(paired)_trimmed_(paired)_contig_10020	photosystem I reaction center subunit II	63	20	1.41673e-38	93.57	3	P:GO:0015979; C:GO:0009507; C:GO:0009538	P:photosynthesis; C:chloroplast; C:photosystem I reaction center			IPR003685 (PFAM); G3DSA:3.30.1470.10 (GENE3D); mobidb-lite (MOBIDB_LITE); mobidb-lite (MOBIDB_LITE); IPR003685 (PANTHER); IPR036579 (SUPERFAMILY)	P:GO:0015979; C:GO:0009522; C:GO:0009538	P:photosynthesis; C:photosystem I; C:photosystem I reaction center
F2_R_1_(paired)_trimmed_(paired)_contig_106350	---NA---	86									TRANSMEMBRANE (PHOBIUS); NON_CYTOPLASMIC_DOMAIN (PHOBIUS); CYTOPLASMIC_DOMAIN (PHOBIUS); TMhelix (TMHMM)	no GO terms	no GO terms
[truncated: 2,005 more rows]
