# Supplementary material for: A Proteomic Analysis for the Red Seaweed Asparagopsis taxiformis
Source: Biology (Basel). 2023 Jan 20;12(2):167. doi: 10.3390/biology12020167 (PMC9952816; doi:10.3390/biology12020167)
Supplement: Supplementary file 1 [file biology-12-00167-s001.zip › File S2.xlsx]

## Sheet: 1.Genome-derived protein
Species	#BLAST Top-Hits
Chondrus crispus	301
Gracilariopsis chorda	253
Asparagopsis taxiformis	28
Porphyra umbilicalis	8
Griffithsia pacifica	6
Dickeya fangzhongdai	5
Dickeya	5
Saprospiraceae bacterium	4
Pseudanabaena yagii	4
Gonapodya prolifera JEL478	4
Pseudanabaena yagii GIHE-NHR1	4
Pseudocohnilembus persalinus	3
Motiliproteus sp. MSK22-1	3
Griffithsia japonica	3
Methyloferula stellata	3
Stylophora pistillata	3
Tetrahymena thermophila SB210	3
Dictyurus purpurascens	2
Paramecium tetraurelia	2
Paramecium tetraurelia strain d4-2	2
Myxococcales bacterium	2
Polarella glacialis	2
Symploca sp. SIO2D2	2
Spongiibacter sp.	1
Acidimicrobiia bacterium	1
Marchantia polymorpha	1
Grateloupia catenata	1
Bacteroidales bacterium	1
Vitis vinifera	1
Deltaproteobacteria bacterium	1
Tribonema minus	1
Geobacter daltonii FRC-32	1
Gracilariopsis lemaneiformis	1
Prosopis alba	1
Methanoculleus bourgensis	1
Leisingera sp. JC1	1
Rhizobiaceae bacterium	1
Aquimarina celericrescens	1
Hordeum vulgare subsp. vulgare	1
Geobacter daltonii	1
Gammaproteobacteria bacterium 45_16_T64	1
Galdieria sulphuraria	1
Glycine soja	1
Bordetella pertussis	1
Lewinellaceae bacterium	1
Marinovum algicola DG 898	1
Eucheuma denticulatum	1
Gracilaria changii	1
Spirochaetales bacterium	1
Coprinellus angulatus	1
Rhodobacteraceae bacterium 9Alg 56	1
Rhizobiales bacterium	1
Brassica cretica	1
Planctomycetes bacterium	1
Methyloceanibacter sp. wino2	1
Tachyglossus aculeatus	1
uncultured Caudovirales phage	1
Symbiodinium sp. KB8	1
Marinovum algicola	1
Pseudomonas aeruginosa VRFPA07	1
Piromyces finnis	1
Sinorhizobium meliloti	1
Bonnemaisonia hamifera	1
Dendronephthya gigantea	1
Gammaproteobacteria bacterium	1
Glycine max	1
Pontiellaceae bacterium	1
Bos mutus	1
archaeon	1
Marchantia polymorpha subsp. ruderalis	1

## Sheet: 2.Transcriptome-derived protein
Species	#BLAST Top-Hits
Astraeus odoratus	160
Rhizoctonia solani	155
Gloeophyllum trabeum ATCC 11539	23
Pterula gracilis	17
Botryobasidium botryosum FD-172 SS1	14
Coprinellus angulatus	12
Exidia glandulosa HHB12029	11
Armillaria solidipes	10
Gelatoporia subvermispora B	10
Tilletiopsis washingtonensis	10
Phaffia rhodozyma	9
Arthromyces matolae	9
Puccinia striiformis f. sp. tritici PST-78	9
Serendipita indica DSM 11827	9
Wallemia mellicola	9
Thelephora terrestris	9
Rhodotorula toruloides	8
Austropuccinia psidii MF-1	8
Phanerochaete pseudomagnoliae	8
Sanghuangporus baumii	8
Leucosporidium creatinivorum	8
Puccinia graminis f. sp. tritici CRL 75-36-700-3	8
Wallemia mellicola CBS 633.66	8
Coprinopsis cinerea okayama7#130	8
Peniophora sp. CONT	8
Puccinia graminis f. sp. tritici	8
Vanrija humicola	8
Mycena chlorophos	7
Armillaria gallica	7
Phellopilus nigrolimitatus	7
Fibularhizoctonia sp. CBS 109695	7
Termitomyces sp. T153	7
Cutaneotrichosporon oleaginosum	7
Melanopsichium pennsylvanicum 4	7
Tilletia caries	7
Crassisporium funariophilum	7
Ceratobasidium sp. 395	7
Mixia osmundae IAM 14324	7
Russula emetica	6
Acaromyces ingoldii	6
Mycena galopus ATCC 62051	6
Naganishia liquefaciens	6
Meira miltonrushii	6
Wallemia hederae	6
Tilletia laevis	6
Serendipita vermifera MAFF 305830	6
Tilletia controversa	6
Rhodotorula graminis WP1	6
Tilletia indica	6
Clavulina sp. PMI_390	6
Cryptococcus neoformans var. grubii H99	6
Coprinopsis sp. MPI-PUGE-AT-0042	6
Cronartium quercuum f. sp. fusiforme G11	6
Melampsora larici-populina 98AG31	6
Amanita polypyramis BW_CC	6
Puccinia striiformis f. sp. tritici	6
Serendipita sp. 399	6
Jaminaea rosea	6
Suillus subaureus	6
Atractiella rhizophila	6
Cryptococcus neoformans var. grubii	6
Mycena venus	6
Rhodotorula sp. JG-1b	6
Sporisorium scitamineum	5
Malassezia restricta CBS 7877	5
Kwoniella pini CBS 10737	5
Neolentinus lepideus HHB14362 ss-1	5
Testicularia cyperi	5
Ceratobasidium theobromae	5
Pyrrhoderma noxium	5
Coprinopsis cinerea	5
Polyporus arcularius HHB13444	5
Coprinellus micaceus	5
Steccherinum ochraceum	5
Serendipita sp. 411	5
Lepista nuda	5
Suillus bovinus	5
Serendipita sp. 397	5
Moniliophthora roreri MCA 2997	5
Ustilago maydis 521	5
Malassezia restricta	5
Amanita brunnescens Koide BX004	5
Malassezia sympodialis ATCC 42132	4
Chiua virens	4
Marasmius fiardii PR-910	4
Polyporus brumalis	4
Heliocybe sulcata	4
Calocera cornea HHB12733	4
Ceratobasidium sp. 428	4
Tulasnella sp. 408	4
Tulasnella sp. 403	4
Moniliophthora roreri	4
Rhodocollybia butyracea	4
Trametes coccinea BRFM310	4
Asterophora parasitica	4
Microbotryum lychnidis-dioicae p1A1 Lamole	4
Punctularia strigosozonata HHB-11173 SS5	4
Rhizoctonia solani AG-1 IB	4
Pluteus cervinus	4
Phanerochaete sordida	4
Filobasidium floriforme	4
Violaceomyces palustris	4
Stereum hirsutum FP-91666 SS1	3
Flammulina filiformis	3
Sporidiobolus salmonicolor	3
Cryptococcus amylolentus CBS 6039	3
Cryptococcus gattii VGII R265	3
Sparassis crispa	3
Tilletia walkeri	3
Fibroporia radiculosa	3
Dichomitus squalens	3
Boletus edulis	3
Puccinia helianthi	3
Malassezia vespertilionis	3
Mucidula mucida	3
Ceratobasidium sp. 414	3
Rhodotorula toruloides NP11	3
Calocera viscosa TUFC12733	3
Rhodotorula diobovata	3
Cristinia sonorae	3
Mycena indigotica	3
Auricularia subglabra TFB-10046 SS5	3
Pseudomicrostroma glucosiphilum	3
Lyophyllum atratum	3
Fomitiporia mediterranea MF3/22	3
Phellinidium pouzarii	3
Ustilago trichophora	3
Ceraceosorus guamensis	3
Cylindrobasidium torrendii FP15055 ss-10	3
Tulasnella sp. 331	3
Pleurotus ostreatus PC15	3
Naematelia encephala	3
Kalmanozyma brasiliensis GHG001	3
Serendipita vermifera 'subsp. bescii'	3
Jaapia argillacea MUCL 33604	2
Candolleomyces aberdarensis	2
Cryptococcus amylolentus CBS 6273	2
Moesziomyces antarcticus	2
Scleroderma citrinum Foug A	2
Meira sp.	2
Tulasnella sp. 418	2
Tulasnella sp. 427	2
Ustilago hordei	2
Tulasnella sp. UAMH 9824	2
Cryptococcus floricola	2
Puccinia coronata f. sp. avenae	2
Serendipita sp. 405	2
Dacryopinax primogenitus	2
Laetiporus sulphureus 93-53	2
Pleurotus cornucopiae	2
Schizophyllum commune H4-8	2
Trametes cinnabarina	2
Sphagnurus paluster	2
Puccinia striiformis	2
Leucoagaricus sp. SymC.cos	2
Termitomyces sp. T112	2
Rickenella mellea	2
Microbotryum silenes-dioicae	2
Daedalea quercina L-15889	2
Pleurotus ostreatus	2
Kwoniella bestiolae CBS 10118	2
Ceratobasidium sp. AG-I	2
Schizopora paradoxa	2
Cryptococcus gattii VGI	2
Marasmius oreades	2
Sistotremastrum niveocremeum HHB9708	2
Flagelloscypha sp. PMI_526	2
Piloderma croceum F 1598	2
Russula ochroleuca	2
Obba rivulosa	2
Psilocybe cf. subviscida	2
Tephrocybe sp. NHM501043	2
Tremella mesenterica DSM 1558	2
Rhizoctonia solani AG-1 IA	2
Agrocybe pediades	2
Ceraceosorus bombacis	2
Thelephora ganbajun	2
Boletus edulis BED1	2
Ustilago sp. UG-2017a	2
Sphaerobolus stellatus SS14	2
Anthracocystis flocculosa PF-1	2
Suillus ampliporus	2
Termitomyces cryptogamus	2
Gymnopus luxurians FD-317 M1	2
Microbotryum intermedium	2
Kwoniella shandongensis	2
Apiotrichum porosum	2
Kwoniella heveanensis BCC8398	2
Tulasnella calospora MUT 4182	2
Moesziomyces antarcticus T-34	2
Tulasnella sp. 332	2
Tulasnella sp. 330	2
Agaricus bisporus var. burnettii	2
Saitozyma sp. JCM 24511	2
Hysterangium stoloniferum	2
Anthracocystis flocculosa	1
Suillus weaverae	1
Pisolithus tinctorius Marx 270	1
Auriculariopsis ampla	1
Pholiota molesta	1
Trichosporon asahii var. asahii CBS 2479	1
Cryptococcus neoformans var. grubii MW-RSA1955	1
Hydnomerulius pinastri MD-312	1
Postia placenta MAD-698-R-SB12	1
Cryptococcus neoformans var. grubii c8	1
Rhodotorula sp. CCFEE 5036	1
Macrolepiota fuliginosa MF-IS2	1
Postia placenta	1
Trichosporon asahii var. asahii CBS 8904	1
Amanita muscaria Koide BX008	1
Rhodotorula mucilaginosa	1
Gymnopus androsaceus JB14	1
Tulasnella sp. 419	1
Cortinarius aff. clelandii 2 FS-2012	1
Crepidotus variabilis	1
Cryptococcus gattii CA1873	1
Armillaria ostoyae	1
Bourdotia sp. GEL5065	1
Cryptococcus neoformans var. grubii Th84	1
Pleurotus eryngii	1
Ustilago bromivora	1
Phlebopus sp. FC_14	1
Suillus paluster	1
Hypsizygus marmoreus	1
Laccaria amethystina LaAM-08-1	1
Ceratobasidium sp. 423	1
Cryptococcus neoformans var. grubii C23	1
Serendipita sp. 400	1
Serendipita sp. 401	1
Fistulina hepatica ATCC 64428	1
Sistotremastrum suecicum HHB10207 ss-3	1
Gymnopus confluens	1
Sporisorium graminicola	1
Moniliophthora perniciosa	1
Cryptococcus neoformans var. grubii Ze90-1	1
Cryptococcus neoformans var. grubii Bt120	1
Suillus placidus	1
Rhizopogon vesiculosus	1
Puccinia triticina 1-1 BBBD Race 1	1
Phlebia centrifuga	1
Cryptococcus neoformans var. grubii MW-RSA36	1
Pleurotus ostreatoroseus	1
Athelia sp. TMB	1
Dentipellis sp. KUC8613	1
Rhizopogon vinicolor AM-OR11-026	1
Microbotryum saponariae	1
Cryptococcus neoformans var. grubii AD2-60a	1
Rhodotorula glutinis	1
Serendipita sp. 407	1
Cryptococcus neoformans var. grubii A2-102-5	1
Cryptococcus neoformans var. grubii A1-35-8	1
Cryptococcus neoformans var. grubii CHC193	1
Paxillus involutus	1
Mycena kentingensis	1
Tilletiaria anomala UBC 951	1
Wallemia ichthyophaga EXF-994	1
Auriculariales sp. MPI-PUGE-AT-0066	1
Coniophora puteana RWD-64-598 SS2	1
Cryptococcus neoformans var. grubii c45	1
Clathrus columnatus	1
Panaeolus papilionaceus	1
Ganoderma boninense	1
Infundibulicybe gibba	1
Panaeolus cyanescens	1
Serendipita sp. 396	1
Phanerochaete carnosa HHB-10118-sp	1
Serendipita sp. 398	1
Ceratobasidium sp. UAMH 11750	1
Cryptococcus neoformans var. grubii D17-1	1
Termitomyces sp. J132	1
Cantharellus anzutake	1
Cryptococcus neoformans var. grubii AD1-83a	1
Paxillus filamentosus	1
Sporobolomyces roseus	1
Suillus luteus UH-Slu-Lm8-n1	1
Schizophyllum commune	1
Cryptococcus neoformans var. grubii Gb118	1
Cryptococcus neoformans var. grubii Br795	1
Cryptococcus neoformans var. grubii Bt1	1
Moesziomyces aphidis DSM 70725	1
Cryptococcus neoformans var. grubii AD1-7a	1
Lentinula edodes	1
Laccaria bicolor S238N-H82	1
Lactarius vividus	1
Fomitopsis rosea	1
Xerocomus badius	1
Cryptococcus gattii VGII Ram5	1
Termitomyces sp. Mn162	1
Saitozyma podzolica	1
Cortinarius callisteus	1
Ustilago sp. UG-2017b	1
Ceratobasidium sp. AG-Ba	1
Amanita rubescens	1
Cryptococcus neoformans var. grubii 125.91	1
Ceratobasidium sp. 392	1
Cryptococcus neoformans var. grubii A5-35-17	1
Ceratobasidium sp. 394	1
Tephrocybe rancida	1
Tricholoma furcatifolium	1
Rhodotorula taiwanensis	1
Hericium alpestre	1
Cryptococcus neoformans var. grubii Tu259-1	1
Cryptococcus gattii VGII 99/473	1
Kockovaella imperatae	1
Antrodiella citrinella	1
Plicaturopsis crispa FD-325 SS-3	1
Wallemia ichthyophaga	1
Agrocybe aegerita	1
Malassezia globosa CBS 7966	1
Termitomyces sp. T159_Od127	1
Cryptococcus neoformans var. grubii Bt15	1
Tulasnella sp. JGI-2019a	1
Leucogyrophana mollusca	1
Gymnopilus dilepis	1
Pisolithus microcarpus 441	1
