# Supplementary material for: A Proteomic Analysis for the Red Seaweed Asparagopsis taxiformis
Source: Biology (Basel). 2023 Jan 20;12(2):167. doi: 10.3390/biology12020167 (PMC9952816; doi:10.3390/biology12020167)
Supplement: Supplementary file 1 [file biology-12-00167-s001.zip › File S3.xlsx]

## Sheet: 1. Level 3
GO Distribution by Level 3
Biological process
GO IDs	GO-term	#Seqs	Seqs
GO:0044237	cellular metabolic process	188	g105, g1282, g225, g8877, g6335, g9688, g8910, g8595, g4431, g7783, g9168, g9685, g8917, g8912, g38, g1204, g3107, g8482, g7791, g7951, g7279, g179, g8882, g570, g691, g9619, g5815, g7719, g292, g7718, g1212, g3636, g5899, g8528, g2704, g6906, g6908, g10808, g977, g614, g9181, g8491, g975, g5860, g6037, g2193, g2194, g3161, g520, g3289, g10133, g1384, g5748, g9828, g10659, g9154, g9394, g527, g98…
GO:0071704	organic substance metabolic process	166	g105, g1282, g8877, g8910, g6335, g9688, g8595, g1320, g7783, g9685, g9168, g186, g8917, g8912, g38, g1204, g8482, g7791, g8081, g7951, g7279, g8882, g570, g691, g7719, g9619, g5815, g292, g1212, g7718, g3636, g8528, g2704, g6906, g6908, g10808, g7163, g977, g614, g8491, g6037, g2193, g8613, g2194, g520, g3289, g9665, g10133, g1384, g5748, g9828, g8615, g10659, g9154, g9394, g527, g9833, g8226, g…
GO:0044238	primary metabolic process	160	g105, g1282, g9688, g6335, g8877, g8910, g1320, g8595, g4431, g186, g9168, g7783, g9685, g8917, g8912, g38, g1204, g8482, g7791, g8081, g7951, g7279, g691, g570, g9619, g5815, g7718, g292, g1212, g3636, g8528, g2704, g6906, g10808, g6908, g7163, g614, g977, g8491, g6037, g2193, g8613, g520, g2194, g3289, g10133, g1384, g5748, g9828, g8615, g9154, g10659, g9394, g527, g8226, g9833, g8104, g9314, g…
GO:0006807	nitrogen compound metabolic process	138	g105, g1282, g9688, g8877, g8910, g8595, g186, g9168, g7783, g9685, g8917, g8912, g1204, g3107, g7791, g7279, g8882, g691, g570, g9619, g5815, g7719, g7718, g292, g1212, g3636, g8528, g6906, g10808, g6908, g7163, g614, g977, g6037, g2193, g8613, g520, g3289, g10133, g1384, g5748, g9828, g8615, g9154, g9394, g527, g9833, g8104, g4301, g8860, g8103, g1153, g1032, g1432, g7536, g6327, g5910, g1315, …
GO:0009058	biosynthetic process	97	g8877, g6335, g8595, g7783, g9685, g9168, g8917, g8912, g1204, g7791, g7951, g7279, g8882, g570, g7719, g9619, g5815, g292, g7718, g3636, g2704, g6908, g10808, g614, g6037, g2194, g520, g3289, g10133, g1384, g5748, g10659, g9394, g8104, g9314, g4301, g8103, g1153, g1032, g1432, g7536, g5910, g1315, g915, g519, g518, g8230, g2173, g6256, g2174, g8155, g2175, g2176, g8399, g1401, g6018, g5722, g180…
GO:0044281	small molecule metabolic process	62	g105, g2174, g8877, g2050, g8155, g2175, g7783, g3264, g38, g5722, g1204, g2180, g1090, g1095, g9416, g3031, g1098, g570, g292, g5732, g4527, g3636, g1535, g6906, g6908, g937, g8054, g977, g139, g7566, g565, g2194, g9348, g8650, g3088, g3242, g5748, g9828, g5948, g2718, g10659, g9394, g527, g9833, g7532, g2161, g10186, g8026, g8103, g1153, g6882, g2168, g1113, g5910, g1512, g2607, g8908, g8152, g…
GO:0051234	establishment of localization	41	g2174, g7721, g9348, g9920, g101, g8155, g2175, g9300, g3242, g1043, g7508, g6914, g3268, g4731, g1349, g8638, g9308, g1524, g7593, g9394, g2180, g3153, g7874, g8940, g6863, g8866, g6204, g8364, g4640, g8443, g6222, g6882, g130, g1753, g3831, g2146, g1431, g4308, g917, g8196, g612
GO:0071840	cellular component organization or biogenesis	28	g6851, g223, g7666, g3289, g8595, g8155, g5683, g1366, g1861, g3505, g5700, g6316, g1804, g9173, g10778, g9514, g5795, g6483, g22, g6308, g8807, g8908, g10808, g917, g9185, g614, g636, g10789
GO:0009056	catabolic process	28	g105, g2050, g565, g8497, g9828, g2718, g527, g1090, g1095, g9833, g7279, g9416, g3156, g1098, g1113, g3636, g2607, g6906, g10708, g8908, g10808, g6908, g8152, g937, g319, g614, g515, g977
GO:0055085	transmembrane transport	26	g2174, g9920, g7721, g9348, g101, g8155, g2175, g1043, g3242, g7508, g6914, g3268, g4731, g8638, g9308, g9394, g2180, g7874, g8866, g8364, g4640, g6882, g3831, g1753, g1431, g4308
GO:0046034	ATP metabolic process	25	g2174, g2050, g565, g9348, g8155, g2175, g3242, g6914, g9394, g527, g2180, g1095, g9833, g8149, g9416, g1098, g6882, g3636, g2607, g6906, g8908, g6908, g319, g515, g977
GO:0051716	cellular response to stimulus	19	g1282, g7842, g2183, g662, g112, g8860, g8562, g8595, g682, g2165, g9003, g8999, g1534, g1985, g7263, g9251, g7460, g10017, g601
GO:0050794	regulation of cellular process	18	g7279, g1360, g1061, g8860, g9477, g2165, g9685, g1367, g1861, g7718, g1366, g8912, g3505, g8507, g8908, g10808, g614, g601
GO:0006950	response to stress	17	g8226, g1282, g2163, g9314, g7842, g662, g112, g8562, g8595, g1398, g1534, g1749, g7263, g9251, g7460, g10017, g2180
GO:0019222	regulation of metabolic process	13	g7279, g1061, g9477, g2165, g9685, g1367, g1861, g7718, g1366, g8912, g8507, g10808, g614
GO:0042221	response to chemical	13	g2163, g2183, g7842, g112, g8860, g662, g682, g9003, g8999, g1204, g1985, g7460, g10017
GO:1990748	cellular detoxification	10	g2183, g7842, g112, g8860, g682, g9003, g7460, g10017, g8999, g1985
GO:0033036	macromolecule localization	9	g3153, g8940, g6863, g6204, g8443, g917, g8196, g7593, g1349
GO:0006457	protein folding	7	g2185, g7864, g3187, g2335, g2159, g9397, g2192
GO:0007017	microtubule-based process	7	g5795, g223, g8807, g636, g9173, g3505, g5702
Molecular function
GO IDs	GO-term	#Seqs	Seqs
GO:1901363	heterocyclic compound binding	159	g6851, g8877, g9688, g223, g8595, g6055, g2530, g4431, g9685, g3187, g6453, g6216, g1603, g3107, g7791, g10358, g9173, g8081, g7279, g570, g2545, g5815, g7719, g7718, g292, g7957, g8528, g6906, g10808, g614, g612, g2193, g9425, g2870, g6397, g5748, g9828, g1825, g9397, g875, g9833, g8104, g9438, g6049, g9314, g8860, g4146, g473, g9431, g8103, g1032, g1153, g8509, g1398, g4308, g5910, g917, g6050,…
GO:0097159	organic cyclic compound binding	159	g6851, g8877, g9688, g223, g8595, g6055, g2530, g4431, g9685, g3187, g6453, g6216, g1603, g3107, g7791, g10358, g9173, g8081, g7279, g570, g2545, g5815, g7719, g7718, g292, g7957, g8528, g6906, g10808, g614, g612, g2193, g9425, g2870, g6397, g5748, g9828, g1825, g9397, g875, g9833, g8104, g9438, g6049, g9314, g8860, g4146, g473, g9431, g8103, g1032, g1153, g8509, g1398, g4308, g5910, g917, g6050,…
GO:0043167	ion binding	139	g6335, g9688, g8877, g223, g8595, g2530, g4431, g9685, g3187, g6453, g9604, g1204, g3107, g7791, g10358, g8081, g9173, g7279, g570, g5815, g7719, g292, g8528, g2704, g6906, g10808, g614, g8491, g5860, g2193, g8613, g9425, g5748, g9828, g2517, g1825, g10659, g9397, g8226, g9833, g9314, g8860, g8103, g1153, g8509, g1398, g4308, g5910, g8908, g2807, g917, g518, g3181, g636, g2173, g2174, g1360, g831…
GO:0036094	small molecule binding	126	g8877, g9688, g223, g6055, g2530, g8595, g4431, g9685, g3187, g6453, g1603, g7791, g9173, g8081, g7279, g570, g7719, g5815, g292, g7957, g8528, g6906, g10808, g614, g612, g9425, g5748, g1825, g9397, g9833, g9438, g9314, g8860, g4146, g473, g9431, g8103, g1153, g8509, g4308, g5910, g917, g8074, g518, g515, g3181, g636, g1360, g2174, g8315, g2172, g7864, g9920, g8155, g9640, g3264, g5683, g2335, g2…
GO:0097367	carbohydrate derivative binding	84	g2174, g9688, g2172, g7864, g9920, g223, g8315, g8155, g8595, g9640, g3187, g5683, g6453, g9685, g2335, g2212, g5607, g7593, g7791, g2180, g10711, g9173, g2184, g7874, g2185, g3031, g7279, g2186, g570, g1412, g3831, g5815, g292, g1778, g5732, g4527, g8528, g6906, g10808, g2192, g614, g2190, g8536, g9425, g3088, g3242, g2159, g5748, g6914, g3246, g1349, g5700, g7847, g5702, g1749, g1868, g9397, g9…
GO:0016787	hydrolase activity	63	g1282, g2174, g8436, g223, g8155, g8595, g7220, g8675, g186, g9685, g1006, g5889, g905, g7593, g7791, g9173, g3156, g2186, g6068, g691, g5815, g7877, g10808, g7163, g8291, g614, g8491, g898, g2190, g9107, g7566, g8613, g3161, g9425, g9345, g8497, g11, g3242, g3007, g6914, g3246, g1349, g8615, g1303, g2517, g10659, g9472, g10734, g512, g8226, g7532, g5795, g157, g1231, g9431, g6882, g5677, g6921, …
GO:0016491	oxidoreductase activity	55	g2173, g1360, g6335, g8877, g662, g2530, g4431, g3264, g9003, g8999, g1204, g3107, g971, g2183, g8882, g2187, g7992, g3479, g7719, g1779, g3318, g1535, g2704, g618, g8054, g2193, g7842, g167, g682, g163, g9828, g1985, g9308, g1825, g8184, g10017, g10777, g601, g10812, g2163, g2160, g3135, g8860, g112, g10186, g8026, g1398, g2168, g2685, g1113, g6921, g5910, g8074, g7460, g515
GO:0016740	transferase activity	54	g9688, g9488, g8155, g10110, g9640, g7783, g5722, g9604, g4758, g2618, g9251, g8081, g1090, g7279, g8920, g2427, g5732, g1534, g8528, g6906, g937, g139, g7566, g840, g8536, g2194, g9665, g8650, g5948, g6238, g7965, g4218, g1106, g2718, g1749, g1868, g10659, g9833, g9314, g1270, g2161, g2364, g7253, g4146, g2165, g1153, g5716, g6449, g1512, g1315, g2607, g915, g10749, g319
GO:0140096	catalytic activity, acting on a protein	34	g7843, g8536, g9688, g8613, g3161, g8436, g9488, g8497, g7220, g8675, g186, g3007, g3103, g1866, g8615, g1303, g1006, g1106, g8919, g9154, g7279, g8860, g2165, g6068, g691, g5677, g1812, g8528, g10808, g937, g7163, g8291, g614, g2190
GO:0003735	structural constituent of ribosome	25	g6256, g6037, g520, g3289, g10133, g1384, g9168, g10171, g1401, g2158, g8917, g1804, g9514, g8104, g1032, g1530, g3313, g9619, g1432, g1531, g7718, g7536, g519, g8230, g2191
GO:0016874	ligase activity	22	g3031, g2174, g83, g9348, g8155, g8562, g2175, g8103, g3242, g6882, g3088, g2335, g570, g5748, g1256, g292, g5899, g7847, g4527, g10180, g9394, g2180
GO:0022857	transmembrane transporter activity	22	g7874, g2174, g9438, g8866, g9348, g9920, g7721, g8155, g2175, g3242, g6882, g7508, g1753, g3831, g1431, g3268, g4308, g8638, g9394, g2180, g10436, g612
GO:0005515	protein binding	20	g875, g2185, g9314, g6049, g9457, g5566, g8447, g2870, g8155, g3243, g3187, g2159, g5702, g1749, g10808, g6050, g9397, g9185, g2192, g614
GO:0016853	isomerase activity	20	g7587, g9416, g6885, g7843, g2684, g1320, g9599, g8642, g1098, g3103, g6018, g6238, g1866, g1812, g1204, g7957, g3636, g8919, g6908, g9154
GO:0016829	lyase activity	14	g1095, g2173, g3031, g2050, g565, g6374, g38, g8908, g10659, g8152, g8482, g527, g2181, g977
GO:0042626	ATPase-coupled transmembrane transporter activity	13	g7874, g9438, g2174, g9920, g8155, g3242, g7508, g3831, g4308, g8638, g2180, g10436, g612
GO:0140640	catalytic activity, acting on a nucleic acid	13	g8562, g8595, g473, g8103, g3088, g570, g5815, g3246, g6921, g1534, g4527, g9251, g10734
GO:0051540	metal cluster binding	12	g6335, g1825, g2704, g167, g7992, g163, g2798, g2168, g1398, g3181, g5700, g1534
GO:0090079	translation regulator activity, nucleic acid binding	9	g1231, g2186, g8399, g2176, g5815, g518, g1861, g9472, g5437
GO:0004601	peroxidase activity	7	g2183, g7842, g112, g9003, g10017, g8999, g1985
Cellular component
GO IDs	GO-term	#Seqs	Seqs
GO:0005622	intracellular anatomical structure	189	g105, g6851, g225, g223, g7666, g1561, g8595, g7783, g9168, g2413, g8917, g3103, g3505, g38, g1204, g9604, g8638, g7791, g9173, g7279, g6863, g179, g8882, g570, g2545, g7719, g9619, g7718, g49, g5899, g3636, g7957, g2429, g10808, g614, g9181, g8491, g975, g5860, g6037, g2193, g5862, g8613, g2194, g520, g3289, g2870, g1384, g10133, g3964, g6316, g1303, g10659, g9394, g527, g10778, g875, g8226, g81…
GO:0043226	organelle	149	g105, g6851, g223, g7666, g8595, g7783, g9168, g2413, g8917, g3103, g3505, g1204, g9604, g8638, g9173, g6863, g179, g8882, g7719, g9619, g7718, g49, g5899, g10808, g614, g9181, g975, g6037, g2193, g2194, g520, g3289, g2870, g1384, g10133, g3964, g6316, g1303, g527, g10778, g875, g8226, g8104, g9314, g6049, g6204, g1792, g1032, g8509, g1398, g1431, g1432, g7536, g8507, g10708, g8908, g6050, g8196,…
GO:0005737	cytoplasm	126	g105, g6851, g223, g7783, g2413, g3103, g8917, g3505, g38, g1204, g9604, g8638, g7791, g9173, g7279, g6863, g179, g8882, g570, g2545, g7719, g7718, g3636, g7957, g5899, g10808, g614, g8491, g9181, g975, g5862, g8613, g2193, g2194, g3289, g10133, g10659, g527, g8226, g8104, g9314, g6204, g1792, g8103, g8509, g1431, g1398, g8507, g10708, g8908, g8196, g519, g515, g636, g8590, g2173, g2174, g2050, g…
GO:0016020	membrane	99	g7544, g225, g8910, g101, g4431, g1043, g2413, g8638, g7951, g6863, g179, g8882, g8364, g570, g691, g2146, g7719, g2427, g5899, g2429, g8491, g9181, g975, g612, g5860, g2193, g9308, g9394, g9438, g5872, g9314, g8866, g1792, g7253, g1431, g4308, g8507, g1315, g917, g8196, g634, g4472, g7587, g2174, g5961, g2171, g8315, g9920, g8155, g2175, g7508, g1367, g2212, g1366, g3268, g1887, g2180, g10436, g…
GO:0031224	intrinsic component of membrane	35	g9108, g2193, g9920, g7721, g9103, g2175, g1043, g2798, g3268, g4731, g9308, g9592, g7874, g2163, g2160, g8866, g1792, g8364, g4640, g2165, g2187, g691, g1412, g1753, g3831, g1431, g4308, g1315, g7736, g1818, g917, g8172, g9181, g612, g8292
GO:0098796	membrane protein complex	32	g5860, g2174, g225, g8778, g2193, g2171, g9348, g8155, g2175, g3242, g7508, g1367, g6914, g4731, g1366, g8638, g9394, g2180, g2181, g8149, g2163, g5872, g6863, g2160, g9810, g6882, g2187, g8507, g1914, g1418, g2170, g634
GO:0031975	envelope	20	g8149, g8940, g2163, g2174, g2160, g2171, g2193, g9314, g8882, g8155, g7719, g1398, g1431, g2322, g8917, g1204, g1749, g2180, g2170, g2181
GO:1902494	catalytic complex	18	g5860, g105, g1095, g8778, g8595, g3156, g1367, g491, g1366, g3505, g1534, g8507, g10708, g8908, g10808, g937, g9251, g614
GO:0005829	cytosol	13	g9514, g1095, g6851, g3289, g8103, g10133, g1530, g7718, g3636, g7957, g1804, g8908, g7791
GO:0012505	endomembrane system	12	g8940, g1868, g7843, g8315, g8155, g8196, g1412, g7593, g3103, g10711, g1812, g8826
GO:0031984	organelle subcompartment	11	g1749, g2163, g2174, g2160, g2171, g2193, g9314, g7719, g2180, g2170, g2181
GO:0030076	light-harvesting complex	11	g1914, g225, g5872, g2429, g2171, g1418, g9810, g2170, g2181, g975, g634
GO:1990904	ribonucleoprotein complex	11	g1804, g9514, g6851, g3289, g7220, g10133, g10171, g1530, g7718, g2158, g2191
GO:0071944	cell periphery	10	g7721, g8155, g2175, g4431, g4640, g2212, g4731, g2180, g1204, g3019
GO:0000785	chromatin	8	g875, g6049, g5566, g8447, g2870, g8595, g3243, g6050
GO:0009532	plastid stroma	7	g1749, g8226, g9314, g1398, g8917, g2180, g1204
GO:0140535	intracellular protein-containing complex	7	g10708, g3156, g10808, g491, g9251, g614, g1534
GO:0032993	protein-DNA complex	7	g875, g6049, g5566, g8447, g2870, g3243, g6050
GO:0044815	DNA packaging complex	7	g875, g6049, g5566, g8447, g2870, g3243, g6050
GO:0031974	membrane-enclosed lumen	6	g7843, g8595, g7783, g3103, g1812, g1534

## Sheet: 2. Level 7
GO Distribution by Level 7
Biological process
GO IDs	GO-term	#Seqs	Seqs
GO:0009150	purine ribonucleotide metabolic process	27	g7566, g2174, g2050, g565, g9348, g8155, g2175, g3242, g5722, g9394, g527, g2180, g1095, g9833, g9416, g3031, g1098, g6882, g3636, g2607, g6906, g8908, g6908, g937, g319, g515, g977
GO:0032787	monocarboxylic acid metabolic process	20	g1095, g9833, g9416, g2050, g565, g2161, g2194, g3264, g1098, g3636, g2607, g6906, g8908, g6908, g10659, g8152, g319, g527, g515, g977
GO:0006165	nucleoside diphosphate phosphorylation	16	g1095, g9833, g9416, g2050, g565, g1098, g5722, g3636, g2607, g6906, g8908, g6908, g319, g527, g515, g977
GO:0046939	nucleotide phosphorylation	16	g1095, g9833, g9416, g2050, g565, g1098, g5722, g3636, g2607, g6906, g8908, g6908, g319, g527, g515, g977
GO:0009135	purine nucleoside diphosphate metabolic process	15	g1095, g9833, g9416, g2050, g565, g1098, g3636, g2607, g6906, g8908, g6908, g319, g527, g515, g977
GO:0009185	ribonucleoside diphosphate metabolic process	15	g1095, g9833, g9416, g2050, g565, g1098, g3636, g2607, g6906, g8908, g6908, g319, g527, g515, g977
GO:0009165	nucleotide biosynthetic process	12	g7566, g3031, g2174, g9348, g8155, g2175, g3242, g6882, g9394, g2180, g5722, g1512
GO:1902600	proton transmembrane transport	12	g2174, g9348, g8155, g2175, g3242, g6882, g7508, g6914, g9394, g2180, g8638, g9308
GO:0006164	purine nucleotide biosynthetic process	11	g7566, g3031, g2174, g9348, g8155, g2175, g3242, g6882, g9394, g2180, g5722
GO:0009260	ribonucleotide biosynthetic process	11	g7566, g3031, g2174, g9348, g8155, g2175, g3242, g6882, g9394, g2180, g5722
GO:0009144	purine nucleoside triphosphate metabolic process	9	g2174, g9348, g8155, g2175, g3242, g6882, g9394, g2180, g5722
GO:0009142	nucleoside triphosphate biosynthetic process	9	g2174, g9348, g8155, g2175, g3242, g6882, g9394, g2180, g5722
GO:0009199	ribonucleoside triphosphate metabolic process	9	g2174, g9348, g8155, g2175, g3242, g6882, g9394, g2180, g5722
GO:0018298	protein-chromophore linkage	7	g2163, g2160, g2171, g2193, g2187, g2170, g2181
GO:0009060	aerobic respiration	7	g8149, g4431, g8026, g8482, g937, g38, g7847
GO:0097659	nucleic acid-templated transcription	6	g1061, g8595, g10808, g2165, g9685, g614
GO:0034622	cellular protein-containing complex assembly	6	g1804, g3289, g10808, g1366, g614, g3505
GO:1903506	regulation of nucleic acid-templated transcription	5	g1061, g10808, g2165, g9685, g614
GO:0006468	protein phosphorylation	5	g7279, g8536, g9688, g2165, g8528
GO:0034660	ncRNA metabolic process	5	g9514, g8103, g3088, g570, g4527
Molecular function
GO IDs	GO-term	#Seqs	Seqs
GO:0017111	nucleoside-triphosphatase activity	15	g5795, g223, g9425, g1231, g2186, g9685, g1349, g5437, g1238, g518, g7593, g7791, g9472, g636, g9173
GO:0015252	proton channel activity	8	g2174, g9348, g8155, g2175, g3242, g6882, g9394, g2180
GO:0005506	iron ion binding	6	g2163, g2160, g2193, g6335, g2704, g7736
GO:0008270	zinc ion binding	5	g2718, g565, g5948, g2180, g1534
GO:0019203	carbohydrate phosphatase activity	4	g8226, g157, g2807, g8491
GO:0004779	sulfate adenylyltransferase activity	3	g10749, g5732, g4758
GO:0005507	copper ion binding	2	g1398, g1204
GO:0070006	metalloaminopeptidase activity	2	g8613, g1006
GO:0004315	3-oxoacyl-[acyl-carrier-protein] synthase activity	2	g2161, g2194
GO:0030955	potassium ion binding	2	g6906, g319
GO:0030145	manganese ion binding	2	g8613, g1006
GO:0004427	inorganic diphosphatase activity	1	g8491
GO:0016751	S-succinyltransferase activity	1	g937
GO:0015301	anion:anion antiporter activity	1	g1431
GO:0004775	succinate-CoA ligase (ADP-forming) activity	1	g7847
GO:0000295	adenine nucleotide transmembrane transporter activity	1	g1431
GO:0030623	U5 snRNA binding	1	g7220
GO:0004356	glutamate-ammonia ligase activity	1	g5748
GO:0008705	methionine synthase activity	1	g5948
GO:0004324	ferredoxin-NADP+ reductase activity	1	g10777
Cellular component
GO IDS	GO-term	#Seqs	Seqs
GO:0015630	microtubule cytoskeleton	6	g5795, g223, g3964, g3505, g636, g9173
GO:0005874	microtubule	4	g5795, g223, g636, g9173
GO:0000228	nuclear chromosome	2	g8595, g1534
GO:0000793	condensed chromosome	1	g5683
