# Supplementary material for: A Proteomic Analysis for the Red Seaweed Asparagopsis taxiformis
Source: Biology (Basel). 2023 Jan 20;12(2):167. doi: 10.3390/biology12020167 (PMC9952816; doi:10.3390/biology12020167)
Supplement: Supplementary file 1 [file biology-12-00167-s001.zip › File S4.xlsx]

## Sheet: 1. Sporophyte-biased
Gene ID	Description
	Transport
Ata02212	ABC transporter F family member 2
Ata03019	ABC transporter F family member 2
Ata09438	ABC transporter G family member 2
Ata10436	ABC transporter G family member 2
Ata04731	ABC transporter substrate-binding protein
Ata08364	Ammonium transporter
Ata01753	Chloride channel protein F
Ata07613	Nuclear transport factor 2 family protein
	Enzyme
Ata00937	2-oxoglutarate dehydrogenase E2 component (dihydrolipoamide succinyltransferase)
Ata00011	5'-3' exoribonuclease
Ata01384	5'-nucleotidase SurE
Ata01256	Acid-thiol ligase
Ata00570	Arginyl-tRNA synthetase
Ata01270	Beta-glucuronosyltransferase GlcAT14B
Ata08528	Calcium/calmodulin-dependent protein kinase type 1
Ata03258	Calcium-dependent protein kinase 29
Ata01749	Chloroplast phosphoribulokinase
Ata00898	Cytosolic endo-beta-N-acetylglucosaminidase
Ata06449	Dehydrodolichyl diphosphate synthase complex subunit DHDDS
Ata08877	Dihydrodipicolinate reductase
Ata06327	DNA ligase
Ata01282	DNA-(apurinic or apyrimidinic site) lyase 2
Ata01868	Dolichyl-phosphate-mannose--protein mannosyltransferase, family GT39
Ata07877	Endoglucanase putative cellulase family GH5
Ata06161	Gal-2,6-Sulfurylases II
Ata07620	Gal-2,6-Sulfurylases II
Ata10186	Glucose-6-phosphate 1-dehydrogenase
Ata00339	Glutamate N-acetyltransferase
Ata09910	Glutathione S-transferase
Ata02618	Glycylpeptide N-tetradecanoyltransferase/ myristoyltransferase
Ata03088	Histidine--tRNA ligase, cytoplasmic
Ata06823	LARGE xylosyl- and glucuronyltransferase 2
Ata10180	Long-chain-fatty-acid-CoA ligase
Ata02746	M20/M25/M40 family metallo-hydrolase
Ata00734	MBL fold metallo-hydrolase
Ata08856	Metacaspase type II, MCP1
Ata05948	Methionine synthase
Ata02685	Monodehydroascorbate reductase
Ata07279	PAB-dependent poly(A)-specific ribonuclease subunit PAN3
Ata05716	PCAF histone acetylase complex subunit
Ata08103	Prolyl-tRNA synthetase
Ata07843	Protein disulfide-isomerase
Ata08595	Putative DNA helicase INO80
Ata09156	Putative E3 ubiquitin-protein ligase
Ata07965	Receptor for activated protein kinase C
Ata00840	Single subunit mitochondrial RNA polymerase
Ata05732	Sulfate adenylyltransferase, ATPS
Ata10244	Vanadium-dependent haloperoxidase
Ata07318	Very-long-chain 3-oxoacyl-CoA reductase
Ata02900	Xanthine dehydrogenase/oxidase isoform X3
Ata07253	Xylosyltransferase, family GT14
Ata01238	Dynamin GTPase
Ata06346	Mediator of RNA polymerase II transcription subunit 13
Ata08650	UMP-CMP kinase
Ata08908	Enolase 1, chloroplastic
Ata08638	Putative V-type proton ATPase subunit H
Ata00512	Putative ubiquitin carboxyl-terminal hydrolase ubh-4
	Hypothetical/Unknown
Ata02134	HypotHetical protein
Ata10506	HypotHetical protein
Ata00747	HypotHetical protein AWC38_SpisGene4814
Ata02128	HypotHetical protein AWC38_SpisGene4814
Ata08515	HypotHetical protein BWQ96_00367
Ata10321	HypotHetical protein BWQ96_01472
Ata00838	HypotHetical protein BWQ96_01473
Ata01422	HypotHetical protein BWQ96_02583
Ata01679	HypotHetical protein BWQ96_03366
Ata09700	HypotHetical protein BWQ96_03970
Ata00678	HypotHetical protein BWQ96_04967
Ata05961	HypotHetical protein BWQ96_05476
Ata05965	HypotHetical protein BWQ96_05481
Ata05528	HypotHetical protein BWQ96_05674
Ata05533	HypotHetical protein BWQ96_05674
Ata00348	HypotHetical protein BWQ96_06006
Ata05847	HypotHetical protein BWQ96_06820
Ata06189	HypotHetical protein BWQ96_08587
Ata01130	HypotHetical protein BWQ96_09163
Ata09491	HypotHetical protein BWQ96_09193
Ata08331	HypotHetical protein MARPO_0012s0101
Ata00308	Unnamed protein prodUct
Ata02070	Unnamed protein prodUct
Ata02146	Unnamed protein prodUct
Ata02438	Unnamed protein prodUct
Ata09220	Unnamed protein prodUct
Ata09812	Unnamed protein prodUct
Ata10204	Unnamed protein prodUct
Ata03214	---NA---
Ata08224	---NA---
Ata10048	---NA---
	DNA/RNA-related
Ata06453	Chromatin remodeling complex / DNA-dep ATPase
Ata09935	DNA alkylation repair protein
Ata02459	DNA binding protein
Ata02186	Elongation factor Tu
Ata06921	Predicted pre-mRNA splicing factor ATP-dependent RNA helicase PRP43
Ata06308	Pre-rRNA-processing protein TSR1-like
Ata06316	Pre-rRNA-processing protein TSR1-like
Ata06397	RNA binding protein-like protein, putative
Ata01061	RNA polymerase II transcription elongation factor SPT5
Ata10358	SWI/SNF-related matrix-associated actin-dependent regulator of chromatin subfamily A-like protein 1
Ata06487	Transcription initiation factor TFIID subunit 4B
Ata01589	Transcription regulatory protein SNF2
Ata01603	Transcription regulatory protein SNF2
Ata01861	Translation initiation factor eIF5A
Ata09478	Regulator of nonsense transcripts UPF2
Ata03090	Replication factor C subunit 1
Ata02322	Ribosome biogenesis GTPase YlqF
Ata03381	40S ribosomal protein S10
Ata03409	40S ribosomal protein S10
Ata00519	40S ribosomal protein S11
Ata01032	40S ribosomal protein S4
Ata03289	40S ribosomal protein SA
Ata02158	50S ribosomal protein L1
Ata06256	60S ribosomal protein
Ata10171	60S ribosomal protein L10a
Ata01531	60S ribosomal protein L12e
Ata01432	60S ribosomal protein L13
Ata09514	60S ribosomal protein L7
Ata02870	Histone H2A.V
Ata08600	Splicing factor 3B subunit 4
	Structural
Ata08509	Actin
Ata00726	Centromere-associated protein E-like
Ata05795	Tubulin alpha-1/2/3 chain
Ata09173	Tubulin beta-1 chain
Ata10422	Collagen alpha-1(XXVIII) chain
Ata10426	Collagen alpha-1(XXVIII) chain
Ata10851	Collagen alpha-1(XXVIII) chain
Ata10856	Collagen alpha-1(XXVIII) chain
Ata10860	Collagen alpha-1(XXVIII) chain
Ata02399	Collagen alpha-6(VI) chain
Ata02400	Collagen alpha-6(VI) chain
Ata09078	Collagen alpha-6(VI) chain
Ata00614	26S proteasome ATP-dependent regulatory subunit
Ata00491	26S proteasome non-ATPase regulatory subunit 13
Ata06863	AP-1 complex subunit gamma
Ata01141	ARF guanine-nucleotide exchange factor GNOM
Ata01230	Calnexin
Ata00872	Cell surface glycoprotein 1-like
Ata02104	Cell surface glycoprotein 1-like
Ata08196	Conserved oligomeric Golgi complex subunit 6 isoform X1
Ata09251	DNA polymerase zeta catalytic subunit
Ata08172	Endomembrane protein-like protein
Ata01043	Folate transporter 1, chloroplastic
Ata01466	Follicular epithelium yolk protein subunit
Ata02781	Follicular epithelium yolk protein subunit
Ata02786	Follicular epithelium yolk protein subunit
Ata02951	Follicular epithelium yolk protein subunit
Ata00154	Golgin candidate 4
Ata00860	Membrane glycoprotein spo14
Ata09382	Myosin-2 heavy chain
Ata09300	Nuclear pore complex protein NUP88
Ata00429	Phosphatidylinositol-binding clathrin assembly protein
Ata00225	Phycobilisome 27.9 kDa linker polypeptide, phycoerythrin-associated, rod
Ata08940	Putative nuclear pore complex protein NUP107
Ata04431	Succinate dehydrogenase flavoprotein subunit
Ata09962	Trafficking protein particle complex subunit 10
Ata01048	Vacuolar protein sorting-associated protein 35B
Ata01524	Vacuolar protein sorting-associated protein 45
Ata01652	WD40-repeat containing protein
Ata02036	WD40-repeat containing protein
Ata02449	Rab3 GTPase-activating protein catalytic subunit
	Stress-related
Ata06470	sel1 repeat family protein
Ata02097	Sel1-repeat containing protein
Ata03386	Sel1-repeat containing protein
Ata10820	Sel1-repeat containing protein
Ata02364	TPR repeat-containing protein
Ata08327	TPR repeat-containing protein
Ata00682	Peroxiredoxin Q/BCP
Ata08826	Heat shock protein
	Other
Ata00299	14-3-3 protein
Ata07458	Calmodulin 1
Ata10734	DEAD (Asp-Glu-Ala-Asp) box polypeptide 21-like, putative
Ata05538	DmX-like protein 1
Ata00130	Dopey protein
Ata09685	GTP-binding protein yptV5
Ata07579	Indian hedgehog B protein
Ata01412	Luminal-binding protein 5
Ata01303	Mov34/MPN/PAD-1 family protein
Ata00612	Multidrug resistance-associated protein 1
Ata01134	Myb-like protein I
Ata06463	Nascent polypeptide-associated complex subunit beta
Ata00713	Nuclear receptor corepressor SMRTER
Ata02545	Polyadenylate-binding protein
Ata05437	Predicted protein
Ata09477	Programmed cell death protein 4
Ata09640	protein CLP1 homolog
Ata05535	Protein DENND6-like
Ata08329	Protein ILITYHIA
Ata10765	Protein UXT-like
Ata08936	Putative ubiquitin-conjugating enzyme protein 17
Ata09548	RAD17 protein
Ata06118	RNP domain-containing protein
Ata00046	Short transient receptor potential channel 4-associated protein
Ata05862	Signal recognition particle subunit SRP72-like
Ata02495	SRPBCC family protein
Ata01856	SWIB domain-containing proteincomplex
Ata08223	Tandem-95 repeat protein
Ata05657	THO complex subunit 5 homolog
Ata10138	VWA domain-containing protein

## Sheet: 2. Female-biased
Gene ID	Description
	Enzyme
Ata01006	Leucyl Aminopeptidase
Ata10110	Alanine--Glyoxylate Transaminase / Serine--Pyruvate Aminotransferase
Ata10749	Sulfate Adenylyltransferase
Ata10777	Ferredoxin-Nadp+ Oxidoreductase
Ata01080	Probable Inositol 2-Dehydrogenase
Ata01090	Aminomethyltransferase, Mitochondrial
Ata01113	Glycine Dehydrogenase (Decarboxylating), Mitochondrial Precursor
Ata00112	Phospholipid Hydroperoxide Glutathione Peroxidase 1, Chloroplastic
Ata01153	Serine Hydroxymethyltransferase, Cytosolic (Glycine Hydroxymethyltransferase)
Ata01241	Arachidonate 15-Lipoxygenase Precursor
Ata01315	Porphobilinogen Deaminase, Chloroplastic
Ata01320	Putative Glucose-6-Phosphate 1-Epimerase
Ata00139	Udp-Glucose Pyrophosphorylase
Ata01535	Glyceraldehyde-3-Phosphate Dehydrogenase (Nadp+) (Phosphorylating)
Ata00157	Chloroplast Sedoheptulose-1,7-Bisphosphatase
Ata00163	D-Lactate Dehydrogenase [Cytochrome], Mitochondrial
Ata00167	D-Lactate Dehydrogenase [Cytochrome], Mitochondrial
Ata02050	Fructose-1,6-Biphosphate Aldolase
Ata02161	3-Oxoacyl-Acyl-Carrier-Protein Synthase 3
Ata02190	Clp Protease Atp Binding Subunit
Ata02228	Atp Dependant Dna Helicase Recq
Ata02390	M20/M25/M40 Family Metallo-Hydrolase
Ata02335	Putative Methionine--Trna Ligase
Ata02684	Peptidyl-Prolyl Cis-Trans Isomerase Cyp20-3, Chloroplastic
Ata02836	Putative Methyltransferase
Ata00292	Argininosuccinate Synthase
Ata03015	Atp Dependant Dna Helicase Recq
Ata03161	Phosphatase 2C 80
Ata03164	Animal Heme Peroxidase Homologue
Ata00319	Pyruvate Kinase
Ata03318	Glyoxylate Reductase/Hydroxypyruvate Reductase
Ata03476	Carbonic Anhydrase
Ata00373	Myo-Inositol 2-Dehydrogenase
Ata03810	Xaa-Pro Aminopeptidase, Putative
Ata00473	Probable Atp-Dependent Rna Helicase Ddx46-Like
Ata00515	Glyceraldehyde 3-Phosphate Dehydrogenase
Ata00527	Fructose-1,6-Biphosphate Aldolase
Ata00565	Fructose-Bisphosphate Aldolase
Ata05722	Nucleoside Diphosphate Kinase
Ata05748	Glutamine Synthethase
Ata05807	Xylosyltransferase, Family Gt14
Ata06055	Myo-Inositol Dehydrogenase
Ata06238	Glutamate-1-Semialdehyde 2,1-Aminomutase
Ata06335	4-Hydroxy-3-Methylbut-2-En-1-Yl Diphosphate Synthase
Ata06821	Phosphatidylinositol 3-Kinase Vps34-Like
Ata06885	Ribulose-Phosphate 3-Epimerase
Ata06906	Pyruvate Kinase
Ata07460	Manganese Superoxide Dismutase
Ata07719	Putative Plastid Geranylgeranyl Reductase Precusor
Ata07780	Glycine Oxidase Thio
Ata08004	Tyrosine--Trna Ligase, Cytoplasmic
Ata08081	Starch Phosphorylase
Ata08149	Cytochrome C Oxidase Subunit Vb
Ata08152	Putative Glyoxalase
Ata08184	Amine Oxidase
Ata08226	Fructose-1,6-Bisphosphatase Precursor
Ata08433	Animal Heme Peroxidase Homologue
Ata08436	Phosphatase 2C 80
Ata08497	Atp-Dependent Clp Protease Adapter Protein Clps
Ata08536	Calcium/Calmodulin-Dependent Protein Kinase Type 1
Ata08615	Leucyl Aminopeptidase
Ata08882	Protoporphyrinogen Oxidase, Chloroplastic
Ata09107	Soluble Inorganic Pyrophosphatase 1, Chloroplastic
Ata09154	Probable Thylakoid Lumen Rotamase
Ata09308	Nad(P) Transhydrogenase
Ata09314	Chloroplast Phosphoribulokinase
Ata09348	Mitochondrial F-Type Atpase F1 Subunit Gamma, Precursor
Ata09394	Atp Synthase Gamma Chain, Chloroplastic
Ata09416	Triose-Phosphate Isomerase
Ata09428	Lipoxygenase-Like Protein
Ata09429	Arachidonate 15-Lipoxygenase Precursor
Ata00977	Fructose-1,6-Biphosphate Aldolase, Chloroplast Precursor
Ata09599	Ribose-5-Phosphate Isomerase
Ata09833	Phosphoglycerate Kinase, Chloroplastic
Ata10777	Ferredoxin-Nadp+ Oxidoreductase
Ata00971	Peroxiredoxin (Alkyl Hydroperoxide Reductase Subunit C)
Ata01080	Probable Inositol 2-Dehydrogenase
Ata10749	Sulfate Adenylyltransferase
	DNA/RNA related
Ata02191	50S Ribosomal Protein L1
Ata08917	50S Ribosomal Protein L17
Ata09472	Translation Elongation Factor Ef-G, Rhodoplastic
Ata02176	Translation Elongation Factor Ts
Ata08566	Zinc Finger Protein Constans-Like 1-Like
	Hypothetical/Unknown
Ata09457	Hypothetical Protein Bu14_0499S0004
Ata08241	Hypothetical Protein Bwq96_01182
Ata00837	Hypothetical Protein Bwq96_01472
Ata08072	Hypothetical Protein Bwq96_03366
Ata08547	Hypothetical Protein Bwq96_03970
Ata02319	Hypothetical Protein Bwq96_04155
Ata02830	Hypothetical Protein Bwq96_04894
Ata01028	Hypothetical Protein Bwq96_05767
Ata09345	Hypothetical Protein Bwq96_06162
Ata02276	Hypothetical Protein Bwq96_06286
Ata03109	Hypothetical Protein Bwq96_06286
Ata07434	Hypothetical Protein Bwq96_07799
Ata08873	Hypothetical Protein Bwq96_07913
Ata01733	---Na---
Ata05009	---Na---
Ata07126	---Na---
Ata07238	---Na---
Ata07354	---Na---
Ata08878	---Na---
Ata10806	Predicted Protein
Ata10812	Predicted Protein
Ata00618	Predicted Protein
Ata08778	Predicted Protein
Ata09592	Predicted Protein
Ata03363	Uncharacterized Protein Loc114526042
Ata06115	Unnamed Protein Product
Ata07736	Unnamed Protein Product
Ata00864	Unnamed Protein Product
Ata08910	Unnamed Protein Product
Ata09226	Unnamed Protein Product
	Photosynthesis-Related
Ata03250	Chlorophyll A-B Binding Protein 1B-21, Chloroplastic
Ata08570	Chloroplast Stem-Loop Binding Protein Of 41 Kda A, Chloroplastic
Ata01792	Light-Harvest Protein
Ata05899	Light-Harvest Protein
Ata01818	Light-Harvesting Chl A Protein 14
Ata08292	Light-Harvesting Chl A Protein 14
Ata09181	Light-Harvesting Complex I Polypeptide
Ata09108	Low Molecular Mass Early Light-Inducible Protein Hv90, Chloroplastic
Ata01367	Photosystem Ii 12 Kda Extrinsic Protein, Chloroplastic
Ata06293	Photosystem Ii Oxygen-Evolving Enhancer Protein
Ata02160	Photosystem Ii Reaction Center Protein D2
Ata02193	Photosystem Ii Reaction Center Protein D2
Ata10075	Photosystem Ii Stability/Assembly Factor Hcf136
Ata02163	Photosystem Q(B) Protein
Ata01418	Phycobilisome 27.9 Kda Linker Polypeptide, Phycoerythrin-Associated, Rod
Ata02429	Phycobilisome 27.9 Kda Linker Polypeptide, Phycoerythrin-Associated, Rod
Ata01914	Phycobilisome 31.8Kd Linker Polypeptide
Ata05872	Phycobilisome 32.1 Kda Linker Polypeptide, Phycocyanin-Associated, Rod
Ata09810	Phycobilisome 32.1 Kda Linker Polypeptide, Phycocyanin-Associated, Rod
Ata01561	Phycobilisome 39 Kda Linker Polypeptide, Phycocyanin-Associated, Rod
Ata02172	Putative Rubisco Expression Protein
Ata08912	Ribosome Hibernation Promotion Factor
Ata02170	R-Phycoerythrin Class I Beta Subunit
Ata00182	R-Phycoerythrin Gamma Chain, Chloroplastic
Ata01821	R-Phycoerythrin Gamma Chain, Chloroplastic
Ata09207	R-Phycoerythrin Gamma Chain, Chloroplastic
Ata00975	R-Phycoerythrin Gamma Subunit
	Other
Ata10708	20S Core Proteasome Subunit Alpha 1
Ata03156	20S Core Proteasome Subunit Alpha 3
Ata10808	26S Proteasome Atp-Dependent Regulatory Subunit
Ata02159	60 Kda Chaperonin
Ata02192	60 Kda Chaperonin
Ata05640	A1Chain A1, Lrc6
Ata01249	Achain A, Carsp1
Ata01143	Achain A, Carsp2
Ata09185	Adenylyl Cyclase-Associated Protein
Ata01985	Ahpc/Tsa Family Protein
Ata00186	Atp-Dependent Clp Protease Proteolytic Subunit
Ata08291	Atp-Dependent Clp Protease Proteolytic Subunit
Ata07566	Bifunctional Purine Biosynthesis Protein Purh
Ata01869	C1Chain C1, Lrc4
Ata09688	Calcium/Calmodulin-Dependent Protein Kinase Type 1
Ata05677	Cell Division Protein Ftsh
Ata06706	Collagen Alpha-6(Vi) Chain
Ata02798	Cytochrome B6-F Complex Iron-Sulfur Subunit
Ata01438	Duf2235 Domain-Containing Protein
Ata09917	Duf4246 Family Protein
Ata09253	E1Chain E1, Lrc5
Ata07568	Extended Synaptotagmin-2
Ata07992	Ferredoxin Component
Ata07587	Fk506-Binding Protein 1A
Ata02861	Gamma 31 Kda Subunit Of Phycoerythrin
Ata00105	Glycine Cleavage System Protein Gcvh
Ata08017	Glycine Cleavage System Transcriptional Repressor
Ata10711	Gtp-Binding Protein
Ata08315	Gtp-Binding Protein Isoform 1
Ata07282	Mitochondrial Carrier (Bou / S-Adenosylmethionine Carrier)
Ata08146	Mitochondrial Carrier (Bou / S-Adenosylmethionine Carrier)
Ata05861	Mitochondrial Nicotinamide Adenine Dinucleotide Transporter 2
Ata00814	Nad(P)-Binding Protein
Ata08670	Nad(P)-Binding Protein
Ata01366	Oxygen-Evolving Enhancer Protein 1, Chloroplastic
Ata01197	Protein Cbbx Homolog, Chloroplastic
Ata09103	Protein Sym-1
Ata01349	Small Gtp-Binding Protein Of Ran Family
Ata10334	Small Proline-Rich Protein 3-Like
Ata02943	Small Proline-Rich Protein 3-Like
Ata09266	Srpbcc Family Protein
Ata08729	Synaptosomal-Associated Protein 25-B
Ata02183	Thiol-Specific Antioxidant Protein
Ata03276	Transforming Growth Factor-Beta-Induced Protein Ig-H3
Ata06914	V-Type Proton Atpase Subunit B
Ata07721	Ammonium Transporter

## Sheet: 3. Male-biased
Gene ID	Description
	Enzyme
Ata07515	1-Phosphatidylinositol 4,5-Bisphosphate Phosphodiesterase Delta-4;Plcd4;1-Phosphatidylinositol 4,5-Bisphosphate Phosphodiesterase
Ata00282	Aaa Family Atpase, Cdc48 Subfamily;Cdc48-1;Cell Division Protein 48 (Cdc48), Domain 2
Ata02427	Alpha-1,2-Mannosyltransferase Alg9;Alg9;Dol-P-Man:Man(6)Glcnac(2)-Pp-Dol Alpha-1,2-Mannosyltransferase Activity
Ata06018	Cycloartenol Synthase;Lss;Oxidosqualene Cyclase Activity
Ata03244	Cytoplasmic 60S Subunit Biogenesis Factor Rei1-Like 1;Mca1;Metacaspase
Ata01486	Fad-Dependent Oxidoreductase;Flavin Containing Amine Oxidoreductase
Ata02307	Inositol-1,4,5-Trisphosphate 5-Phosphatase;Inositol Polyphosphate Phosphatase, Catalytic Domain Homologues
Ata05710	Pgap1-Like Protein;Acetyltransferases And Hydrolases With The Alpha Beta Hydrolase Fold
Ata10017	Phospholipid Hydroperoxide Glutathione Peroxidase 1, Chloroplastic;Glutathione Peroxidase
Ata07393	Predicted Protein;Ubiquitinyl Hydrolase Activity
Ata01946	Putative Oxidoreductase Yurr;Mnmc;Oxidoreductase
Ata07450	Putative Oxidoreductase Yurr;Mnmc;Oxidoreductase
Ata02165	Sensor-Like Histidine Kinase Ycf26;Nbls;Histidine Kinase
Ata01098	Triose-Phosphate Isomerase;Tpi1;Triose-Phosphate Isomerase Activity
Ata09488	Wee1-Like Protein Kinase;Protein Kinase Activity
Ata01825	Xanthine Dehydrogenase;Co Dehydrogenase Flavoprotein C-Terminal Domain
Ata05942	Nad(P)-Binding Protein;Flavin Containing Amine Oxidoreductase
Ata00083	Acetoacetate--Coa Ligase;Synthetase
	Hypothetical/Unknown
Ata00442	Hypothetical Protein Bwq96_00246;Rwp-Rk Domain-Containing Protein
Ata05626	Hypothetical Protein Bwq96_01798;Mettl20;Regulation Of Fatty Acid Beta-Oxidation Using Acyl-Coa Dehydrogenase
Ata02734	Hypothetical Protein Bwq96_03366;Thiolesterase That Catalyzes The Hydrolysis Of S-D- Lactoyl-Glutathione To Form Glutathione And D-Lactic Acid
Ata08590	Hypothetical Protein Bwq96_03920;Glutathione S-Transferase, N-Terminal Domain
Ata08559	Hypothetical Protein Bwq96_03961;
Ata00979	Hypothetical Protein Bwq96_04067;
Ata07373	Hypothetical Protein Bwq96_04243;Protein Of Unknown Function (Duf640)
Ata02839	Hypothetical Protein Bwq96_04864;Man1-Src1P-C-Terminal Domain
Ata03352	Hypothetical Protein Bwq96_07016;
Ata05835	Hypothetical Protein Bwq96_07016;
Ata09668	Hypothetical Protein Bwq96_07269;
Ata01182	No Description
Ata01298	No Description
Ata00151	No Description
Ata05836	No Description
Ata06009	No Description
Ata07125	No Description
Ata08077	No Description
Ata09756	No Description
Ata05700	Predicted Protein;Pfam:Duf59
Ata00535	Unnamed Protein Product;
Ata00826	Unnamed Protein Product;
Ata08804	Unnamed Protein Product;
Ata08581	Unnamed Protein Product;Aml;Belongs To The Glycosyl Hydrolase 13 Family
Ata00740	Unnamed Protein Product;Glycine-Rich Domain-Containing Protein-Like
Ata01170	Unnamed Protein Product;Metallo-Beta-Lactamase Superfamily
	DNA/RNA related
Ata10778	Condensin Complex Subunit 1;Ncapd2;Meiotic Chromosome Condensation
Ata07666	Condensin Complex Subunit 3;Ycg1;Complex. Subunit
Ata07560	Condensin-2 Complex Subunit H2;Ncaph2;Complex Subunit H2
Ata06049	Histone H2A;Histone H2A
Ata03243	Histone H2B;Protein Heterodimerization Activity
Ata06050	Histone H2B;Protein Heterodimerization Activity
Ata08447	Histone H4;Protein Heterodimerization Activity
Ata00669	Ince Protein;Incenp;Inner Centromere Protein, Ark Binding Region
Ata05702	Kinesin-Like Protein Kif11;Bmk-1;Atp-Dependent Microtubule Motor Activity, Plus-End-Directed
Ata00049	Kinetochore Protein Ndc80-Like;Ndc80;Phage-Related Minor Tail Protein
Ata00426	Methyl-Cpg-Binding Domain-Containing Protein 9;Kdm5A;Negative Regulation Of Histone Deacetylase Activity
Ata06483	Structural Maintenance Of Chromosomes Protein 2-1-Like;Smc2;Structural Maintenance Of Chromosomes Protein
Ata01243	Swi/Snf Chromatin-Remodeling Complex Subunit Snf22;
Ata02113	Zinc Finger Protein 131 Isoform X1;
Ata07220	Pre-Mrna-Processing-Splicing Factor 8;U5 Snrna Binding
Ata07533	Nfx1-Type Zinc Finger-Containing Protein 1;Nfx1-Type Zinc Finger-Containing Protein
Ata01534	Dna Polymerase Epsilon Catalytic Subunit A;Dna Polymerase Epsilon Catalytic Subunit
Ata03362	Desert Hedgehog Protein A;Dhh;Intein-Mediated Protein Splicing
	Stress-related
Ata09909	Heat Shock Protein 20, Hsp20;Belongs To The Small Heat Shock Protein (Hsp20) Family
Ata01778	Heat Shock Protein 70, Hsp70;Belongs To The Heat Shock Protein 70 Family
Ata03187	Molecular Chaperone Dnak;Sdh3-1;Unfolded Protein Binding
	Other
Ata01089	Actin 2;Cytoskeleton Organization
Ata05701	Chloroplast Inner Membrane Import Protein Tic22, Putative;Positive Regulation Of Catalytic Activity In Other Organism Involved In Symbiotic Interaction
Ata01872	Complex I Ndufa9 Subunit Family Protein;Ma20_24380;Nmra-Like Family
Ata01541	Fanconi Anemia Group D2 Protein;Fancd2;Fanconi Anemia Group D2
Ata03303	Glutamate Receptor Ionotropic, Nmda 2C;Grid1;Ionotropic Glutamate Receptor Activity
Ata01760	Heat Repeat Domain-Containing Protein;Nblb;Pfam Pbs Lyase Heat-Like Repeat
Ata03268	Nitrate Transporter;Nrt2.2;Cellular Response To Nitrate
Ata01910	Putative Death-Receptor Fusion Protein [Rhizophagus Diaphanus];Heat Repeat Protein
Ata07913	Small Proline-Rich Protein 3-Like;
Ata08734	Synaptosomal-Associated Protein 25-B;Stx8;Helical Region Found In Snares
Ata09340	Thioredoxin X, Chloroplastic;Glycerol Ether Metabolic Process
Ata08308	Tpr Repeat-Containing Protein;Myosin. Source Pgd
Ata01683	Tpr Repeat-Containing Protein;Pb1 Domain
Ata00054	Wd40-Repeat Containing Protein;Gnb2L1;Positive Regulation Of Golgi To Plasma Membrane Protein Transport
